# Supplementary material for: Metagenomic analysis revealed the distribution of antibiotic resistance genes of Awang sheep (Ovis aries) gut microbiota
Source: Front Microbiol. 2026 Jan 14;16:1740198. doi: 10.3389/fmicb.2025.1740198 (PMC12847420; doi:10.3389/fmicb.2025.1740198)
Supplement: Supplementary file 1 [file Table_1.xlsx]

## Sheet: Table S1 Sampling Details
Sample ID	Gender	Age	Weight (kg)	Sample ID	Gender	Age	Weight (kg)
aw_fm_01	♂	2	25	aw_qs_01	♂	2	28
aw_fm_02	♂	2	30	aw_qs_02	♂	2	33
aw_fm_03	♂	2	26	aw_qs_03	♂	2	30
aw_fm_04	♂	2	26	aw_qs_04	♂	2	29
aw_fm_05	♂	2	26	aw_qs_05	♂	2	27
aw_fm_06	♂	2	27	aw_qs_06	♂	2	31
aw_fm_07	♂	2	27	aw_qs_07	♂	2	32
aw_fm_08	♂	2	30	aw_qs_08	♂	2	30
aw_fm_09	♂	2	25	aw_qs_09	♂	2	29
aw_fm_10	♂	2	25	aw_qs_10	♂	2	33
aw_fm_11	♂	2	25	aw_qs_11	♂	2	28
aw_fm_12	♂	2	25	aw_qs_12	♂	2	28
aw_fm_13	♂	2	30	aw_qs_13	♂	2	28
aw_fm_14	♂	2	28	aw_qs_14	♂	2	27
aw_fm_15	♂	2	25	aw_qs_15	♂	2	33
aw_fm_16	♂	2	30	aw_qs_16	♂	2	27
aw_fm_17	♂	2	25	aw_qs_17	♂	2	30
aw_fm_18	♂	2	28	aw_qs_18	♂	2	32
aw_fm_19	♂	2	30	aw_qs_19	♂	2	27
aw_fm_20	♂	2	28	aw_qs_20	♂	2	30
aw_fm_21	♂	2	25	aw_qs_21	♂	2	28
aw_fm_22	♂	2	30	aw_qs_22	♂	2	27
aw_fm_23	♂	2	30	aw_qs_23	♂	2	29
aw_fm_24	♂	2	25	aw_qs_24	♂	2	27
aw_fm_25	♂	2	27	aw_qs_25	♂	2	33
aw_fm_26	♂	2	28	aw_qs_26	♂	2	33
aw_fm_27	♂	2	25	aw_qs_27	♂	2	27
aw_fm_28	♂	2	25	aw_qs_28	♂	2	32
aw_fm_29	♂	2	30	aw_qs_29	♂	2	30
aw_fm_30	♂	2	29	aw_qs_30	♂	2	30
aw_fm_31	♂	2	25	aw_qs_31	♂	2	30
aw_fm_32	♂	2	30	aw_qs_32	♂	2	30
aw_fm_33	♂	2	30	aw_qs_33	♂	2	32
aw_fm_34	♂	2	25	aw_qs_34	♂	2	29
aw_fm_35	♂	2	25	aw_qs_35	♂	2	28
aw_fm_36	♂	2	30	aw_qs_36	♂	2	30
aw_fm_37	♂	2	25	aw_qs_37	♂	2	33
aw_fm_38	♂	2	25	aw_qs_38	♂	2	32
aw_fm_39	♂	2	25	aw_qs_39	♂	2	28
aw_fm_40	♂	2	28	aw_qs_40	♂	2	33
aw_fm_41	♂	2	30	aw_qs_41	♂	2	30
aw_fm_42	♂	2	28	aw_qs_42	♂	2	27
aw_fm_43	♂	2	25	aw_qs_43	♂	2	33
aw_fm_44	♂	2	30	aw_qs_44	♂	2	32
aw_fm_45	♂	2	30	aw_qs_45	♂	2	30
aw_fm_46	♂	2	25	aw_qs_46	♂	2	29
aw_fm_47	♂	2	30	aw_qs_47	♂	2	28
aw_fm_48	♂	2	30	aw_qs_48	♂	2	29
aw_fm_49	♂	2	23	aw_qs_49	♂	2	27
aw_fm_50	♂	2	25	aw_qs_50	♂	2	27
Note: Samples starting with ‘aw_fm’ come from Awang Town, Gongjue County (pure grazing), and ‘aw_qs’ from Gongjue County Zangdong Biotechnology Co., Ltd. (full captivity). ♂ stands for the male, ♀ stands for the female. Age range: 0-1 years old for juvenile sheep, 2-8 years old for adult sheep. Sheep of aw_fm group feed on plateau meadows, and aw_qs feed on pelleted feed.

## Sheet: Table S2 Sequencing Matrix
Sample	RawReads	CleanReads	CleanReads(%)	RawBases	RawBases	CleanBases	CleanBases	CleanBases(%)	GC(%)	Q20(%)	Q30(%)	Total_Size(bp)	Contigs_Num	Mean_Len	Max_Len	Min_Len	GC(%)	N50	N90
aw_fm_01	187938468	187784252	0.9992	28190770200	28.19G	28101415623	28.1G	0.9968	0.4346	0.9817	0.9415	1458575353	3799763	383.8595599251848	48454	200	0.4337	384	222
aw_fm_02	195920892	195751016	0.9991	29388133800	29.39G	29277436995	29.28G	0.9962	0.4354	0.9847	0.9506	1589099220	4188834	379.36552749524094	49503	200	0.4353	377	221
aw_fm_03	199594026	199422712	0.9991	29939103900	29.94G	29831242936	29.83G	0.9964	0.4374	0.985	0.9513	1654780712	4357097	379.78973431162996	46527	200	0.4381	378	222
aw_fm_04	202504640	202317052	0.9991	30375696000	30.38G	30237831911	30.24G	0.9955	0.4359	0.9852	0.9524	1640051696	4314579	380.11859233542833	45777	200	0.4362	379	221
aw_fm_05	191476198	191302902	0.9991	28721429700	28.72G	28601466596	28.6G	0.9958	0.4374	0.9856	0.9527	1537228398	4029527	381.4910281032985	45777	200	0.4372	380	222
aw_fm_06	188244856	188065154	0.999	28236728400	28.24G	28093676460	28.09G	0.9949	0.4367	0.9848	0.9511	1533685609	4078895	376.00517027283126	48475	200	0.4368	373	221
aw_fm_07	208078768	207901174	0.9991	31211815200	31.21G	31097270592	31.1G	0.9963	0.435	0.985	0.9517	1690830556	4428726	381.78712252688473	45808	200	0.4352	381	222
aw_fm_08	170897596	170770412	0.9993	25634639400	25.63G	25557595607	25.56G	0.997	0.4361	0.9873	0.9569	1391760660	3652897	381.0018897329982	47234	200	0.4352	380	222
aw_fm_09	78029634	77960550	0.9991	11704445100	11.7G	11661768940	11.66G	0.9964	0.4512	0.9753	0.9277	554459021	1505570	368.2718312665635	49307	200	0.4441	366	220
aw_fm_10	88854656	88776616	0.9991	13328198400	13.33G	13283586260	13.28G	0.9967	0.4505	0.9785	0.9366	649720349	1748747	371.53478976661575	47549	200	0.4452	370	221
aw_fm_11	80767614	80699860	0.9992	12115142100	12.12G	12075276707	12.08G	0.9967	0.4509	0.9797	0.9395	588386375	1596463	368.55622397763057	44448	200	0.4446	366	221
aw_fm_12	90865344	90771420	0.999	13629801600	13.63G	13564076008	13.56G	0.9952	0.4505	0.9822	0.9453	680498090	1846017	368.6304568159448	43929	200	0.4457	366	220
aw_fm_13	75026618	74965996	0.9992	11253992700	11.25G	11219180864	11.22G	0.9969	0.4513	0.9781	0.9344	541447063	1472117	367.80165095573244	56312	200	0.4441	366	220
aw_fm_14	75674994	75601406	0.999	11351249100	11.35G	11301972421	11.3G	0.9957	0.4524	0.9783	0.936	544794941	1498760	363.4971182844485	68697	200	0.4449	359	220
aw_fm_15	77372688	77306158	0.9991	11605903200	11.61G	11568122502	11.57G	0.9967	0.4547	0.9774	0.9336	565108912	1556953	362.9582344489525	41027	200	0.4474	358	220
aw_fm_16	76207662	76151160	0.9993	11431149300	11.43G	11400484205	11.4G	0.9973	0.4538	0.98	0.9393	559087885	1523949	366.8678446588436	48635	200	0.447	364	220
aw_fm_17	74801872	74739906	0.9992	11220280800	11.22G	11188377688	11.19G	0.9972	0.4525	0.9767	0.9306	537116236	1458329	368.3093705192724	48327	200	0.4449	366	221
aw_fm_18	75282648	75212186	0.9991	11292397200	11.29G	11251743544	11.25G	0.9964	0.4541	0.9817	0.9431	550394332	1507644	365.06916221601386	49270	200	0.4471	362	220
aw_fm_19	69446052	69381694	0.9991	10416907800	10.42G	10383689173	10.38G	0.9968	0.4529	0.9811	0.9408	495086839	1346558	367.6684101241833	48204	200	0.4446	366	220
aw_fm_20	73902316	73830602	0.999	11085347400	11.09G	11038807354	11.04G	0.9958	0.4519	0.9832	0.9465	540833863	1479550	365.539429556284	53662	200	0.4444	362	220
aw_fm_21	77330178	77260072	0.9991	11599526700	11.6G	11555800806	11.56G	0.9962	0.4508	0.9828	0.9444	569771344	1539888	370.00830190247603	49365	200	0.4439	369	221
aw_fm_22	67841100	67776932	0.9991	10176165000	10.18G	10136035631	10.14G	0.9961	0.4501	0.9822	0.9435	483731321	1315330	367.76422722814806	48145	200	0.4432	367	220
aw_fm_23	73827840	73760046	0.9991	11074176000	11.07G	11034823210	11.03G	0.9964	0.45	0.9824	0.9439	534143878	1444591	369.75439968821627	45759	200	0.4433	369	221
aw_fm_24	77000554	76939740	0.9992	11550083100	11.55G	11518254572	11.52G	0.9972	0.4508	0.9824	0.9441	559578787	1501285	372.73321654449353	48351	200	0.4447	373	221
aw_fm_25	80821478	80754164	0.9992	12123221700	12.12G	12085816085	12.09G	0.9969	0.4513	0.9829	0.9465	613004523	1667847	367.5424202579733	51800	200	0.4446	364	221
aw_fm_26	75839488	75773060	0.9991	11375923200	11.38G	11337921881	11.34G	0.9967	0.4501	0.9836	0.9484	558184950	1512154	369.1323436634099	48439	200	0.4438	367	221
aw_fm_27	75515690	75449920	0.9991	11327353500	11.33G	11290799215	11.29G	0.9968	0.4498	0.9844	0.9509	559147977	1512996	369.56342052457506	61294	200	0.4434	368	221
aw_fm_28	77032680	76961826	0.9991	11554902000	11.55G	11511064104	11.51G	0.9962	0.4507	0.9837	0.9488	571774807	1554836	367.73962462922134	52635	200	0.4437	365	220
aw_fm_29	72660352	72598696	0.9992	10899052800	10.9G	10865792601	10.87G	0.9969	0.4518	0.9836	0.9475	535521905	1461170	366.50212158749497	54343	200	0.444	363	220
aw_fm_30	70061292	69996524	0.9991	10509193800	10.51G	10463774079	10.46G	0.9957	0.4494	0.9844	0.9502	512334642	1398283	366.4026824326692	45002	200	0.4425	364	220
aw_fm_31	82222526	82153854	0.9992	12333378900	12.33G	12293657485	12.29G	0.9968	0.4492	0.9832	0.9477	611946206	1651655	370.50486088196385	48325	200	0.4431	369	221
aw_fm_32	76362504	76304398	0.9992	11454375600	11.45G	11424810255	11.42G	0.9974	0.451	0.985	0.952	571014176	1544261	369.7653285293095	48502	200	0.4442	368	221
aw_fm_33	89138514	89063878	0.9992	13370777100	13.37G	13322559935	13.32G	0.9964	0.4495	0.9833	0.9486	678538139	1839007	368.9698511207407	52723	200	0.4443	366	221
aw_fm_34	74903804	74841456	0.9992	11235570600	11.24G	11197953339	11.2G	0.9967	0.4496	0.9837	0.9493	551911799	1497771	368.4887736509787	46738	200	0.4423	366	221
aw_fm_35	81132398	81065564	0.9992	12169859700	12.17G	12129264953	12.13G	0.9967	0.4522	0.9843	0.9507	616524166	1689309	364.95642064299665	54050	200	0.4459	360	220
aw_fm_36	70780704	70718248	0.9991	10617105600	10.62G	10572288540	10.57G	0.9958	0.4489	0.9858	0.9542	524041590	1426027	367.4836381078339	53668	200	0.4419	365	220
aw_fm_37	69682322	69623556	0.9992	10452348300	10.45G	10414002948	10.41G	0.9963	0.4514	0.9849	0.9508	513343151	1407107	364.8216880450456	54716	200	0.4435	361	220
aw_fm_38	73213312	73150628	0.9991	10981996800	10.98G	10941360520	10.94G	0.9963	0.4493	0.9833	0.9484	533293408	1451861	367.3171247109744	51571	200	0.4429	365	220
aw_fm_39	82847404	82775480	0.9991	12427110600	12.43G	12385687565	12.39G	0.9967	0.4511	0.9788	0.9355	604167024	1623504	372.137687372498	48508	200	0.4455	371	221
aw_fm_40	74357744	74300350	0.9992	11153661600	11.15G	11120682632	11.12G	0.997	0.4517	0.9831	0.9466	546473657	1483182	368.446796819271	50733	200	0.4449	367	221
aw_fm_41	73344234	73278180	0.9991	11001635100	11.0G	10971451879	10.97G	0.9973	0.4547	0.9743	0.9267	509896501	1381972	368.9629753714258	53833	200	0.4471	368	221
aw_fm_42	77956956	77883666	0.9991	11693543400	11.69G	11660862408	11.66G	0.9972	0.4539	0.9771	0.9339	551737118	1479340	372.961670745062	54521	200	0.4472	373	221
aw_fm_43	106003278	105933652	0.9993	15900491700	15.9G	15863256549	15.86G	0.9977	0.4528	0.9755	0.931	762119582	2009944	379.17453521093125	46425	200	0.4486	380	222
aw_fm_44	85142246	85060970	0.999	12771336900	12.77G	12734537208	12.73G	0.9971	0.455	0.9774	0.9347	614175395	1646674	372.9793480676807	51352	200	0.4488	373	221
aw_fm_45	77501930	77432638	0.9991	11625289500	11.63G	11593596514	11.59G	0.9973	0.454	0.9784	0.9368	552445601	1480464	373.15706494720575	54074	200	0.4471	373	221
aw_fm_46	79381072	79306570	0.9991	11907160800	11.91G	11875930070	11.88G	0.9974	0.457	0.9759	0.931	567366916	1540509	368.298345546829	36503	200	0.4501	366	221
aw_fm_47	96393564	96333624	0.9994	14459034600	14.46G	14429227804	14.43G	0.9979	0.4538	0.9737	0.926	687948082	1838455	374.19903233965476	39807	200	0.4485	373	221
aw_fm_48	85427980	85384284	0.9995	12814197000	12.81G	12792232048	12.79G	0.9983	0.4524	0.9778	0.9362	608824551	1616993	376.5165037820201	48303	200	0.4469	378	222
aw_fm_49	83710482	83641642	0.9992	12556572300	12.56G	12526815233	12.53G	0.9976	0.4493	0.9735	0.9264	817233493	1973037	414.2007945112028	108034	200	0.4426	422	227
aw_fm_50	119435202	119364460	0.9994	17915280300	17.92G	17878393005	17.88G	0.9979	0.4472	0.9745	0.9301	1176426486	2754724	427.05784172933477	108034	200	0.4398	441	228
aw_qs_01	74700218	74632728	0.9991	11205032700	11.21G	11176914322	11.18G	0.9975	0.4395	0.9748	0.9292	549719362	1442447	381.10194828648815	83795	200	0.4288	379	222
aw_qs_02	122360924	122208198	0.9988	18354138600	18.35G	18301703705	18.3G	0.9971	0.4402	0.9751	0.9315	961504906	2532189	379.712930590884	149274	200	0.4372	378	222
aw_qs_03	103587802	103467988	0.9988	15538170300	15.54G	15495812007	15.5G	0.9973	0.4403	0.9733	0.9258	786728742	2071488	379.7891863240337	119264	200	0.4347	378	222
aw_qs_04	97398820	97278364	0.9988	14609823000	14.61G	14571374718	14.57G	0.9974	0.439	0.9736	0.9277	737427519	1931592	381.77188505647155	104362	200	0.4322	380	222
aw_qs_05	113098360	113033552	0.9994	16964754000	16.96G	16931320065	16.93G	0.998	0.4383	0.9713	0.9216	849723188	2212563	384.04474268077337	119264	200	0.4335	384	222
aw_qs_06	94399600	94295926	0.9989	14159940000	14.16G	14126961399	14.13G	0.9977	0.4401	0.9749	0.93	716235293	1881077	380.7580939004623	110486	200	0.4335	379	222
aw_qs_07	109047718	108916890	0.9988	16357157700	16.36G	16308350117	16.31G	0.997	0.4411	0.9729	0.9256	833681519	2178362	382.7102745090118	89121	200	0.436	381	222
aw_qs_08	110094412	109955248	0.9987	16514161800	16.51G	16464870554	16.46G	0.997	0.4384	0.9735	0.9271	836625721	2170863	385.3885394886734	119264	200	0.4332	385	222
aw_qs_09	108313880	108178472	0.9987	16247082000	16.25G	16201451777	16.2G	0.9972	0.4386	0.9742	0.9287	822084337	2143459	383.5316360144981	89121	200	0.4331	383	222
aw_qs_10	114319870	114173330	0.9987	17147980500	17.15G	17095997571	17.1G	0.997	0.439	0.975	0.931	879182774	2300360	382.19355839955483	99266	200	0.4347	381	222
aw_qs_11	104937504	104813692	0.9988	15740625600	15.74G	15694171205	15.69G	0.997	0.4385	0.9747	0.9294	801158029	2091895	382.9819512929664	119268	200	0.4325	382	222
aw_qs_12	102269690	102142702	0.9988	15340453500	15.34G	15296646120	15.3G	0.9971	0.438	0.9738	0.9278	772914583	2012531	384.0510198352224	118367	200	0.4316	383	222
aw_qs_13	95638322	95520898	0.9988	14345748300	14.35G	14303773616	14.3G	0.9971	0.4396	0.9728	0.9251	714969736	1872001	381.92807375637085	89121	200	0.4322	380	222
aw_qs_14	98063578	97955484	0.9989	14709536700	14.71G	14675611938	14.68G	0.9977	0.4407	0.9774	0.9366	764820422	2021108	378.4164042693414	105844	200	0.4346	376	222
aw_qs_15	102595900	102540912	0.9995	15389385000	15.39G	15358701592	15.36G	0.998	0.4388	0.9768	0.9351	808515437	2126842	380.1483311877422	98861	200	0.4331	377	222
aw_qs_16	98781214	98657462	0.9987	14817182100	14.82G	14774878795	14.77G	0.9971	0.4388	0.9749	0.9302	749632930	1962115	382.05351368293907	89121	200	0.432	381	222
aw_qs_17	94500640	94382556	0.9988	14175096000	14.18G	14133997881	14.13G	0.9971	0.4384	0.9756	0.932	711436305	1863885	381.69538624968817	89121	200	0.4308	380	222
aw_qs_18	112342640	112202614	0.9988	16851396000	16.85G	16801489337	16.8G	0.997	0.4398	0.9759	0.933	870660379	2279805	381.90124988760004	119264	200	0.4351	380	222
aw_qs_19	102400996	102277664	0.9988	15360149400	15.36G	15313112764	15.31G	0.9969	0.4388	0.9765	0.9337	783956872	2038058	384.6587643727509	92114	200	0.4321	384	222
aw_qs_20	97314560	97195298	0.9988	14597184000	14.6G	14556170111	14.56G	0.9972	0.4375	0.9754	0.9317	742490021	1931167	384.4773761150641	89121	200	0.4305	384	222
aw_qs_21	105778562	105652518	0.9988	15866784300	15.87G	15822489273	15.82G	0.9972	0.4391	0.9746	0.9292	805505939	2102388	383.13857337465777	90770	200	0.4329	382	222
aw_qs_22	86096474	86001190	0.9989	12914471100	12.91G	12880956543	12.88G	0.9974	0.4404	0.9771	0.9352	648958731	1707506	380.06234297273335	89121	200	0.432	378	222
aw_qs_23	90474744	90371524	0.9989	13571211600	13.57G	13529476525	13.53G	0.9969	0.44	0.9727	0.924	669421409	1754277	381.59390392737293	91385	200	0.4322	380	222
aw_qs_24	92571746	92462368	0.9988	13885761900	13.89G	13845826458	13.85G	0.9971	0.4389	0.9749	0.93	695022213	1816355	382.6466814031398	89121	200	0.4314	382	222
aw_qs_25	95103516	95050200	0.9994	14265527400	14.27G	14232843674	14.23G	0.9977	0.4383	0.9756	0.9314	716341758	1876274	381.7895243445254	89121	200	0.4313	380	222
aw_qs_26	96584936	96530390	0.9994	14487740400	14.49G	14453639259	14.45G	0.9976	0.4381	0.9769	0.9349	734366485	1920576	382.3678339206571	90770	200	0.4315	381	222
aw_qs_27	88295200	88248488	0.9995	13244280000	13.24G	13210305305	13.21G	0.9974	0.4366	0.977	0.9342	662454665	1732010	382.4773904307712	89121	200	0.4283	381	222
aw_qs_28	91049260	90998058	0.9994	13657389000	13.66G	13624369312	13.62G	0.9976	0.4383	0.9752	0.9304	680083937	1786196	380.7442951389433	83795	200	0.4308	379	222
aw_qs_29	88336006	88287172	0.9994	13250400900	13.25G	13216913537	13.22G	0.9975	0.4393	0.9746	0.9285	654087970	1722208	379.7961512198294	90770	200	0.4309	378	221
aw_qs_30	79285268	79249550	0.9995	11892790200	11.89G	11872009653	11.87G	0.9983	0.4396	0.9789	0.9395	596263609	1570292	379.7151160421119	89121	200	0.4305	377	222
aw_qs_31	104387014	104318238	0.9993	15658052100	15.66G	15622908689	15.62G	0.9978	0.4374	0.97	0.9193	769308768	2003735	383.9373809410925	89121	200	0.4313	384	222
aw_qs_32	106866352	106794648	0.9993	16029952800	16.03G	15993703364	15.99G	0.9977	0.4384	0.9705	0.9205	794469419	2086615	380.74557069703803	119264	200	0.4331	379	222
aw_qs_33	91807114	91725214	0.9991	13771067100	13.77G	13736311289	13.74G	0.9975	0.4374	0.9795	0.9363	706180070	1837345	384.3481055544822	89121	200	0.4295	384	222
aw_qs_34	98429652	98338932	0.9991	14764447800	14.76G	14726825394	14.73G	0.9975	0.4375	0.9789	0.9358	760310527	1975698	384.831349224426	89121	200	0.4304	384	222
aw_qs_35	88225722	88149330	0.9991	13233858300	13.23G	13199524961	13.2G	0.9974	0.4392	0.9791	0.9347	678737907	1776407	382.0846838590481	89121	200	0.4306	381	222
aw_qs_36	76045122	75975610	0.9991	11406768300	11.41G	11377842479	11.38G	0.9975	0.4387	0.9779	0.9326	571937039	1502356	380.6934168732311	89121	200	0.4281	379	222
aw_qs_37	85666940	85587206	0.9991	12850041000	12.85G	12817362263	12.82G	0.9975	0.4384	0.976	0.9273	642830696	1683470	381.8486198150249	90770	200	0.429	381	222
aw_qs_38	74204500	74150444	0.9993	11130675000	11.13G	11107958416	11.11G	0.998	0.4393	0.9808	0.9388	561842231	1468509	382.5936586020242	89121	200	0.4287	381	222
aw_qs_39	73164588	73056972	0.9985	10974688200	10.97G	10943579294	10.94G	0.9972	0.4369	0.9809	0.9443	557339219	1466972	379.9249194940326	89121	200	0.4264	377	222
aw_qs_40	106952222	106785702	0.9984	16042833300	16.04G	15996469698	16.0G	0.9971	0.4256	0.984	0.9525	854021125	2198405	388.47306342552895	89121	200	0.4196	389	223
aw_qs_41	75801868	75680338	0.9984	11370280200	11.37G	11333448672	11.33G	0.9968	0.4376	0.9846	0.9544	590937240	1561763	378.3783070798834	89121	200	0.4279	375	222
aw_qs_42	118252308	118064860	0.9984	17737846200	17.74G	17681176110	17.68G	0.9968	0.4273	0.9854	0.9566	968828191	2504271	386.87034709901604	96278	200	0.4232	386	223
aw_qs_43	101422648	101268418	0.9985	15213397200	15.21G	15168402495	15.17G	0.997	0.4318	0.9855	0.9563	823465680	2152696	382.52762117828064	98006	200	0.4258	381	222
aw_qs_44	68415160	68316934	0.9986	10262274000	10.26G	10229852527	10.23G	0.9968	0.4338	0.9827	0.9486	521267338	1363563	382.28328137387126	89121	200	0.4226	380	222
aw_qs_45	107660512	107494254	0.9985	16149076800	16.15G	16099638760	16.1G	0.9969	0.4287	0.9838	0.9519	863134180	2241065	385.1446432834389	90770	200	0.4232	385	223
aw_qs_46	109665810	109504520	0.9985	16449871500	16.45G	16403785662	16.4G	0.9972	0.424	0.9852	0.9553	874479845	2236283	391.0416727221018	92319	200	0.4184	392	223
aw_qs_47	118905146	118727172	0.9985	17835771900	17.84G	17781762817	17.78G	0.997	0.4298	0.9767	0.9345	924360957	2390408	386.69589333703703	130080	200	0.4253	387	223
aw_qs_48	88672290	88529884	0.9984	13300843500	13.3G	13258792744	13.26G	0.9968	0.4357	0.9801	0.9437	681954549	1783722	382.32109543976026	95428	200	0.428	380	222
aw_qs_49	84851478	84713446	0.9984	12727721700	12.73G	12683750037	12.68G	0.9965	0.4589	0.9814	0.9471	649967969	1508098	430.9852337182332	168944	200	0.4564	435	226
aw_qs_50	124168946	123965822	0.9984	18625341900	18.63G	18566130182	18.57G	0.9968	0.4462	0.9803	0.9439	927250346	2530668	366.4053704397416	38912	200	0.4443	362	220

## Sheet: Alpha_diversity
Sample	chao1	shannon		Sample	chao1	shannon	Sample	chao1_std	shannon_std
aw_fm_01	21378.2	5.50683		aw_fm	20489.9	5.47477	aw_fm	525.923	0.0326306
aw_fm_02	21420.3	5.52337		aw_qs	20781.4	5.76191	aw_qs	357.915	0.0906401
aw_fm_03	21711.6	5.53182
aw_fm_04	21803.7	5.52289
aw_fm_05	21689	5.5109
aw_fm_06	21523	5.52495
aw_fm_07	21612	5.5213
aw_fm_08	21399	5.52563
aw_fm_09	19959.9	5.46307
aw_fm_10	20507.2	5.44645
aw_fm_11	20424	5.46123
aw_fm_12	20445.5	5.45492
aw_fm_13	20276.8	5.46879
aw_fm_14	20348.7	5.487
aw_fm_15	20122.4	5.49061
aw_fm_16	20340.3	5.47919
aw_fm_17	20055.6	5.47379
aw_fm_18	20214.2	5.48309
aw_fm_19	20115.5	5.48185
aw_fm_20	20150.2	5.48985
aw_fm_21	20411.6	5.46492
aw_fm_22	20071.8	5.4498
aw_fm_23	19854.3	5.46419
aw_fm_24	20224	5.45652
aw_fm_25	20343.2	5.48181
aw_fm_26	20089.6	5.46295
aw_fm_27	20331.4	5.46125
aw_fm_28	20346.7	5.47805
aw_fm_29	20369.2	5.49383
aw_fm_30	20107.2	5.46513
aw_fm_31	20489.1	5.47638
aw_fm_32	20479.2	5.47677
aw_fm_33	20351	5.46812
aw_fm_34	20068.4	5.48503
aw_fm_35	20315	5.49453
aw_fm_36	20129.3	5.46788
aw_fm_37	20136.1	5.48033
aw_fm_38	20394	5.46282
aw_fm_39	20500.6	5.45487
aw_fm_40	20448	5.47089
aw_fm_41	20455.3	5.47704
aw_fm_42	20234.4	5.46377
aw_fm_43	20940.4	5.45846
aw_fm_44	20362	5.46713
aw_fm_45	20133	5.46446
aw_fm_46	20070.4	5.4813
aw_fm_47	20856.6	5.49033
aw_fm_48	20569.1	5.45963
aw_fm_49	19622	5.35159
aw_fm_50	20295.4	5.36123
aw_qs_01	20362.9	5.76849
aw_qs_02	21131.7	5.76599
aw_qs_03	20847.2	5.77166
aw_qs_04	20960.4	5.77676
aw_qs_05	21165.2	5.78497
aw_qs_06	20716.6	5.77544
aw_qs_07	20963.7	5.77235
aw_qs_08	21147.3	5.77202
aw_qs_09	21029.4	5.77559
aw_qs_10	20983.6	5.7858
aw_qs_11	21038.5	5.77389
aw_qs_12	21070.9	5.77802
aw_qs_13	20879.5	5.76907
aw_qs_14	20878.6	5.76483
aw_qs_15	20972	5.77453
aw_qs_16	20912.2	5.77883
aw_qs_17	20616.8	5.78446
aw_qs_18	21029.6	5.77724
aw_qs_19	20952.7	5.77557
aw_qs_20	20857.9	5.77313
aw_qs_21	20921.1	5.77604
aw_qs_22	20596.7	5.78007
aw_qs_23	20782.7	5.77526
aw_qs_24	20737.5	5.77134
aw_qs_25	20668.1	5.7773
aw_qs_26	20816.8	5.77785
aw_qs_27	20654.3	5.77844
aw_qs_28	20719.1	5.77701
aw_qs_29	20594.9	5.77386
aw_qs_30	20546.8	5.77303
aw_qs_31	20920.7	5.77801
aw_qs_32	21075.9	5.77182
aw_qs_33	20762.7	5.78768
aw_qs_34	20757.3	5.79251
aw_qs_35	20696.7	5.76905
aw_qs_36	20434.8	5.76923
aw_qs_37	20537.7	5.78111
aw_qs_38	20491.1	5.77539
aw_qs_39	20267.1	5.77933
aw_qs_40	20854.9	5.80009
aw_qs_41	20237.4	5.77746
aw_qs_42	21284.5	5.79844
aw_qs_43	20972.9	5.78424
aw_qs_44	20247.8	5.77864
aw_qs_45	20775	5.79676
aw_qs_46	21186.1	5.81297
aw_qs_47	21200.9	5.78724
aw_qs_48	20629.3	5.78925
aw_qs_49	19051.9	5.19371
aw_qs_50	21132.8	5.51353

## Sheet: PCoA
Sample	Axis.1	Axis.2	Axis.3
aw_fm_01	-0.118298	-0.0152934	-0.0173264		aw_fm	2
aw_fm_02	-0.106916	-0.0308104	-0.00350374		aw_qs	3
aw_fm_03	-0.0985276	-0.0436127	0.0123842405765965
aw_fm_04	-0.111135	-0.0243023	-0.00700807
aw_fm_05	-0.114828	-0.0198299	-0.00991155
aw_fm_06	-0.106988	-0.0290579	-0.000149287
aw_fm_07	-0.110938	-0.0253925	-0.00914647
aw_fm_08	-0.105165	-0.032316	-0.00205372
aw_fm_09	-0.128868	0.00449704	-0.00516718
aw_fm_10	-0.134202	0.0157195	-0.0115187
aw_fm_11	-0.131956	0.01104	-0.00868225
aw_fm_12	-0.132883	0.0116621	-0.00980868
aw_fm_13	-0.127725	0.000108925	-0.00512729
aw_fm_14	-0.118194	-0.0145747	0.010220403419049
aw_fm_15	-0.112589	-0.0241939	0.0197273731101721
aw_fm_16	-0.122176	-0.00575481	0.00552138945715098
aw_fm_17	-0.123642	-0.00569725	0.000372149750457591
aw_fm_18	-0.117933	-0.0114444	0.0131882569231119
aw_fm_19	-0.120861	-0.0091242	0.00329657272020716
aw_fm_20	-0.115659	-0.0176305	0.00987118741452268
aw_fm_21	-0.128311	0.00311054	-0.00541543
aw_fm_22	-0.133486	0.013417	-0.0115693
aw_fm_23	-0.131243	0.00898312	-0.00870499
aw_fm_24	-0.131685	0.0104376	-0.00940789
aw_fm_25	-0.119988	-0.0106192	0.00406640302036454
aw_fm_26	-0.13065	0.00830812	-0.00805511
aw_fm_27	-0.130083	0.00669292	-0.00886589
aw_fm_28	-0.1232	-0.00500169	-3.85707e-05
aw_fm_29	-0.114596	-0.018348	0.012116578305768
aw_fm_30	-0.130299	0.00489933	-0.00971303
aw_fm_31	-0.127545	-0.00160171	-0.00718259
aw_fm_32	-0.12395	-0.00466285	-0.00130694
aw_fm_33	-0.129354	0.00238039	-0.00545904
aw_fm_34	-0.120658	-0.0139713	-0.00216435
aw_fm_35	-0.11106	-0.0264485	0.0198173606094843
aw_fm_36	-0.128709	0.000204774	-0.00948894
aw_fm_37	-0.1203	-0.00969038	0.00492241745456465
aw_fm_38	-0.13077	0.00803564	-0.00769186
aw_fm_39	-0.131671	0.00876361	-0.00882134
aw_fm_40	-0.124367	-0.00289448	0.00112204945125927
aw_fm_41	-0.122444	-0.00772212	0.00148169426274632
aw_fm_42	-0.129156	0.0019355	-0.00447115
aw_fm_43	-0.130712	0.0085738	-0.00769376
aw_fm_44	-0.125455	-0.00076203	0.0012786135846802
aw_fm_45	-0.128752	0.0047131	-0.0043178
aw_fm_46	-0.113014	-0.0212231	0.0224834989227823
aw_fm_47	-0.115323	-0.0160895	0.015059358933601
aw_fm_48	-0.13	0.00454047	-0.00656899
aw_fm_49	-0.128376	0.0809638	0.0223599075314649
aw_fm_50	-0.126533	0.0782695	0.0235371125097527
aw_qs_01	0.126932	0.00806703	-0.0028611
aw_qs_02	0.127449	-0.00526141	0.0180817272291682
aw_qs_03	0.130186	-0.00342785	0.0112801808279015
aw_qs_04	0.135114	0.000936954	0.00160489253799819
aw_qs_05	0.14204	-0.00306411	0.00324499311570883
aw_qs_06	0.137312	0.00482513	0.00654395016616919
aw_qs_07	0.125321	0.0199898	-0.000161653
aw_qs_08	0.125897	0.0161663	-0.0076357
aw_qs_09	0.129778	0.0034289	0.00189024198119865
aw_qs_10	0.138844	-0.00225235	0.00667356626982122
aw_qs_11	0.126202	0.00882087	-0.00352104
aw_qs_12	0.133806	0.00782114	-0.00338942
aw_qs_13	0.125898	0.00751894	-4.44283e-05
aw_qs_14	0.127056	-0.00518234	0.0179482084225126
aw_qs_15	0.128448	-0.00661507	0.0111669026987551
aw_qs_16	0.136567	0.000547031	0.000530897551589507
aw_qs_17	0.143868	-0.00329233	0.00102213757457115
aw_qs_18	0.137479	0.00404112	0.00545452311314426
aw_qs_19	0.128242	0.0181503	-0.0035748
aw_qs_20	0.12615	0.0146416	-0.00866246
aw_qs_21	0.128697	0.00348546	0.00326048851866426
aw_qs_22	0.139354	0.000236687	0.00730465213078159
aw_qs_23	0.134076	0.0109503	0.000125457796036253
aw_qs_24	0.127634	0.00979693	-0.00357611
aw_qs_25	0.132722	-0.00134293	0.00429158191604783
aw_qs_26	0.137768	0.0061454	0.00118766952573831
aw_qs_27	0.133731	0.00600289	-0.0049905
aw_qs_28	0.136543	-0.00351332	0.00691633367985818
aw_qs_29	0.130449	-0.00238019	0.0101071938288145
aw_qs_30	0.136201	-0.00944367	0.012647169936933
aw_qs_31	0.136651	0.00329057	-0.00411261
aw_qs_32	0.130302	-0.00497863	0.0132058985093769
aw_qs_33	0.140782	0.00453963	-0.00608349
aw_qs_34	0.143775	0.00282344	-0.00681873
aw_qs_35	0.12347	0.00754516	-0.00299217
aw_qs_36	0.12493	0.0057677	-0.0068499
aw_qs_37	0.132542	-0.0025736	0.00389583283539951
aw_qs_38	0.131767	0.00792579	-0.00219925
aw_qs_39	0.134778	-0.00659003	0.00432484900788439
aw_qs_40	0.144229	-0.00837902	-0.0219077
aw_qs_41	0.126473	-0.00816574	0.00737538439004056
aw_qs_42	0.136047	-0.0118797	-0.0198921
aw_qs_43	0.130938	-0.0140122	0.0042941306597477
aw_qs_44	0.125001	-0.0013145	-0.012456
aw_qs_45	0.139465	-0.0271215	0.00276577363452063
aw_qs_46	0.145973	-0.0102248	-0.0252385
aw_qs_47	0.126426	-0.0014283	-0.0166799
aw_qs_48	0.140931	-0.000190751	-0.0109214
aw_qs_49	-0.150767	0.103099	0.000615413580440489
aw_qs_50	-0.102306	0.00688338	0.0203226705946727

## Sheet: phylum_top_10
Phylum	aw_fm	aw_qs	aw_fm(stdev.s)	aw_qs(stdev.s)	Phylum	aw_fm	aw_qs	aw_fm_01	aw_fm_02	aw_fm_03	aw_fm_04	aw_fm_05	aw_fm_06	aw_fm_07	aw_fm_08	aw_fm_09	aw_fm_10	aw_fm_11	aw_fm_12	aw_fm_13	aw_fm_14	aw_fm_15	aw_fm_16	aw_fm_17	aw_fm_18	aw_fm_19	aw_fm_20	aw_fm_21	aw_fm_22	aw_fm_23	aw_fm_24	aw_fm_25	aw_fm_26	aw_fm_27	aw_fm_28	aw_fm_29	aw_fm_30	aw_fm_31	aw_fm_32	aw_fm_33	aw_fm_34	aw_fm_35	aw_fm_36	aw_fm_37	aw_fm_38	aw_fm_39	aw_fm_40	aw_fm_41	aw_fm_42
Firmicutes	0.436583	0.404739	0.0203944	0.0095953	Firmicutes	43.7% ± 2%	40.5% ± 1%	0.428375	0.448827	0.470185	0.443306	0.438109	0.451142	0.44245	0.450649	0.425443	0.413074	0.420219	0.417499	0.432899	0.455151	0.47518	0.447146	0.440939	0.456405	0.447078	0.458761	0.426339	0.413351	0.420096	0.41786	0.446841	0.421911	0.420186	0.439442	0.460233	0.422841	0.431427	0.43744	0.428225	0.446146	0.47567	0.425859	0.445484	0.420534	0.42039	0.438827	0.44712	0.433824
Bacteroidetes	0.27187	0.180796	0.0257201	0.0339331	Bacteroidetes	27.2% ± 2.6%	18.1% ± 3.4%	0.275565	0.246013	0.217246	0.25323	0.261903	0.240793	0.254263	0.24255	0.289123	0.306802	0.297686	0.301477	0.281824	0.250703	0.226617	0.262799	0.268173	0.247003	0.25961	0.243956	0.287265	0.305003	0.295778	0.298549	0.258036	0.292725	0.295444	0.268997	0.241595	0.291999	0.282309	0.271435	0.28867	0.261656	0.224676	0.289531	0.261549	0.296153	0.298145	0.272671	0.261478	0.281675
Proteobacteria	0.0143392	0.13441	0.000899858	0.026055	Proteobacteria	1.4% ± 0.1%	13.4% ± 2.6%	0.0143937	0.0130784	0.0124005	0.0138841	0.0140618	0.013201	0.0136247	0.0130145	0.0148506	0.0154017	0.0154697	0.0154148	0.0148924	0.0136192	0.0129302	0.0141007	0.0142422	0.0133883	0.0141327	0.0135553	0.014828	0.0156345	0.0155325	0.0153777	0.0137816	0.015328	0.0154712	0.0144602	0.0134202	0.0153961	0.0149776	0.0146556	0.0148098	0.0141565	0.012884	0.0150643	0.0138984	0.015216	0.0153391	0.0143404	0.014405	0.0149242
Spirochaetes	0.0207902	0.0259091	0.00174898	0.0014665				0.0230249	0.0196687	0.0182238	0.021354	0.0216713	0.0199286	0.0211972	0.019881	0.0213228	0.0227239	0.0230936	0.0225837	0.0214567	0.0184614	0.0172756	0.0197713	0.0204075	0.0184941	0.0198032	0.0186971	0.0214025	0.0228898	0.0235286	0.0228422	0.0195309	0.0229405	0.0224851	0.0208785	0.0186205	0.0226999	0.0223422	0.0213035	0.021896	0.0205992	0.017145	0.0222851	0.0192578	0.022579	0.0221455	0.0204735	0.0204034	0.0216112
Verrucomicrobia	0.0149706	0.00432863	0.00126346	0.00111759				0.012711	0.0119882	0.0115903	0.0123803	0.0132472	0.0124921	0.0125219	0.011877	0.0157552	0.0159091	0.0153533	0.0159521	0.0156299	0.0152319	0.0145244	0.015263	0.0157594	0.0152714	0.01549	0.0147995	0.0157964	0.0159221	0.0152849	0.0159338	0.0154981	0.0157853	0.0156128	0.0153257	0.0145477	0.0155628	0.0154381	0.0156469	0.0151924	0.0148115	0.0138046	0.0155576	0.0153479	0.0153512	0.0157477	0.0153206	0.0157152	0.0162237
Actinobacteria	0.00927501	0.00971539	0.00170887	0.00165082				0.00729427	0.00918178	0.0109379	0.00913483	0.00836365	0.00992609	0.00853378	0.00943483	0.00867516	0.00761708	0.00810252	0.00792907	0.0086419	0.0110214	0.01274	0.0107597	0.00959939	0.0116811	0.0103007	0.0113863	0.00881821	0.00779322	0.00810111	0.00805634	0.0105264	0.00823981	0.0080957	0.00972036	0.0116805	0.00805934	0.00848494	0.00955446	0.00840088	0.00953216	0.0123816	0.00833246	0.0102969	0.00806348	0.00813843	0.00967449	0.0101669	0.00910143
Planctomycetes	0.00463605	0.00210923	0.000576308	0.00014232				0.00416122	0.00364532	0.00359485	0.00390223	0.00411842	0.00375904	0.00393763	0.00362119	0.00493143	0.00502574	0.00517504	0.00504177	0.00508347	0.00455148	0.0043536	0.00472078	0.00493524	0.00461862	0.00486977	0.00456095	0.00488029	0.00510952	0.00522172	0.00511517	0.00465443	0.00517186	0.00500213	0.00477187	0.00439357	0.00518329	0.0051051	0.00493603	0.00484562	0.00477747	0.00413348	0.00493769	0.00442281	0.00497674	0.00496954	0.00469038	0.00508198	0.00528398
Fibrobacteres	0.00341933	0.00285812	0.000589598	0.0030052				0.00329795	0.00298508	0.00246061	0.00309162	0.00316423	0.00298802	0.00304768	0.00287178	0.00362876	0.00393277	0.00379332	0.00389906	0.00338424	0.00309505	0.00262123	0.00320101	0.00323122	0.00308548	0.0031462	0.00296278	0.00360543	0.00385869	0.00375162	0.00381157	0.00323058	0.00367744	0.00369121	0.00331388	0.00292668	0.00367605	0.00356575	0.00338008	0.00364431	0.00316211	0.00262483	0.00368042	0.00330288	0.00378441	0.00369614	0.00334998	0.00316905	0.00346597
Tenericutes	0.00218618	0.00175106	0.000188415	0.000118995				0.0025133	0.00238495	0.00238756	0.0024437	0.00237055	0.00244751	0.00248657	0.00233734	0.00210833	0.00216143	0.0021522	0.00213237	0.00214138	0.00208205	0.00205017	0.002047	0.00207801	0.00207045	0.00205767	0.00211863	0.00212506	0.00222113	0.00218114	0.00214963	0.00211064	0.00218542	0.00214688	0.00213214	0.00208145	0.00218476	0.00215762	0.00212977	0.00211263	0.00212459	0.0021141	0.00211131	0.00207309	0.00216764	0.00211111	0.00210556	0.00196334	0.00208802
Lentisphaerae	0.00184762	0.00198117	0.000361511	0.000570062				0.0016626	0.00153107	0.00144159	0.00158849	0.00164486	0.00156902	0.00159992	0.00150621	0.00185431	0.00193118	0.0019083	0.00190864	0.00184737	0.00172129	0.00164497	0.00175501	0.00179722	0.00175236	0.00178815	0.00169613	0.00186619	0.00194957	0.00191212	0.00194364	0.00176212	0.0018835	0.0018586	0.00180032	0.00165803	0.00190715	0.00186763	0.0018207	0.00183992	0.0017676	0.00160256	0.00185658	0.00175056	0.001893	0.00188183	0.00180982	0.00183122	0.00189065
Kiritimatiellaeota	0.00141984	0.00145375	0.000184787	0.000287943				0.00126424	0.00110285	0.00100804	0.00117205	0.00124332	0.00116266	0.00115866	0.00107777	0.00148013	0.00155888	0.0015804	0.00158164	0.0014586	0.00133889	0.00121716	0.00138761	0.00139955	0.00137292	0.00138645	0.00130172	0.00149254	0.0015747	0.00156878	0.00156473	0.00137336	0.00153773	0.0015116	0.00140614	0.00125769	0.00154313	0.00148445	0.0014102	0.00150164	0.00140035	0.00120332	0.0014821	0.00136799	0.00155882	0.00153861	0.00142272	0.0014418	0.00155732
Elusimicrobia	0.000927574	0.00114271	0.000478383	0.000121836				0.000891142	0.000754781	0.000669231	0.000828855	0.000838607	0.000769938	0.000829763	0.000737949	0.000868925	0.000937341	0.00092654	0.000931078	0.000859555	0.000734287	0.000668099	0.000779429	0.000833619	0.000759882	0.000804452	0.00074322	0.000882333	0.000978964	0.000918378	0.000934343	0.0007937	0.000927302	0.000909363	0.000839075	0.000741905	0.000930453	0.000880323	0.000855848	0.000881199	0.000790422	0.000654015	0.000898454	0.000763778	0.000907486	0.000909542	0.000821106	0.000806036	0.000853505
Candidatus_Melainabacteria	0.00123212	0.000524453	0.000160842	0.000159196				0.00148187	0.00130617	0.00125086	0.0014149	0.00143512	0.0012712	0.00142088	0.00126335	0.00122174	0.00123692	0.00124882	0.00124061	0.00119978	0.00106389	0.0010238	0.00112895	0.00117363	0.0010478	0.00114408	0.00108905	0.00123091	0.00125666	0.00127618	0.0012672	0.00112468	0.00127381	0.00124355	0.00118241	0.00108373	0.00126822	0.00123205	0.00121369	0.00119309	0.00118943	0.00099092	0.00124121	0.00110355	0.00124917	0.00122666	0.00114425	0.00117739	0.00120001
Chloroflexi	0.000776924	0.000493861	3.10064e-05	3.97159e-05				0.000726403	0.000764114	0.000797697	0.000772193	0.000756258	0.000772516	0.000759538	0.000757408	0.000757063	0.000758673	0.000767627	0.000759939	0.000759883	0.000806246	0.000830673	0.000809281	0.000777102	0.000830096	0.000802674	0.000810402	0.000776023	0.000760286	0.000762426	0.000754862	0.000801327	0.000753235	0.00077118	0.000783512	0.000795604	0.000772083	0.00078364	0.000779719	0.000776401	0.000786188	0.000828035	0.00074925	0.000780718	0.000776263	0.000760226	0.000767014	0.000789639	0.000790251
Fusobacteria	0.000522488	0.000425071	1.28965e-05	1.26958e-05				0.000529791	0.000529434	0.000540568	0.00053488	0.000533102	0.000533135	0.000534645	0.000540211	0.000518558	0.000511391	0.000501275	0.000495029	0.000513549	0.0005152	0.000535658	0.000533366	0.000529686	0.00052962	0.00053485	0.000526561	0.000511269	0.000524825	0.000521703	0.000520417	0.000509677	0.000512049	0.000507868	0.000525176	0.000546077	0.000518192	0.000518167	0.000527511	0.000507573	0.000526615	0.000530292	0.000488798	0.000514121	0.000519114	0.00051593	0.000513403	0.000525322	0.000526388
Others	0.0152137	0.0140579	0.00167343	0.000414669				0.0141378	0.0140841	0.0138101	0.0143699	0.0143294	0.0142395	0.0141742	0.0140104	0.0153579	0.0153835	0.0150618	0.0153518	0.0149233	0.01504	0.0145979	0.0151083	0.0150919	0.0150612	0.0150101	0.0148838	0.0151985	0.0153873	0.0150997	0.0153656	0.0150405	0.0152393	0.0152753	0.0150231	0.0148917	0.014901	0.0148947	0.0150657	0.0147801	0.0143837	0.0143339	0.0149522	0.0150617	0.0150406	0.0152947	0.0149963	0.0147409	0.0150754
[truncated: 58 more columns]

## Sheet: genus__top_10
genus	aw_fm	aw_qs	aw_fm_stdev.s	aw_qs_stdev.s	genus	aw_fm	aw_qs	aw_fm_01	aw_fm_02	aw_fm_03	aw_fm_04	aw_fm_05	aw_fm_06	aw_fm_07	aw_fm_08	aw_fm_09	aw_fm_10	aw_fm_11	aw_fm_12	aw_fm_13	aw_fm_14	aw_fm_15	aw_fm_16	aw_fm_17	aw_fm_18	aw_fm_19	aw_fm_20	aw_fm_21	aw_fm_22	aw_fm_23	aw_fm_24	aw_fm_25	aw_fm_26	aw_fm_27	aw_fm_28	aw_fm_29	aw_fm_30	aw_fm_31	aw_fm_32	aw_fm_33	aw_fm_34	aw_fm_35	aw_fm_36	aw_fm_37	aw_fm_38	aw_fm_39	aw_fm_40	aw_fm_41	aw_fm_42
Bacteroides	0.0477882	0.028156	0.00403601	0.00529938	Bacteroides	4.8% ± 0.4%	2.8% ± 0.5%	0.0496484	0.0442729	0.0392802	0.0451067	0.0468612	0.0428287	0.0456781	0.0436003	0.0507544	0.0534069	0.0521628	0.0526097	0.0498667	0.0442971	0.0402779	0.0461257	0.0474391	0.0433363	0.0459452	0.0429897	0.0504169	0.0529232	0.0518295	0.0521513	0.0454331	0.0513265	0.0516338	0.0472736	0.0425375	0.051412	0.049968	0.0476189	0.051171	0.0466062	0.0398905	0.0509914	0.0459439	0.0519031	0.0519117	0.0478671	0.0462361	0.0495927
Acinetobacter	0.00039107	0.0974407	7.96721e-05	0.02041	Acinetobacter	0% ± 0%	9.7% ± 2%	0.000324934	0.000330746	0.000422135	0.00043523	0.000408435	0.000421867	0.000397799	0.00041287	0.000290867	0.000297493	0.000425515	0.000420019	0.000402261	0.000409562	0.000398438	0.000400947	0.000283325	0.000288439	0.000447055	0.000418113	0.000383535	0.00040986	0.000385806	0.000397765	0.000291112	0.000307326	0.000520028	0.000429766	0.000438303	0.000439413	0.000409808	0.000376469	0.000306196	0.000297922	0.000515809	0.000443388	0.000421842	0.000405578	0.000381624	0.000438341	0.000283165	0.000284273
Alistipes	0.0270768	0.0161699	0.00310041	0.00264362	Alistipes	2.7% ± 0.3%	1.6% ± 0.3%	0.0251744	0.0215635	0.0196592	0.0227206	0.0239729	0.0217901	0.0227564	0.0215287	0.0290491	0.0309888	0.030715	0.0306364	0.0288602	0.0251006	0.0231587	0.0265075	0.0271205	0.0248669	0.0262484	0.0246355	0.0289798	0.0310277	0.0304454	0.0302422	0.0256999	0.0299255	0.0298339	0.0271563	0.0240832	0.0300468	0.0287129	0.0272798	0.0294556	0.0269599	0.0228556	0.0290995	0.0259842	0.0300998	0.0302564	0.0275586	0.0275483	0.0292148
Clostridium	0.024098	0.0212166	0.00145657	0.00112756	Clostridium	2.4% ± 0.1%	2.1% ± 0.1%	0.025681	0.0263863	0.0269683	0.0259756	0.0255851	0.0261107	0.0261203	0.0262099	0.0233613	0.0228983	0.0232495	0.0232065	0.0239128	0.024768	0.02518	0.0239153	0.023966	0.0244147	0.0242308	0.0248407	0.0236438	0.0230893	0.0234406	0.0232153	0.0243527	0.0234186	0.0233966	0.0240902	0.024815	0.0237489	0.0241508	0.0241569	0.0238256	0.0247638	0.0255884	0.0239781	0.0242919	0.0235711	0.0232873	0.0239267	0.0239912	0.0237003
Ruminococcus	0.0294468	0.0116324	0.00337449	0.00133137	Ruminococcus	2.9% ± 0.3%	1.2% ± 0.1%	0.0313539	0.0337889	0.0346911	0.0319627	0.0316737	0.0328549	0.0325594	0.0339024	0.0287809	0.0271618	0.0278106	0.0276456	0.0293261	0.0314019	0.0327183	0.0302403	0.0300692	0.0310329	0.0305116	0.0314306	0.0285831	0.0267925	0.0277594	0.0275145	0.0304549	0.0276533	0.0278164	0.0293814	0.0317968	0.0283165	0.029344	0.0290734	0.0297539	0.0310377	0.0331217	0.0287761	0.0303113	0.027703	0.0274983	0.0294452	0.030583	0.0288455
Romboutsia	0.0229772	0.01163	0.00397286	0.0020282				0.0275124	0.0267457	0.0261511	0.0264736	0.0268287	0.0256432	0.0269947	0.0261488	0.0228088	0.0216404	0.0221876	0.0229988	0.0235667	0.0238343	0.0231173	0.0220984	0.0230744	0.0215524	0.0229962	0.0237943	0.023441	0.0225657	0.022688	0.0226929	0.023372	0.0226645	0.0236055	0.0235345	0.0231288	0.0237657	0.024884	0.0238861	0.0236346	0.0256928	0.0230379	0.0256777	0.0235969	0.0230931	0.0235866	0.0233167	0.0227438	0.0235627
Treponema	0.0159097	0.0141905	0.00145499	0.000900321				0.0175553	0.0148894	0.0137231	0.0162263	0.0165272	0.0150489	0.0160979	0.0150589	0.0164508	0.0175208	0.0178189	0.0174455	0.016512	0.0140739	0.0131034	0.0151623	0.0156834	0.0140571	0.0151689	0.0142708	0.0165134	0.0176435	0.0181491	0.0176348	0.014921	0.0176987	0.0173215	0.0160124	0.014184	0.0175054	0.0171699	0.0163431	0.0168505	0.0158237	0.0129729	0.0171717	0.0147168	0.017374	0.0170841	0.0156894	0.0157089	0.0166948
Phocaeicola	0.0137993	0.00882022	0.00110544	0.00117287				0.0144949	0.012951	0.0115676	0.0130846	0.013595	0.0123893	0.0134154	0.012733	0.0145518	0.0152549	0.0150061	0.0151008	0.0144266	0.0127441	0.0117295	0.0132649	0.0137392	0.0125013	0.0133261	0.0124939	0.0143704	0.0151372	0.0148809	0.0148744	0.0130248	0.0147349	0.0147311	0.0136231	0.0123414	0.0148675	0.0145254	0.0136466	0.0148326	0.0136371	0.0116578	0.0146741	0.0132726	0.0149437	0.0148438	0.0138229	0.0135154	0.0142737
Prevotella	0.0161686	0.00799407	0.00126446	0.00221495				0.0169407	0.0156015	0.0135673	0.0159633	0.0163228	0.0152248	0.0159534	0.0151885	0.0173386	0.0182604	0.0172874	0.0178857	0.0165275	0.0152349	0.0135512	0.0157452	0.0159511	0.0150205	0.0155834	0.0146829	0.0172424	0.0181199	0.0173409	0.0177149	0.0156444	0.0172951	0.0176048	0.0161023	0.0146572	0.0170286	0.0165539	0.0162253	0.0168454	0.0149612	0.0133338	0.0172144	0.0158486	0.0174699	0.0176999	0.0162679	0.0148593	0.0164652
Akkermansia	0.0128725	0.00332365	0.0010861	0.00093133				0.0108492	0.0102652	0.0100255	0.0106038	0.0113814	0.0107102	0.0107416	0.0101825	0.0135012	0.0135822	0.0130736	0.0136103	0.0134494	0.0131484	0.0126281	0.0131629	0.0136131	0.0131651	0.0133658	0.0127755	0.0135474	0.0135673	0.0130131	0.0135997	0.0133685	0.0135093	0.0134001	0.0132024	0.0126078	0.0133209	0.0132296	0.0134941	0.0129839	0.0127564	0.0119836	0.0133251	0.0132326	0.0131002	0.0134923	0.0131583	0.0135661	0.0139758
Oscillibacter	0.00763215	0.00653597	0.000509926	0.000438042				0.00671761	0.00632877	0.0065641	0.00649325	0.00677719	0.0065788	0.00654019	0.00639478	0.00770463	0.00787298	0.00801407	0.00780367	0.00797173	0.00763081	0.00778948	0.00780917	0.00783328	0.00780936	0.00783496	0.00767013	0.00769382	0.0077565	0.00792995	0.00782078	0.00752118	0.00787437	0.00772982	0.00773313	0.00752974	0.00786658	0.00774038	0.00769753	0.00777453	0.00781898	0.00776851	0.00761592	0.00754482	0.00778019	0.00788933	0.00772823	0.00815065	0.00808774
Sarcina	0.00206237	0.0127011	0.000720572	0.00225463				0.0014077	0.00219645	0.0026421	0.00202113	0.00166048	0.0022731	0.00182459	0.00236817	0.00162444	0.00128146	0.00149197	0.00142277	0.0016011	0.00250761	0.00305628	0.00233946	0.00184674	0.00258503	0.00211635	0.00260247	0.00160658	0.00130798	0.00151634	0.00140049	0.00220098	0.00148418	0.00149853	0.00199485	0.00276733	0.0014439	0.00170372	0.00194767	0.00166139	0.00201113	0.0030707	0.0016055	0.00218745	0.00155522	0.0015062	0.00204243	0.0020808	0.00172297
Eubacterium	0.0062707	0.0054331	0.000827664	0.000475836				0.00591647	0.00726804	0.00828189	0.00702753	0.00639742	0.00746963	0.00675837	0.00758617	0.00567809	0.00524306	0.00541326	0.00538884	0.00567537	0.0067471	0.00768601	0.00671581	0.00611491	0.00710446	0.00638126	0.00708228	0.00568089	0.00523424	0.00544152	0.00539151	0.00659411	0.00549394	0.00548852	0.00620419	0.00735266	0.00537928	0.00564032	0.00610605	0.00568711	0.00621908	0.00793071	0.00555506	0.00661346	0.00555879	0.00547016	0.00616119	0.00617393	0.00565995
Phascolarctobacterium	0.00758852	0.00532552	0.000615649	0.000259455				0.00815175	0.00730841	0.00642418	0.0074402	0.00769681	0.00704412	0.00756967	0.00719644	0.00798219	0.00843239	0.00831421	0.00833792	0.00794229	0.00693354	0.00634419	0.00723628	0.00758575	0.00691095	0.00733953	0.00686322	0.00792336	0.00827426	0.00820288	0.00816015	0.00727097	0.00830041	0.00827195	0.00752936	0.0067674	0.00827328	0.0080545	0.00759257	0.00824193	0.00753485	0.00642969	0.0081754	0.00731738	0.00836484	0.00822743	0.00749332	0.00750977	0.00782746
Turicibacter	0.00452201	0.010094	0.000455367	0.00193539				0.00525159	0.00535901	0.00545301	0.00513102	0.00521083	0.00487736	0.00525958	0.00532242	0.00430855	0.00390933	0.00399982	0.00413574	0.00460238	0.00472175	0.00477095	0.00442669	0.00458582	0.00421901	0.00454802	0.00477401	0.00435378	0.00408744	0.00411964	0.00426019	0.00456104	0.00409965	0.00445386	0.004532	0.00461051	0.00434276	0.00462654	0.00467036	0.00418496	0.00482899	0.00457842	0.0047164	0.00453398	0.00412453	0.00441417	0.00444114	0.00468845	0.00454086
Others	0.561405	0.526032	0.00917822	0.0193951				0.54505	0.54259	0.543124	0.546742	0.546891	0.54573	0.543873	0.542296	0.563711	0.567215	0.566068	0.565549	0.562871	0.561582	0.563301	0.56616	0.562062	0.564506	0.561916	0.560525	0.562638	0.566278	0.564391	0.564975	0.560905	0.564305	0.562906	0.561802	0.560856	0.561685	0.560755	0.56204	0.562068	0.55686	0.560841	0.560008	0.561157	0.563723	0.565261	0.56357	0.563176	0.565643
[truncated: 58 more columns]

## Sheet: CARD
Cluster_id	aw_fm_01	aw_fm_02	aw_fm_03	aw_fm_04	aw_fm_05	aw_fm_06	aw_fm_07	aw_fm_08	aw_fm_09	aw_fm_10	aw_fm_11	aw_fm_12	aw_fm_13	aw_fm_14	aw_fm_15	aw_fm_16	aw_fm_17	aw_fm_18	aw_fm_19	aw_fm_20	aw_fm_21	aw_fm_22	aw_fm_23	aw_fm_24	aw_fm_25	aw_fm_26	aw_fm_27	aw_fm_28	aw_fm_29	aw_fm_30	aw_fm_31	aw_fm_32	aw_fm_33	aw_fm_34	aw_fm_35	aw_fm_36	aw_fm_37	aw_fm_38	aw_fm_39	aw_fm_40	aw_fm_41	aw_fm_42	aw_fm_43	aw_fm_44	aw_fm_45	aw_fm_46	aw_fm_47	aw_fm_48	aw_fm_49
Cluster_2880928	8.10027e-07	8.63677e-07	1.1234e-06	1.0886e-06	8.02313e-07	1.16009e-06	8.3014e-07	1.00347e-06	8.46007e-07	9.90488e-07	1.21977e-06	1.05849e-06	1.36833e-06	1.36053e-06	1.33853e-06	1.43589e-06	1.17741e-06	1.27174e-06	1.14758e-06	1.45458e-06	6.75889e-07	9.08709e-07	1.15947e-06	1.08531e-06	1.21653e-06	9.67027e-07	1.1394e-06	1.0936e-06	1.47667e-06	1.10026e-06	9.41907e-07	1.17403e-06	1.12885e-06	1.37106e-06	1.67164e-06	1.24693e-06	9.53677e-07	1.14727e-06	1.06712e-06	1.01323e-06	1.72596e-06	8.98126e-07	9.82596e-07	1.26752e-06	1.24776e-06	1.33631e-06	1.47336e-06	1.02326e-06	2.20361e-05
Cluster_3734784	1.11651e-06	1.03901e-06	8.40809e-07	1.02133e-06	1.17615e-06	9.47669e-07	1.05275e-06	1.02553e-06	1.48043e-06	1.19903e-06	1.25441e-06	1.24022e-06	1.40748e-06	2.03683e-06	1.4035e-06	1.35423e-06	1.69e-06	9.69714e-07	1.17156e-06	9.27282e-07	1.12791e-06	1.35033e-06	1.15802e-06	8.98442e-07	8.61985e-07	1.04563e-06	1.23941e-06	1.17992e-06	8.40813e-07	1.5044e-06	9.24274e-07	1.23115e-06	1.30986e-06	8.85525e-07	9.13534e-07	1.26038e-06	1.01468e-06	9.99646e-07	1.13269e-06	1.22668e-06	1.17116e-06	1.09179e-06	1.26185e-06	1.1937e-06	1.16461e-06	6.85127e-07	8.15732e-07	1.00624e-06	3.66073e-05
Cluster_1903029	0	0	0	2.87346e-08	6.0537e-08	0	0	3.43556e-08	0	0	0	0	2.34581e-07	0	0	0	0	0	0	0	0	0	0	0	0	0	0	0	0	0	0	0	0	0	7.43937e-08	0	0	0	0	0	0	0	5.45242e-08	0	0	0	6.0746e-08	0	1.25398e-07
Cluster_38895	0	0	0	0	0	0	0	0	0	0	0	0	0	0	0	1.71858e-07	0	0	0	0	0	0	0	1.66471e-07	0	0	0	0	0	0	0	0	0	0	1.64541e-07	0	0	0	0	0	0	0	0	0	0	0	0	0	1.38676e-07
Cluster_6905617	0	0	4.3304e-08	2.85826e-08	0	0	1.39088e-08	1.70869e-08	0	0	7.2787e-08	0	3.88899e-08	1.17152e-07	0	0	0	0	0	0	0	0	0	0	0	0	0	3.8036e-08	0	0	3.57538e-08	0	0	0	0	8.27923e-08	4.2357e-08	0	0	0	0	0	5.42358e-08	0	0	0	1.20849e-07	0	3.11837e-08
Cluster_6619720	0	0	9.74339e-08	0	1.01616e-07	0	0	5.76684e-08	0	0	0	0	0	0	0	0	0	0	1.40467e-07	0	0	0	0	0	0	0	0	0	0	0	0	0	0	0	0	0	0	0	0	0	0	0	0	0	0	0	0	0	0
Cluster_9143158	0	0	2.90229e-08	2.87346e-08	3.02685e-08	6.27803e-08	0	3.43556e-08	0	0	0	6.47878e-08	7.81936e-08	0	0	0	0	0	8.36827e-08	0	0	0	7.94718e-08	0	0	0	0	0	0	8.41115e-08	7.1888e-08	7.69469e-08	0	0	1.09433e-07	0	8.51646e-08	0	0	0	0	0	1.09048e-07	0	0	0	1.82238e-07	0	1.25398e-07
Cluster_6467364	0	0	0	4.00156e-08	4.21517e-08	0	0	4.78434e-08	0	0	0	0	0	0	0	1.08207e-07	0	0	0	0	0	1.19665e-07	0	0	0	0	0	1.06501e-07	0	0	0	0	0	0	0	0	0	0	0	0	0	0	0	0	0	0	0	9.43174e-08	0
Cluster_6883302	0	0	5.77386e-08	2.85826e-08	0	0	0	3.41739e-08	0	0	0	6.44451e-08	0	0	0	0	0	0	0	0	0	0	7.90513e-08	0	0	0	7.73499e-08	0	0	0	0	0	0	0	0	8.27923e-08	0	8.0936e-08	0	0	0	0	0	0	0	0	6.04246e-08	6.73696e-08	6.23674e-08
Cluster_4538739	2.51787e-07	1.7033e-07	9.9507e-08	2.51486e-07	2.94037e-07	2.20215e-07	1.79971e-07	1.60745e-07	3.43289e-07	3.77801e-08	8.36276e-08	1.85108e-07	1.78728e-07	4.66612e-08	1.32472e-07	6.17173e-08	2.67554e-07	2.70618e-07	1.00945e-07	2.41169e-07	2.58251e-07	2.94617e-07	9.32317e-08	1.72037e-07	2.94337e-07	1.77979e-07	1.7774e-07	2.62205e-07	1.00804e-07	1.44191e-07	2.05394e-07	2.19848e-07	0	1.36235e-07	2.12554e-07	1.42685e-07	5.06121e-08	2.78971e-07	2.78763e-07	9.06472e-08	2.29965e-07	8.56303e-08	3.11567e-07	2.73965e-07	1.85302e-07	3.07494e-07	2.42984e-07	1.54807e-07	7.85144e-06
Cluster_6441188	0	0	0	0	0	0	0	4.78434e-08	0	0	0	0	0	0	0	0	0	0	0	1.10999e-07	0	0	1.10672e-07	1.04815e-07	0	0	0	0	0	0	1.42658e-07	0	0	0	0	0	0	0	0	0	0	0	0	0	0	0	0	1.88635e-07	0
Cluster_6787182	0	0	0	0	0	0	0	3.51025e-08	0	0	0	0	0	0	0	7.93907e-08	0	0	0	0	7.69607e-08	0	0	7.69024e-08	0	0	1.44761e-07	0	0	0	7.34508e-08	0	0	0	7.6011e-08	0	0	0	0	8.10406e-08	0	0	0	0	0	0	0	0	0
Cluster_6727419	0	0	3.40945e-08	1.46003e-08	0	0	0	0	0	0	0	0	0	0	0	0	0	0	8.50398e-08	0	0	4.36617e-08	0	0	0	0	4.9626e-08	0	0	0	0	3.90973e-08	0	0	0	0	0	0	0	0	0	0	0	0	0	0	1.01085e-07	0	3.18579e-08
Cluster_6521234	0	0	0	0	0	2.61122e-08	2.32634e-08	2.8579e-08	0	0	0	5.38943e-08	0	0	0	6.46367e-08	0	0	0	0	6.26583e-08	0	0	0	0	0	0	0	0	0	0	6.40089e-08	0	0	0	0	0	0	0	0	0	0	4.53564e-08	0	0	0	0	6.20867e-08	5.21568e-08
Cluster_9161858	0	0	0	0	0	7.02541e-08	0	7.68912e-08	0	0	0	0	0	0	0	0	0	0	0	0	0	0	0	0	0	0	0	0	0	0	0	0	0	0	0	0	0	0	0	0	0	0	0	0	0	0	0	0	0
Cluster_1498267	3.06692e-07	2.43646e-07	2.3723e-07	1.67767e-07	2.65084e-07	1.46617e-07	2.28588e-07	2.60761e-07	1.75376e-07	1.15804e-07	2.9906e-07	1.89132e-07	9.13068e-08	2.29209e-07	3.15821e-07	1.81465e-07	2.27809e-07	1.3825e-07	2.44291e-07	9.30734e-08	2.63865e-07	4.51532e-07	1.85599e-07	2.19721e-07	4.29622e-07	2.72772e-07	3.63208e-07	1.33953e-07	2.38637e-07	1.96434e-07	1.76786e-07	1.34776e-07	1.96814e-07	2.78393e-07	2.17174e-07	9.71909e-08	1.98894e-07	9.93824e-08	3.71994e-07	1.85236e-07	4.22935e-07	1.74984e-07	2.54672e-07	1.59955e-07	1.32214e-07	3.50011e-07	1.41866e-07	1.97715e-07	8.85888e-06
Cluster_8491909	0	0	0	0	0	4.40399e-08	0	0	0	0	0	0	0	0	0	0	0	0	0	0	0	0	0	0	0	0	0	0	0	0	0	0	0	0	0	0	0	0	0	0	0	0	0	0	0	0	0	0	0
Cluster_8392839	0	0	2.44677e-08	9.94425e-08	2.79931e-08	0	0	2.89635e-08	0	0	6.16894e-08	5.46194e-08	0	0	6.51469e-08	0	0	0	0	6.71965e-08	6.35012e-08	0	0	0	6.2035e-08	0	0	0	0	7.09102e-08	0	0	0	0	6.27176e-08	0	7.1798e-08	0	0	0	0	0	4.59666e-08	0	0	0	5.12119e-08	0	0
Cluster_584216	0	0	0	0	0	8.80798e-08	0	0	0	0	0	0	0	0	0	0	0	0	0	1.11827e-07	0	0	0	0	0	0	0	0	0	0	0	0	0	0	0	0	0	0	0	0	0	0	0	0	0	0	0	9.50213e-08	0
Cluster_1199570	0	0	0	0	0	0	0	0	0	0	0	0	0	0	0	0	0	0	1.15679e-07	0	0	0	0	0	0	0	0	0	0	0	0	0	0	0	0	0	0	0	0	0	0	0	0	0	0	0	0	9.36239e-08	8.66723e-08
Cluster_673521	0	0	7.68493e-08	0	0	0	0	0	0	0	0	0	0	0	0	0	0	0	0	0	0	0	0	0	0	0	0	0	0	0	0	0	0	0	0	0	0	0	0	0	0	0	0	0	0	0	3.21697e-07	0	0
Cluster_70275	0	0	0	4.09251e-08	0	0	0	0	0	0	0	0	0	0	0	0	0	0	0	0	0	0	0	0	0	0	0	0	0	0	0	0	0	0	0	0	0	0	0	0	0	0	0	0	0	0	2.33769e-07	0	0
Cluster_6437188	0	0	0	0	0	0	0	0	0	0	0	0	0	0	0	0	0	0	0	0	0	0	0	0	0	0	0	0	0	0	0	0	0	0	0	0	0	0	0	0	0	0	0	0	0	0	0	0	0
Cluster_18668	0	0	0	0	0	4.40399e-08	0	0	0	0	0	0	0	2.20315e-07	0	0	1.09484e-07	0	0	0	0	0	0	0	0	0	0	1.07296e-07	0	0	0	0	0	0	0	0	0	0	0	1.1128e-07	0	0	0	0	0	0	0	0	0
Cluster_7732389	0	0	0	7.01573e-08	0	0	0	4.19406e-08	0	0	8.93295e-08	0	0	0	0	0	0	0	0	0	0	1.04901e-07	0	0	0	0	0	9.3361e-08	0	0	0	0	0	0	0	0	0	0	0	1.43208e-07	0	0	0	0	0	0	0	0	0
Cluster_304994	7.57348e-06	6.57648e-06	7.74298e-06	6.75034e-06	6.86936e-06	7.10381e-06	7.46548e-06	6.52182e-06	5.25603e-06	4.46627e-06	5.66226e-06	5.13235e-06	5.47832e-06	5.87005e-06	5.63381e-06	6.5998e-06	6.48189e-06	5.31143e-06	4.95155e-06	5.66372e-06	5.13332e-06	5.42889e-06	5.00612e-06	5.75424e-06	6.47398e-06	5.11322e-06	5.62846e-06	5.54114e-06	5.84451e-06	5.03127e-06	4.71e-06	5.05834e-06	5.77236e-06	5.5742e-06	6.76848e-06	6.69283e-06	6.75499e-06	5.76639e-06	5.17597e-06	4.85471e-06	6.94589e-06	6.72164e-06	4.96796e-06	6.15698e-06	5.1362e-06	5.1464e-06	5.30932e-06	7.17729e-06	1.12934e-06
Cluster_6689834	8.60776e-06	7.93371e-06	8.19864e-06	7.80503e-06	7.72576e-06	7.48771e-06	7.8705e-06	8.29311e-06	6.58488e-06	6.49647e-06	6.49624e-06	6.92992e-06	6.94647e-06	6.26228e-06	7.19742e-06	6.93781e-06	6.74771e-06	6.46074e-06	6.39486e-06	6.55065e-06	6.63736e-06	6.40757e-06	6.28084e-06	6.74055e-06	6.49793e-06	6.57875e-06	7.75257e-06	7.40432e-06	6.3264e-06	7.73069e-06	7.2681e-06	6.28939e-06	7.31363e-06	8.31909e-06	6.77383e-06	7.03311e-06	7.48526e-06	7.06903e-06	7.26682e-06	6.79677e-06	6.42947e-06	7.558e-06	6.73688e-06	6.99684e-06	6.66546e-06	6.68177e-06	7.51761e-06	7.80188e-06	1.19065e-06
Cluster_531780	1.55655e-07	1.40096e-07	1.36407e-07	1.89074e-07	1.99167e-07	2.06547e-07	2.36589e-07	1.83076e-07	1.41178e-07	6.21483e-08	2.75135e-07	1.44334e-07	7.3502e-08	7.38054e-08	2.90555e-07	1.46079e-07	2.20063e-07	3.70972e-07	1.57324e-07	7.49241e-08	2.83215e-07	2.85213e-07	2.2411e-07	7.07502e-08	1.87725e-07	2.19581e-07	1.46191e-07	1.04525e-07	3.84205e-07	0	1.35149e-07	4.76438e-07	6.33742e-08	1.49404e-07	0	3.12955e-07	8.00548e-08	7.64846e-08	1.99637e-07	2.23672e-07	7.56584e-08	0	1.02506e-07	2.57527e-07	2.8382e-07	2.81759e-07	2.85506e-07	4.23304e-07	1.18013e-05
Cluster_9125447	0	0	3.22858e-08	0	0	0	0	0	0	0	8.14008e-08	7.20717e-08	0	0	0	0	0	0	0	8.86676e-08	0	0	0	0	0	0	8.65038e-08	0	9.0936e-08	0	0	0	0	0	0	0	0	0	0	0	0	0	0	0	0	0	0	0	0
Cluster_8262064	0	0	0	4.37479e-08	0	0	0	0	0	0	0	0	0	0	0	0	0	0	0	0	0	0	0	0	0	0	6.24749e-08	0	0	0	0	0	0	0	0	0	0	0	0	0	0	0	0	0	0	0	0	0	0
Cluster_6508612	0	0	0	0	0	0	0	0	0	0	0	0	0	0	6.51469e-08	0	0	0	0	0	0	7.24431e-08	0	0	0	0	0	6.44735e-08	6.89157e-08	7.09102e-08	0	0	0	0	1.25435e-07	0	0	0	5.96821e-08	0	0	0	0	0	0	0	1.25725e-07	0	0
Cluster_1025848	0	0	0	0	0	0	0	0	0	0	0	0	0	0	0	0	0	0	0	0	0	0	0	0	0	0	0	0	0	0	0	0	0	0	0	0	0	0	0	0	0	0	0	0	0	0	1.6432e-07	0	0
Cluster_318480	1.78925e-07	1.15069e-07	1.45651e-07	1.99667e-07	1.63587e-07	1.81766e-07	2.37507e-07	3.18301e-07	1.44946e-07	2.80752e-07	1.23161e-07	1.50063e-07	1.20742e-07	1.21241e-07	2.08818e-07	2.69961e-07	1.50625e-07	1.5235e-07	1.29219e-07	1.53848e-07	1.74465e-07	1.32688e-07	1.53395e-07	1.16222e-07	1.98843e-07	1.50295e-07	2.10131e-07	1.18091e-07	2.20898e-07	1.62351e-07	2.22011e-07	1.18817e-07	1.30132e-07	1.28082e-07	2.01031e-07	1.92785e-07	1.64383e-07	3.14105e-07	2.1863e-07	3.0619e-08	2.79641e-07	2.02471e-07	2.73629e-07	2.37961e-07	1.16558e-07	1.78833e-07	2.81402e-07	1.04582e-07	1.15133e-05
Cluster_1626918	0	0	0	0	0	0	0	0	0	0	0	0	0	0	0	0	0	0	0	0	0	0	0	0	0	0	0	0	0	0	0	0	0	0	1.06764e-07	0	0	0	0	0	0	0	0	0	0	0	0	0	8.99804e-08
Cluster_795563	0	0	0	4.95607e-08	0	0	0	0	0	0	0	0	0	0	0	0	0	0	0	0	0	0	1.37071e-07	1.29817e-07	0	0	0	0	0	0	0	0	0	0	0	1.43557e-07	0	0	0	0	0	0	0	0	0	0	0	0	0
Cluster_6681276	0	0	0	0	0	0	0	3.12022e-08	0	0	0	0	0	0	7.01824e-08	0	0	0	0	0	0	0	0	0	0	0	0	0	0	0	0	0	0	0	0	0	0	0	0	0	0	0	0	0	0	0	1.40408e-07	0	0
Cluster_377706	0	0	0	7.40015e-08	0	0	0	0	0	0	0	0	0	0	0	0	0	0	0	0	0	0	0	0	0	0	0	0	0	0	0	1.98165e-07	0	0	0	0	0	0	0	0	0	0	0	0	0	0	0	0	0
Cluster_8131666	0	0	4.19715e-08	0	0	0	0	0	0	0	0	0	0	0	0	0	0	0	0	0	0	0	0	0	0	0	0	0	0	0	0	0	0	0	0	0	0	0	0	0	0	0	0	0	0	0	0	0	9.06726e-08
Cluster_319292	0	0	0	0	0	4.30755e-08	0	0	0	0	0	0	0	0	0	0	0	0	0	0	0	0	0	0	0	0	0	0	0	0	0	0	0	0	0	0	0	0	0	0	0	0	0	0	0	0	0	0	0
Cluster_645133	0	0	0	0	0	0	0	0	0	0	0	0	0	0	0	0	0	0	0	0	0	0	0	0	0	0	0	0	1.82955e-07	0	0	0	0	0	0	0	0	0	0	0	0	0	0	0	0	0	1.35955e-07	0	0
Cluster_5093573	6.29414e-06	7.38469e-06	6.95711e-06	6.15933e-06	6.19787e-06	6.11394e-06	6.43051e-06	5.93112e-06	5.39367e-06	5.9438e-06	5.07464e-06	5.9029e-06	5.32056e-06	5.06341e-06	4.91649e-06	4.537e-06	6.48086e-06	5.10394e-06	6.02156e-06	4.79706e-06	6.0545e-06	4.72716e-06	3.53028e-06	6.48788e-06	6.27439e-06	5.66841e-06	6.40006e-06	4.83438e-06	5.84647e-06	5.60512e-06	6.07126e-06	5.18351e-06	5.13578e-06	6.75005e-06	5.74024e-06	4.95642e-06	5.64327e-06	6.03043e-06	4.99189e-06	5.15728e-06	5.58885e-06	4.90388e-06	5.41161e-06	5.0915e-06	5.84037e-06	5.27619e-06	5.00339e-06	7.40858e-06	7.09978e-07
Cluster_517099	0	0	0	0	0	0	0	0	0	0	0	0	0	0	2.10547e-07	0	0	0	0	2.17171e-07	0	0	0	0	0	0	2.11872e-07	0	0	0	0	0	0	0	0	0	2.32043e-07	0	0	0	0	0	0	0	0	0	0	0	0
Cluster_535443	0	0	7.47438e-08	0	0	0	0	0	0	0	0	0	0	0	0	0	0	0	0	0	0	0	0	0	0	0	0	0	0	0	0	0	0	0	0	0	0	0	0	0	0	0	0	0	0	0	1.56442e-07	0	0
Cluster_1044301	0	0	0	0	4.70287e-08	0	0	0	0	0	0	1.00662e-07	0	0	0	0	0	0	0	0	0	0	0	0	0	0	1.20819e-07	0	0	1.30686e-07	0	0	0	0	0	0	0	0	0	0	0	0	0	0	0	0	0	0	0
Cluster_416798	0	0	0	0	0	0	0	0	0	0	0	0	0	0	0	0	0	0	0	0	0	0	0	0	0	0	0	0	0	0	0	0	0	0	0	0	0	0	0	0	0	0	0	0	0	0	0	0	0
Cluster_1717962	3.33309e-07	3.10559e-07	1.97112e-07	6.38673e-08	2.24073e-07	1.33231e-07	9.06471e-08	8.13721e-08	1.91529e-07	1.07152e-07	3.04952e-07	7.79407e-08	7.24157e-08	1.08745e-07	1.96804e-07	0	1.80676e-08	1.46196e-07	8.71867e-08	7.38168e-08	0	0	9.19993e-08	0	2.72587e-07	1.8028e-07	1.70497e-07	0	1.51411e-07	3.50534e-07	0	1.42522e-07	3.253e-08	7.3598e-08	9.47329e-08	0	9.85896e-08	1.69547e-07	2.95029e-07	0	0	2.42865e-07	1.51486e-07	1.22674e-07	2.44672e-07	0	0	1.18673e-07	8.37524e-06
Cluster_2240488	5.41514e-06	4.92705e-06	5.96167e-06	5.62325e-06	5.46056e-06	4.39355e-06	5.50555e-06	4.94662e-06	4.14628e-06	4.32998e-06	2.79121e-06	3.83065e-06	4.71166e-06	4.70074e-06	2.65066e-06	5.09347e-06	3.51048e-06	3.85097e-06	4.73998e-06	3.75033e-06	5.10732e-06	4.7287e-06	4.84509e-06	4.79632e-06	5.96991e-06	4.46248e-06	6.34958e-06	3.68656e-06	4.78404e-06	4.74501e-06	5.67437e-06	5.50181e-06	3.96714e-06	5.80683e-06	4.28125e-06	5.37771e-06	5.01974e-06	4.73282e-06	5.6533e-06	5.12362e-06	4.6559e-06	4.55598e-06	2.95689e-06	4.93272e-06	4.86851e-06	4.6874e-06	4.65639e-06	4.46091e-06	9.60223e-07
Cluster_1092652	0	0	0	5.40211e-08	0	0	0	0	0	0	0	0	1.47004e-07	0	0	0	0	0	0	0	0	0	0	0	0	0	0	0	0	0	0	0	0	0	0	0	1.6011e-07	0	0	0	0	0	0	0	0	0	0	0	0
Cluster_1486056	6.26284e-06	7.6246e-06	6.69905e-06	6.42405e-06	5.11975e-06	5.64687e-06	6.19059e-06	6.41712e-06	4.54988e-06	3.72956e-06	6.28725e-06	5.79035e-06	6.21949e-06	6.2398e-06	7.09394e-06	6.80108e-06	5.09579e-06	4.6467e-06	4.85856e-06	4.95714e-06	4.98212e-06	6.60867e-06	4.81147e-06	4.49886e-06	4.28681e-06	4.73719e-06	5.87789e-06	5.26721e-06	6.1503e-06	4.28208e-06	6.61864e-06	4.16435e-06	5.24383e-06	6.3439e-06	5.28534e-06	5.8436e-06	7.14561e-06	4.34119e-06	5.55353e-06	5.04561e-06	5.06132e-06	4.93699e-06	5.61319e-06	4.8579e-06	4.33986e-06	4.66086e-06	4.97724e-06	4.81697e-06	7.67702e-07
Cluster_1254329	0	0	0	0	0	0	0	0	0	0	0	0	0	0	0	0	0	0	0	0	0	0	0	0	0	0	0	1.57996e-07	0	0	0	0	0	0	0	0	0	0	1.46254e-07	8.53722e-08	0	0	0	0	0	0	0	0	0
Cluster_841450	0	0	6.73617e-08	6.66927e-08	7.02528e-08	0	0	0	0	0	0	0	0	0	0	0	0	0	0	0	0	0	0	0	0	0	0	0	0	0	0	0	0	0	0	0	0	0	0	0	0	0	0	0	0	0	0	0	0
Cluster_7366929	0	0	2.97931e-08	0	0	0	8.34529e-08	0	0	0	1.0918e-07	0	0	0	0	0	0	0	0	0	0	0	0	0	0	0	2.23e-07	0	1.2197e-07	0	0	0	0	0	2.22e-07	0	0	0	0	0	0	0	0	0	0	0	9.27216e-08	0	0
Cluster_1284148	8.33307e-08	1.0352e-07	9.85494e-08	2.55469e-07	1.47952e-07	2.35821e-07	1.81294e-07	1.35525e-07	1.91529e-07	1.07152e-07	0	3.60963e-07	0	1.63099e-07	1.96804e-07	3.03384e-07	1.80676e-08	0	2.6156e-07	2.2145e-07	2.44151e-07	3.81668e-07	9.19993e-08	2.43966e-07	0	0	1.70497e-07	2.4789e-07	1.51411e-07	0	3.99456e-07	7.12611e-08	3.253e-08	1.47196e-07	2.84199e-07	3.0833e-07	9.85896e-08	1.69547e-07	0	2.93822e-07	5.21782e-07	0	1.51486e-07	2.45349e-07	0	2.42895e-07	2.66379e-07	2.37314e-07	6.77972e-06
Cluster_8776155	0	0	0	0	0	0	0	0	0	0	0	0	0	0	0	0	0	0	2.21582e-07	0	0	0	0	0	0	0	0	4.05003e-07	0	0	0	0	0	0	0	0	0	0	0	0	0	0	0	0	0	0	0	0	0
Cluster_193616	4.41428e-06	4.06048e-06	4.96718e-06	5.27315e-06	5.36332e-06	4.89062e-06	4.91688e-06	4.7243e-06	4.00194e-06	4.38767e-06	4.59366e-06	4.00339e-06	5.61975e-06	4.57102e-06	5.28833e-06	3.25733e-06	4.5482e-06	3.68546e-06	3.05008e-06	3.89914e-06	4.05234e-06	3.96947e-06	5.35126e-06	4.432e-06	3.61557e-06	4.41463e-06	5.73894e-06	4.66302e-06	5.12395e-06	3.91409e-06	4.13675e-06	4.72648e-06	4.88323e-06	5.53589e-06	4.09313e-06	5.06664e-06	3.64262e-06	3.91103e-06	5.27886e-06	3.54135e-06	4.21189e-06	5.4224e-06	3.10299e-06	4.08855e-06	5.04692e-06	3.75119e-06	3.84527e-06	5.19268e-06	9.35511e-07
Cluster_1766082	0	0	0	0	0	5.00114e-08	0	0	0	0	0	0	0	0	0	0	0	0	0	0	0	0	0	0	0	0	0	0	0	1.34008e-07	0	0	0	0	0	0	0	0	0	0	0	0	0	0	0	0	0	0	0
Cluster_23246	4.02015e-08	2.52077e-07	1.88799e-07	9.34621e-08	1.96902e-07	2.60313e-07	1.09153e-07	1.78792e-07	1.46551e-07	8.60184e-08	4.76012e-08	8.42915e-08	0	5.10764e-08	0	0	2.03057e-07	0	0	5.18506e-08	4.89992e-08	1.11798e-07	5.16979e-08	1.46886e-07	0	1.11082e-07	2.02341e-07	4.97495e-08	1.59531e-07	1.09432e-07	9.3529e-08	5.00554e-08	0	5.16969e-08	2.41973e-07	1.50413e-07	5.54012e-08	1.05861e-07	9.21046e-08	1.5479e-07	1.04717e-07	0	0	4.45549e-08	1.96415e-07	4.87472e-08	7.90329e-08	4.40583e-08	4.54404e-06
Cluster_341476	1.76034e-07	1.01888e-07	1.65342e-07	1.637e-07	3.1039e-07	3.21892e-07	1.91183e-07	4.30591e-07	2.56687e-07	2.25994e-07	1.39151e-07	2.21457e-07	1.78187e-07	2.68383e-07	0	1.77065e-07	1.8841e-07	8.99326e-08	0	1.81634e-07	1.71646e-07	2.93724e-07	0	8.57578e-08	8.38413e-08	1.7744e-07	8.86008e-08	0	2.79422e-07	2.87509e-07	8.19087e-08	1.75346e-07	0	1.81096e-07	1.5088e-07	1.8967e-07	3.88144e-07	2.78126e-07	1.61323e-07	2.71118e-07	1.83414e-07	2.56112e-07	1.24249e-07	7.80385e-08	2.58018e-07	8.53814e-08	6.92136e-08	1.54338e-07	1.00115e-05
Cluster_292428	3.50971e-06	2.68789e-06	2.86912e-06	2.98994e-06	3.54853e-06	2.57463e-06	3.58121e-06	3.04954e-06	4.38928e-06	4.09514e-06	5.24278e-06	5.37417e-06	4.04686e-06	3.13314e-06	3.68114e-06	4.33516e-06	3.59331e-06	4.34614e-06	4.08794e-06	3.01424e-06	4.42553e-06	4.20265e-06	6.09151e-06	4.89935e-06	3.6683e-06	5.01943e-06	4.20527e-06	4.81969e-06	4.36055e-06	4.35113e-06	5.40801e-06	4.36227e-06	4.47721e-06	4.17387e-06	3.84072e-06	4.9537e-06	4.52761e-06	5.34216e-06	4.75557e-06	4.00666e-06	4.43046e-06	5.45168e-06	4.74458e-06	3.61483e-06	4.73756e-06	3.17106e-06	3.24679e-06	4.52087e-06	5.61008e-06
Cluster_69563	0	0	6.73617e-08	0	0	0	0	0	0	0	0	0	0	0	0	1.80344e-07	0	0	0	0	0	0	0	0	0	0	0	0	0	0	0	0	0	0	0	0	0	0	1.6431e-07	0	0	0	0	0	0	0	0	0	0
Cluster_6266625	4.7065e-06	4.31278e-06	4.02653e-06	4.55092e-06	4.66383e-06	4.4159e-06	3.83234e-06	3.5339e-06	4.04544e-06	2.98203e-06	3.2655e-06	3.64734e-06	4.81416e-06	4.28167e-06	3.44393e-06	2.92773e-06	3.08526e-06	3.55786e-06	3.76794e-06	3.94337e-06	3.86605e-06	4.29756e-06	3.37826e-06	3.37532e-06	2.75058e-06	2.66023e-06	3.55142e-06	4.22912e-06	2.77688e-06	4.06883e-06	4.51107e-06	4.25944e-06	4.0767e-06	4.50851e-06	3.09287e-06	2.83672e-06	4.01042e-06	3.74658e-06	3.87412e-06	4.2945e-06	4.17572e-06	3.7143e-06	3.81764e-06	5.04512e-06	3.18335e-06	3.1992e-06	3.25698e-06	3.71494e-06	1.03399e-06
Cluster_26988	3.6946e-07	4.81547e-07	4.55268e-07	3.68838e-07	4.03748e-07	3.6534e-07	3.65949e-07	4.17474e-07	2.59259e-07	3.30163e-07	3.01982e-07	3.9966e-07	3.4454e-07	3.22899e-07	3.85893e-07	3.14686e-07	3.58657e-07	2.78229e-07	4.10492e-07	1.91735e-07	3.54019e-07	3.02903e-07	2.56793e-07	4.81013e-07	1.87686e-07	2.92135e-07	4.11163e-07	2.92045e-07	2.12873e-07	2.96493e-07	1.66508e-07	5.87682e-07	3.16871e-07	3.99282e-07	5.46329e-07	2.68946e-07	4.19887e-07	3.58521e-07	2.14963e-07	3.72787e-07	3.5323e-07	2.86126e-07	3.2033e-07	5.23102e-07	3.72868e-07	5.38071e-07	4.28259e-07	3.18321e-07	2.87319e-06
Cluster_384223	0	0	0	0	0	0	0	0	0	0	0	1.58183e-07	0	0	0	0	0	0	2.04316e-07	0	0	0	0	0	0	0	0	1.86722e-07	0	0	0	0	0	0	0	0	0	0	0	0	0	0	0	0	0	0	0	0	0
Cluster_1009044	0	0	0	4.46456e-08	0	0	0	5.3379e-08	0	0	9.14084e-08	0	0	2.43985e-07	0	0	0	0	0	0	0	0	0	1.16943e-07	0	0	0	0	0	0	0	0	0	0	0	0	0	0	0	0	0	0	0	0	0	0	0	1.0523e-07	0
Cluster_353114	0	0	7.17934e-08	0	0	0	0	0	0	0	0	0	0	0	0	0	0	0	0	0	0	0	0	0	0	0	0	0	0	0	1.77828e-07	0	0	0	0	0	0	0	0	1.96203e-07	0	0	0	0	0	0	0	0	0
Cluster_2246718	3.98498e-06	4.4049e-06	3.1668e-06	5.41697e-06	4.70663e-06	3.90725e-06	3.63715e-06	5.27312e-06	3.18137e-06	2.3316e-06	4.47061e-06	2.86726e-06	3.80635e-06	3.75687e-06	2.66515e-06	3.18104e-06	2.49894e-06	3.84291e-06	3.2463e-06	3.48005e-06	4.81078e-06	3.12173e-06	2.5883e-06	3.23042e-06	2.48893e-06	1.15664e-06	2.78738e-06	2.84095e-06	2.18631e-06	4.41445e-06	2.63155e-06	4.8375e-06	2.66066e-06	1.97213e-06	4.66484e-06	3.2782e-06	3.1147e-06	4.08883e-06	2.15211e-06	2.08512e-06	4.89366e-06	3.59281e-06	4.01431e-06	2.76903e-06	2.89209e-06	3.73682e-06	2.1451e-06	2.80517e-06	7.01633e-07
Cluster_1000226	0	0	0	4.46456e-08	0	0	0	0	0	0	0	0	0	0	0	0	0	0	1.30019e-07	0	0	0	0	0	0	0	0	0	0	0	0	0	0	0	0	0	0	0	0	0	0	0	0	0	0	0	0	0	0
Cluster_1004212	0	0	0	0	0	0	0	4.64666e-08	0	0	0	0	0	0	0	0	0	0	0	0	1.01876e-07	0	0	0	0	0	0	0	0	0	0	0	0	0	0	0	0	0	0	0	0	0	0	0	0	0	0	0	0
Cluster_6522842	0	0	2.07464e-08	0	0	2.24386e-08	1.99906e-08	0	0	0	0	0	0	0	5.52386e-08	0	0	0	0	0	0	0	5.68087e-08	0	0	0	0	0	0	0	0	0	0	0	5.31788e-08	0	0	0	0	0	0	0	0	0	0	0	4.3423e-08	0	0
Cluster_8118178	4.79963e-06	3.3518e-06	3.21803e-06	3.7462e-06	3.23604e-06	3.54505e-06	3.38108e-06	3.6772e-06	4.87674e-06	3.98347e-06	4.36853e-06	4.04841e-06	3.4444e-06	3.11751e-06	3.58215e-06	2.99064e-06	4.23383e-06	3.45414e-06	3.45296e-06	3.30593e-06	3.90951e-06	4.12901e-06	4.92752e-06	4.83376e-06	3.7146e-06	4.39729e-06	3.6454e-06	3.69212e-06	3.61219e-06	3.77509e-06	4.2696e-06	3.90122e-06	4.67433e-06	3.70569e-06	3.32711e-06	4.05093e-06	3.2772e-06	4.63194e-06	4.02499e-06	4.43106e-06	3.75842e-06	4.44651e-06	4.31807e-06	3.88545e-06	4.8473e-06	3.10382e-06	2.99348e-06	3.79793e-06	3.34716e-06
Cluster_552153	2.59092e-06	2.54892e-06	2.38235e-06	2.37131e-06	2.4162e-06	2.33673e-06	2.60446e-06	2.24336e-06	3.04309e-06	3.37429e-06	3.49464e-06	3.2089e-06	3.0427e-06	2.84779e-06	2.41143e-06	3.07066e-06	3.69359e-06	2.7787e-06	3.45587e-06	2.45005e-06	2.90987e-06	3.26675e-06	3.40814e-06	3.2299e-06	2.78865e-06	3.78748e-06	3.06589e-06	3.17735e-06	2.84642e-06	3.85676e-06	3.69111e-06	3.0033e-06	3.1087e-06	2.66581e-06	2.64262e-06	3.68958e-06	3.40159e-06	2.78807e-06	3.40906e-06	2.44148e-06	3.09761e-06	3.01873e-06	3.01329e-06	3.00744e-06	3.36203e-06	2.44027e-06	2.64531e-06	3.02067e-06	2.62951e-06
Cluster_7297506	0	0	0	0	0	0	0	0	0	0	0	0	0	0	0	0	0	0	0	0	0	0	0	0	0	0	0	1.15021e-07	0	0	0	0	0	0	0	0	0	0	0	0	0	0	0	0	0	0	9.1362e-08	0	0
Cluster_467658	0	0	0	0	0	0	0	0	0	0	0	0	0	0	0	0	0	0	0	0	0	0	0	0	0	0	0	0	0	0	0	0	0	0	0	0	0	2.03959e-07	0	0	0	0	0	0	0	0	0	0	0
Cluster_915506	0	0	0	0	0	0	0	0	0	0	0	0	0	0	0	0	0	0	0	0	0	0	0	0	0	0	0	0	0	0	0	0	0	0	0	0	0	0	0	1.91173e-07	0	0	0	0	0	0	1.46413e-07	0	0
Cluster_3653004	3.89873e-08	1.12829e-07	1.46478e-07	1.45023e-07	3.05529e-07	1.58425e-07	1.76427e-07	4.3348e-08	0	8.34205e-08	0	0	1.97321e-07	0	9.75017e-08	9.80396e-08	1.42573e-07	9.95897e-08	1.05586e-07	2.01138e-07	1.90077e-07	2.16843e-07	3.00819e-07	9.49667e-08	1.85689e-07	0	0	9.6494e-08	2.06284e-07	2.12255e-07	2.72113e-07	9.70873e-08	8.5066e-08	2.88179e-07	1.33571e-07	1.05018e-07	4.29824e-07	0	0	0	2.0311e-07	1.89076e-07	0	8.64185e-08	1.90483e-07	9.45499e-08	2.29938e-07	8.54554e-08	4.13692e-06
Cluster_1776907	0	0	0	0	0	0	0	4.45439e-08	0	0	0	0	0	0	0	0	0	0	1.08499e-07	0	0	0	0	0	0	0	0	0	0	0	0	0	0	0	0	0	0	0	0	0	0	0	0	0	0	0	0	0	0
Cluster_2474391	3.79234e-06	3.71818e-06	2.8582e-06	3.43203e-06	3.01798e-06	3.93245e-06	2.92488e-06	2.9599e-06	2.6755e-06	2.70102e-06	2.25527e-06	1.89523e-06	2.7941e-06	2.38488e-06	2.65845e-06	3.00338e-06	2.27526e-06	2.53629e-06	2.62936e-06	2.2631e-06	3.25267e-06	2.96223e-06	1.67687e-06	3.72995e-06	2.48371e-06	1.3264e-06	2.08342e-06	2.39068e-06	2.74449e-06	1.42344e-06	2.94485e-06	2.55294e-06	3.47897e-06	2.69616e-06	3.61156e-06	1.99461e-06	2.96871e-06	1.86223e-06	2.60766e-06	2.35938e-06	3.09805e-06	3.55964e-06	2.09236e-06	1.57192e-06	3.43323e-06	2.03858e-06	2.55565e-06	2.83777e-06	1.00296e-06
Cluster_6704463	0	0	0	0	0	0	0	0	0	0	0	0	0	0	0	0	0	0	0	0	0	0	0	0	0	0	0	0	2.13447e-07	0	0	0	0	0	0	0	2.22374e-07	2.12457e-07	0	0	0	0	0	0	0	0	0	0	0
Cluster_6564765	3.50351e-06	3.27652e-06	3.17051e-06	3.21522e-06	3.35926e-06	3.00679e-06	3.04758e-06	3.32878e-06	2.6089e-06	2.09826e-06	2.7562e-06	3.06194e-06	3.206e-06	2.40628e-06	2.15025e-06	2.63924e-06	2.7723e-06	1.91469e-06	2.79459e-06	2.58761e-06	2.61374e-06	3.07998e-06	2.47925e-06	2.54326e-06	2.54042e-06	2.77417e-06	2.35724e-06	2.15288e-06	2.49811e-06	2.32328e-06	2.60023e-06	2.97926e-06	2.83706e-06	2.6472e-06	2.51264e-06	3.27093e-06	3.33636e-06	2.88499e-06	2.80674e-06	3.17491e-06	3.30313e-06	3.10438e-06	2.26681e-06	2.91658e-06	2.76173e-06	2.55513e-06	3.18853e-06	3.01508e-06	9.01301e-07
Cluster_104	0	0	0	0	0	0	0	0	0	0	0	0	0	0	0	0	0	0	0	0	0	0	0	0	0	0	0	0	1.5216e-07	0	0	0	0	0	0	0	0	0	0	0	0	0	0	0	0	0	0	0	0
Cluster_1073192	0	0	0	0	0	0	0	0	0	0	0	0	0	0	0	0	0	0	0	0	0	0	0	0	0	0	0	0	0	0	0	0	0	0	0	0	0	0	0	0	0	0	0	0	0	0	0	0	0
Cluster_6674812	0	0	0	0	0	0	0	0	0	0	0	0	0	0	0	0	0	0	0	0	0	0	0	0	0	0	0	7.04784e-08	0	0	0	0	0	0	0	0	0	0	0	0	0	0	0	0	0	0	0	0	0
Cluster_7583458	3.11149e-07	4.39705e-07	3.67428e-07	3.61996e-07	3.3616e-07	3.60181e-07	2.91837e-07	4.19347e-07	1.42604e-07	3.25054e-07	2.57441e-07	1.51493e-07	6.01281e-07	3.97605e-07	4.40235e-07	1.96739e-07	3.45778e-07	2.42668e-07	2.64854e-07	1.51362e-07	1.07326e-07	1.08787e-07	2.90463e-07	2.38216e-07	3.36995e-07	1.79362e-07	4.92227e-08	2.35705e-07	0	2.60355e-07	9.10097e-08	3.67154e-07	2.61008e-07	3.38045e-07	1.88364e-07	3.16116e-07	2.15636e-07	2.5124e-07	1.08758e-07	3.51449e-07	2.03794e-07	2.63891e-07	2.28515e-07	5.20257e-07	4.9635e-07	1.89736e-07	2.10602e-07	4.50151e-08	3.46313e-06
Cluster_7315947	0	0	0	0	0	0	0	0	0	0	0	0	2.04172e-07	0	0	0	0	0	0	0	0	0	0	0	0	0	0	0	0	0	0	0	0	0	0	0	0	0	0	0	0	0	0	0	0	0	0	0	0
Cluster_6445908	0	0	0	0	0	0	0	0	0	0	0	0	0	0	0	0	0	0	0	0	0	0	0	0	0	0	1.16025e-07	0	0	0	0	0	0	0	0	0	0	0	0	0	0	0	0	0	0	0	0	0	0
Cluster_676573	1.0347e-06	1.0916e-06	9.08606e-07	1.01719e-06	1.15837e-06	9.86156e-07	1.00397e-06	1.08469e-06	1.22138e-06	1.29673e-06	1.48534e-06	1.34638e-06	1.09785e-06	1.26341e-06	1.18292e-06	9.45276e-07	1.5055e-06	1.01946e-06	1.08085e-06	8.76974e-07	1.00891e-06	1.15098e-06	1.44465e-06	1.47621e-06	1.09122e-06	1.70946e-06	1.11596e-06	1.31703e-06	1.25135e-06	1.24733e-06	1.34118e-06	1.06747e-06	1.38681e-06	1.4055e-06	8.89696e-07	1.03522e-06	1.22221e-06	1.44017e-06	1.15142e-06	1.26861e-06	1.42461e-06	1.59342e-06	1.64322e-06	1.39559e-06	1.5527e-06	8.24484e-07	1.16856e-06	1.26357e-06	2.00956e-06
Cluster_1413461	0	0	0	0	0	0	0	0	0	0	0	0	0	0	0	0	0	0	0	0	0	0	0	0	0	0	0	0	0	0	0	0	0	0	0	0	0	0	0	0	0	0	0	0	0	0	0	0	0
Cluster_8651253	0	0	0	0	0	0	0	0	0	0	0	0	0	0	0	0	0	0	0	0	0	0	0	0	0	0	0	0	0	0	0	0	0	0	0	0	0	0	0	0	0	0	1.02506e-07	0	0	0	0	0	0
Cluster_9005627	2.64351e-06	2.66654e-06	3.54611e-06	2.96643e-06	3.08754e-06	2.50064e-06	2.72439e-06	2.76093e-06	1.58787e-06	3.10741e-06	1.84242e-06	2.87135e-06	3.73101e-06	2.58003e-06	2.9324e-06	3.63111e-06	1.83386e-06	1.98735e-06	3.13537e-06	2.9092e-06	1.70511e-06	2.29528e-06	1.86759e-06	3.28483e-06	2.84087e-06	2.35266e-06	1.72454e-06	2.78527e-06	2.05824e-06	3.07252e-06	3.05619e-06	2.75048e-06	3.1231e-06	2.93472e-06	4.84478e-06	2.92515e-06	2.38863e-06	2.19087e-06	2.68511e-06	1.82799e-06	2.79801e-06	2.67587e-06	2.10503e-06	2.2214e-06	2.66448e-06	2.09835e-06	2.83375e-06	4.52767e-06	5.26225e-07
Cluster_385326	4.19506e-08	0	2.41735e-07	1.70953e-07	2.27583e-07	2.01355e-07	1.99653e-07	1.63515e-07	8.93529e-08	2.36006e-07	1.74136e-07	2.31268e-07	9.30404e-08	0	9.19478e-08	0	0	2.81751e-07	1.99144e-07	9.48406e-08	1.7925e-07	2.04491e-07	1.89123e-07	0	1.75112e-07	0	9.25262e-08	2.72992e-07	9.7267e-08	0	2.56613e-07	9.1557e-08	8.02205e-08	2.83678e-07	1.77038e-07	0	0	9.68159e-08	1.6847e-07	0	0	1.78306e-07	8.92707e-08	2.44488e-07	2.69449e-07	8.91641e-08	0	3.99231e-07	3.47327e-06
Cluster_274648	3.04953e-06	3.35101e-06	2.94674e-06	3.0725e-06	2.74769e-06	2.95942e-06	2.96473e-06	3.39955e-06	3.49238e-06	2.16431e-06	2.26028e-06	2.11325e-06	2.66103e-06	1.90748e-06	3.09324e-06	3.09531e-06	3.05023e-06	3.68587e-06	4.91959e-06	1.75523e-06	2.87679e-06	2.01964e-06	2.07462e-06	3.57175e-06	2.37485e-06	1.40022e-06	1.82087e-06	2.2483e-06	2.80113e-06	1.72799e-06	2.68441e-06	2.5362e-06	2.88318e-06	9.59254e-07	2.73277e-06	4.22251e-06	1.84083e-06	2.20863e-06	3.04529e-06	1.99254e-06	1.9859e-06	2.7956e-06	2.36431e-06	1.59805e-06	2.48545e-06	2.79293e-06	1.90973e-06	2.20369e-06	1.26294e-06
Cluster_649054	0	0	0	0	0	0	5.90734e-08	0	0	0	0	1.26181e-07	0	0	0	1.64134e-07	0	0	0	0	0	0	0	0	0	0	0	0	0	0	0	0	0	0	0	0	0	0	0	0	0	0	0	0	0	0	0	0	0
Cluster_684802	0	0	0	0	0	0	0	0	0	0	0	0	0	0	0	0	0	0	0	1.59413e-07	0	0	0	0	0	0	0	0	0	0	0	0	0	0	0	0	0	1.62733e-07	0	0	0	0	0	0	0	0	0	0	0
Cluster_6432354	0	0	0	0	0	0	0	0	0	0	5.78014e-08	0	0	0	0	0	0	0	0	0	0	0	0	0	0	0	6.14249e-08	0	0	0	0	0	0	0	0	0	0	0	0	6.26532e-08	0	0	0	0	0	0	4.79842e-08	0	0
Cluster_806459	2.16153e-07	1.04258e-07	1.77647e-07	1.75883e-07	3.17608e-07	1.92137e-07	2.09421e-07	2.06413e-07	1.96992e-07	5.78124e-08	1.91954e-07	1.13303e-07	2.05122e-07	0	6.75709e-08	2.71775e-07	2.0471e-07	2.79454e-07	1.46347e-07	1.39394e-07	1.31728e-07	3.00555e-07	7.67187e-08	1.31628e-07	1.9303e-07	1.36175e-07	2.71984e-07	0	1.4296e-07	2.20646e-07	6.28602e-08	0	1.17905e-07	1.3898e-07	2.60205e-07	9.09752e-08	3.72348e-07	7.11484e-08	0	2.08067e-07	2.1114e-07	1.31034e-07	4.7677e-08	0	3.96028e-07	0	1.59352e-07	5.92226e-08	5.3799e-06
Cluster_2014662	3.19292e-06	2.9486e-06	2.14854e-06	2.31477e-06	2.30487e-06	2.553e-06	3.09648e-06	3.20394e-06	1.81272e-06	1.59696e-06	1.75793e-06	1.891e-06	1.55334e-06	1.99472e-06	2.19195e-06	2.18885e-06	3.2493e-06	1.66413e-06	1.49835e-06	2.73902e-06	2.396e-06	2.72672e-06	2.6714e-06	1.82781e-06	3.29614e-06	2.07773e-06	1.85273e-06	1.91701e-06	1.83599e-06	1.0542e-06	2.57198e-06	1.98667e-06	2.04758e-06	1.79145e-06	2.31683e-06	2.34862e-06	1.76932e-06	2.2925e-06	2.48437e-06	1.97845e-06	2.3216e-06	3.10816e-06	2.12952e-06	1.54516e-06	2.72618e-06	9.34311e-07	2.61036e-06	1.33287e-06	1.57166e-07
Cluster_1773158	4.52639e-06	3.78969e-06	3.94359e-06	3.83165e-06	3.51705e-06	3.51693e-06	3.8569e-06	3.22837e-06	3.08811e-06	2.85921e-06	2.91182e-06	3.28437e-06	3.26486e-06	3.14222e-06	2.76564e-06	3.29769e-06	2.35887e-06	3.31594e-06	3.57051e-06	3.60248e-06	2.54293e-06	3.47316e-06	2.50056e-06	3.20512e-06	3.66698e-06	3.30289e-06	3.87487e-06	3.32022e-06	3.06891e-06	4.27455e-06	3.90103e-06	2.64919e-06	3.15909e-06	2.89611e-06	3.01908e-06	3.47002e-06	2.84054e-06	2.99915e-06	2.58155e-06	3.24362e-06	2.58846e-06	3.48175e-06	2.80423e-06	2.79778e-06	2.71385e-06	3.00002e-06	3.65208e-06	2.67861e-06	3.21059e-07
Cluster_7203772	7.03283e-08	8.1412e-08	6.74969e-08	1.43882e-07	1.10227e-07	1.50334e-07	1.01841e-07	4.69166e-08	1.36734e-07	3.0096e-08	1.66546e-07	1.17967e-07	2.13565e-07	7.14823e-08	1.55197e-07	1.76851e-07	1.42091e-07	2.15577e-07	3.98451e-08	0	6.85751e-08	1.56463e-07	3.6176e-08	1.71308e-07	1.33984e-07	7.08899e-08	1.4159e-07	1.04438e-07	7.44222e-08	1.14864e-07	1.30895e-07	2.1016e-07	6.13793e-08	7.23506e-08	1.69322e-07	3.7888e-08	3.87674e-08	1.85193e-07	1.28902e-07	0	1.46554e-07	6.8214e-08	1.24099e-07	1.2471e-07	7.50439e-08	1.70556e-07	1.65912e-07	9.24905e-08	3.67189e-06
Cluster_3105141	2.49367e-06	1.88858e-06	2.23057e-06	3.17781e-06	2.01672e-06	1.83735e-06	1.69622e-06	3.82789e-06	2.86949e-06	1.76316e-06	2.66922e-06	2.15733e-06	3.02916e-06	3.78853e-06	1.97079e-06	1.8528e-06	1.97028e-06	8.06836e-07	2.81774e-06	2.5302e-06	1.56741e-06	3.44893e-06	2.45295e-06	2.87351e-06	2.2927e-06	2.71975e-06	2.14116e-06	1.60986e-06	9.17504e-07	2.28438e-06	1.58407e-06	1.1711e-06	1.48939e-06	2.25756e-06	1.957e-06	1.93542e-06	2.16076e-06	3.59706e-06	2.66778e-06	1.78159e-06	1.68368e-06	2.75206e-06	2.0801e-06	2.27412e-06	1.45849e-06	4.20535e-07	1.44969e-06	2.52928e-06	3.51864e-07
Cluster_7130343	0	0	0	0	0	0	1.23998e-08	0	0	0	0	0	0	0	0	0	0	0	0	3.53415e-08	0	0	0	0	0	0	3.44791e-08	0	0	0	0	0	0	0	0	0	0	0	0	0	0	0	0	0	0	3.32262e-08	2.69346e-08	0	0
Cluster_209608	1.08921e-07	1.57609e-07	8.79999e-08	9.03503e-08	1.24479e-07	9.22086e-08	1.68964e-07	1.81655e-07	1.76472e-07	7.76854e-08	1.71959e-07	1.14189e-07	5.44833e-08	1.84514e-07	9.07984e-08	1.82599e-07	2.75079e-07	0	9.83272e-08	0	4.42524e-08	1.00968e-07	4.66897e-08	4.42189e-08	1.29692e-07	1.02792e-07	9.13696e-08	1.3479e-07	0	9.88311e-08	4.22342e-08	1.61658e-07	8.84862e-08	4.66887e-08	1.31119e-07	1.95597e-07	5.00342e-08	1.33896e-07	1.66364e-07	6.53309e-08	9.4573e-08	8.80386e-08	0	0	9.44144e-08	1.32074e-07	1.42753e-07	7.95803e-08	2.25221e-06
Cluster_2376329	2.2495e-06	2.55446e-06	2.22755e-06	2.83779e-06	2.2523e-06	2.37279e-06	2.71012e-06	2.57035e-06	2.40708e-06	2.09487e-06	2.23199e-06	2.87071e-06	2.25177e-06	2.33717e-06	2.18479e-06	2.28127e-06	2.73927e-06	1.68094e-06	2.08454e-06	1.8159e-06	2.29618e-06	2.17473e-06	2.29187e-06	2.34191e-06	2.52876e-06	2.25516e-06	1.34111e-06	2.65568e-06	1.77775e-06	3.34359e-06	1.54223e-06	1.88844e-06	2.69081e-06	2.43496e-06	2.33078e-06	1.90154e-06	2.13798e-06	2.51864e-06	1.94113e-06	2.95079e-06	2.67465e-06	2.72628e-06	2.18822e-06	1.90501e-06	2.45062e-06	2.25361e-06	2.33114e-06	2.05321e-06	5.58763e-07
Cluster_510659	1.93327e-06	1.60888e-06	1.4417e-06	1.47946e-06	1.99301e-06	1.57115e-06	1.35747e-06	1.52123e-06	1.95606e-06	1.89204e-06	1.46501e-06	2.49826e-06	1.51287e-06	1.87431e-06	1.46052e-06	2.02299e-06	1.71925e-06	1.12741e-06	1.75092e-06	1.60849e-06	1.98123e-06	1.51323e-06	1.27564e-06	1.59918e-06	1.63999e-06	2.03904e-06	1.98763e-06	1.36875e-06	1.532e-06	1.40543e-06	2.09853e-06	1.81256e-06	1.73287e-06	1.75951e-06	1.20856e-06	1.46991e-06	1.63833e-06	2.32729e-06	2.13812e-06	1.46887e-06	1.34037e-06	1.97068e-06	1.22227e-06	1.86828e-06	1.65484e-06	1.47846e-06	1.66283e-06	1.25431e-06	1.5063e-06
Cluster_7240800	2.39879e-06	1.05992e-06	1.56253e-06	1.50657e-06	2.11197e-06	1.40339e-06	1.76943e-06	2.38166e-06	2.28961e-06	2.60959e-06	1.41095e-06	1.87386e-06	8.21149e-07	1.89245e-06	7.45013e-07	9.14492e-07	2.71392e-06	2.04681e-06	2.09805e-06	3.2129e-06	1.08929e-06	4.14226e-07	1.15407e-06	2.89296e-06	2.30564e-06	1.81446e-06	2.59171e-06	2.02761e-06	1.54785e-06	2.17651e-06	1.21288e-06	1.48369e-06	2.71128e-06	1.3408e-06	8.9654e-07	2.30704e-06	1.60192e-06	1.56891e-06	1.45496e-06	1.33821e-06	2.52195e-06	2.52829e-06	1.83984e-06	1.32065e-06	3.39911e-06	1.2643e-06	1.26897e-06	2.93835e-06	8.26934e-07
Cluster_7752735	0	0	0	0	0	0	0	0	0	0	0	0	0	0	0	0	0	0	0	0	0	0	0	0	0	0	0	0	0	0	0	0	0	0	0	0	0	0	0	0	0	0	0	0	0	0	0	0	0
Cluster_3746738	8.61723e-07	7.84021e-07	9.70833e-07	7.66004e-07	8.30569e-07	7.67959e-07	8.61212e-07	8.71301e-07	7.7844e-07	7.33299e-07	4.76796e-07	7.34093e-07	8.36e-07	8.61418e-07	8.56793e-07	6.98245e-07	8.11733e-07	5.8272e-07	7.35581e-07	6.141e-07	6.9519e-07	7.39478e-07	8.94164e-07	8.32769e-07	5.94227e-07	7.08721e-07	9.0467e-07	7.90072e-07	7.16908e-07	6.9836e-07	8.75507e-07	4.42785e-07	6.68973e-07	5.63996e-07	6.73274e-07	6.34128e-07	7.69812e-07	6.56129e-07	6.41332e-07	7.20726e-07	6.93907e-07	7.70025e-07	8.00071e-07	5.87764e-07	5.8411e-07	4.5505e-07	7.55395e-07	7.21904e-07	8.55397e-07
Cluster_1118852	0	0	0	0	0	0	0	0	0	0	0	1.69168e-07	0	0	0	0	0	0	0	0	0	0	0	0	0	0	0	0	0	0	0	0	0	0	0	0	0	0	0	0	0	0	0	0	0	0	0	0	0
Cluster_8651035	0	0	0	0	0	0	0	0	0	0	0	0	0	0	0	0	0	0	0	0	0	0	0	0	0	0	0	0	0	1.757e-07	0	0	0	0	1.554e-07	0	0	0	0	0	0	0	0	0	0	0	0	0	1.30972e-07
Cluster_1278749	0	5.69498e-08	7.76303e-08	2.64067e-08	6.93961e-08	1.07951e-07	8.54884e-08	7.87666e-08	0	0	3.91731e-08	7.4269e-08	2.98788e-08	1.43351e-07	1.23663e-07	5.93817e-08	1.49094e-07	1.20641e-07	0	0	5.75641e-08	3.2835e-08	3.03673e-08	0	1.40588e-07	7.07838e-08	5.94274e-08	2.92228e-08	6.24723e-08	6.42804e-08	8.24082e-08	8.82074e-08	1.03047e-07	9.11e-08	1.70561e-07	6.36087e-08	9.76277e-08	0	1.15887e-07	3.6036e-08	0	0	6.25034e-08	0	2.88435e-08	6.01028e-08	4.64238e-08	8.95182e-08	3.51479e-06
Cluster_9034034	3.11915e-06	2.7696e-06	2.472e-06	3.02533e-06	2.93659e-06	2.67186e-06	2.77692e-06	2.36633e-06	2.88379e-06	2.88063e-06	2.91338e-06	2.91125e-06	2.76815e-06	2.71725e-06	2.19842e-06	2.75339e-06	2.67489e-06	2.22931e-06	2.88496e-06	2.64884e-06	2.76888e-06	3.23513e-06	2.93445e-06	2.76909e-06	2.70681e-06	3.1416e-06	2.88318e-06	2.92053e-06	2.2903e-06	2.46337e-06	2.79772e-06	2.37833e-06	2.66204e-06	2.61392e-06	2.26524e-06	2.8001e-06	2.60076e-06	2.99424e-06	2.99462e-06	2.50146e-06	2.58301e-06	3.21835e-06	2.91847e-06	2.51998e-06	2.80419e-06	2.49308e-06	2.39371e-06	3.31286e-06	1.32409e-06
Cluster_5306770	2.81379e-06	2.71468e-06	2.9147e-06	3.01242e-06	2.66329e-06	3.00697e-06	3.13771e-06	3.70223e-06	1.90736e-06	2.53554e-06	2.02526e-06	2.87419e-06	3.34947e-06	2.80397e-06	2.66816e-06	2.66928e-06	3.23505e-06	1.84648e-06	3.18363e-06	2.79021e-06	2.49944e-06	1.90529e-06	2.09034e-06	2.95236e-06	3.55523e-06	2.0734e-06	2.90908e-06	3.5724e-06	2.57689e-06	2.7274e-06	2.55194e-06	2.54658e-06	3.17297e-06	3.60109e-06	2.58223e-06	2.73094e-06	2.2358e-06	2.35065e-06	2.72458e-06	1.95032e-06	2.73518e-06	2.40109e-06	2.18067e-06	2.99153e-06	2.37057e-06	2.54427e-06	2.86766e-06	2.2654e-06	3.04848e-07
Cluster_5312498	2.77525e-06	2.73849e-06	2.70067e-06	2.208e-06	2.4916e-06	2.68173e-06	2.51152e-06	2.62261e-06	3.18848e-06	3.58502e-06	3.56296e-06	3.25377e-06	3.00042e-06	2.83972e-06	3.33833e-06	3.73897e-06	3.34938e-06	2.82419e-06	3.16594e-06	3.6472e-06	3.09191e-06	3.13556e-06	3.49833e-06	3.64528e-06	3.29691e-06	3.54676e-06	3.19617e-06	3.07643e-06	3.09412e-06	3.5113e-06	3.20797e-06	3.52245e-06	2.90478e-06	3.27687e-06	3.05282e-06	3.42525e-06	3.16089e-06	3.43957e-06	3.40883e-06	2.93957e-06	3.55003e-06	3.6114e-06	3.15881e-06	3.61969e-06	3.55582e-06	3.57171e-06	3.39746e-06	3.34044e-06	6.95835e-08
Cluster_7186164	2.3088e-06	1.93268e-06	1.79128e-06	2.049e-06	2.23265e-06	2.09982e-06	1.90699e-06	2.12949e-06	2.62322e-06	2.65141e-06	2.60903e-06	2.36371e-06	3.09329e-06	2.13168e-06	2.37483e-06	2.15569e-06	1.97912e-06	1.43791e-06	1.75837e-06	1.91785e-06	2.39826e-06	2.08949e-06	2.75351e-06	2.72084e-06	2.16207e-06	2.65333e-06	2.43419e-06	2.2629e-06	1.49548e-06	2.77312e-06	2.32885e-06	2.6455e-06	1.88061e-06	1.90253e-06	2.22737e-06	2.64866e-06	1.95351e-06	2.087e-06	2.50694e-06	2.59964e-06	2.35676e-06	1.89464e-06	2.82605e-06	1.69823e-06	2.45684e-06	2.11994e-06	2.07177e-06	2.54393e-06	3.66851e-06
Cluster_8236788	0	0	0	0	0	0	0	0	0	0	0	0	0	0	0	0	0	0	0	0	0	0	0	0	0	0	0	0	0	0	0	0	0	0	1.35787e-07	0	0	0	0	1.44772e-07	0	0	0	0	0	0	1.10876e-07	0	0
Cluster_2425132	2.84082e-06	2.09615e-06	2.407e-06	1.99553e-06	2.70166e-06	2.38913e-06	3.00107e-06	2.33212e-06	2.34032e-06	3.78481e-06	2.70351e-06	3.39113e-06	2.89221e-06	3.8792e-06	2.87293e-06	3.09384e-06	3.06083e-06	3.18343e-06	2.99405e-06	2.88958e-06	3.22704e-06	3.2147e-06	3.76764e-06	3.35199e-06	2.72847e-06	3.69039e-06	2.51515e-06	3.32516e-06	3.24381e-06	2.55683e-06	3.26687e-06	2.94556e-06	3.34181e-06	3.15351e-06	2.76759e-06	3.37439e-06	3.10768e-06	3.11221e-06	3.06533e-06	2.88111e-06	3.55411e-06	4.92285e-06	3.63377e-06	3.30798e-06	3.38816e-06	3.63239e-06	3.59449e-06	2.99301e-06	8.1574e-08
Cluster_6566977	0	0	0	0	1.97586e-08	0	0	0	0	0	0	0	0	0	0	0	0	0	0	0	0	0	0	0	0	0	0	0	0	0	0	0	0	0	0	0	0	0	0	5.17759e-08	0	0	0	0	0	0	0	4.42113e-08	0
Cluster_306762	5.91706e-08	2.74027e-08	5.33623e-08	6.60405e-08	6.95657e-08	7.21436e-08	6.69982e-08	5.59189e-08	1.03553e-07	3.03904e-08	3.36351e-08	1.78681e-07	3.59423e-08	3.60907e-08	1.77601e-07	3.57161e-08	3.58701e-08	3.62809e-08	3.84654e-08	0	3.46229e-08	1.57993e-07	1.09589e-07	3.45967e-08	3.38235e-08	3.57916e-08	7.14872e-08	3.51531e-08	0	0	9.91316e-08	1.06108e-07	9.29694e-08	3.65291e-08	0	7.65171e-08	3.91466e-08	0	0	3.64584e-08	7.39935e-08	0	2.50625e-08	0	6.93936e-08	6.88896e-08	8.37671e-08	1.50241e-07	2.10736e-06
Cluster_8499973	0	0	0	0	0	0	0	0	0	0	0	0	0	0	0	0	0	0	0	0	0	0	0	0	0	0	0	0	0	0	0	0	0	0	0	0	0	0	0	0	0	0	9.15228e-08	0	0	0	0	0	0
Cluster_9148313	5.97052e-07	5.33313e-07	5.29934e-07	5.36881e-07	6.49897e-07	5.91886e-07	5.64081e-07	8.83654e-07	3.61163e-07	7.98875e-07	5.10633e-07	4.25525e-07	5.96071e-07	4.66188e-07	4.26844e-07	5.96889e-07	5.91792e-07	3.5742e-07	6.59466e-07	6.20638e-07	3.24146e-07	2.75075e-07	5.23197e-07	4.68696e-07	6.10267e-07	1.05412e-07	5.47383e-07	4.77645e-07	4.4052e-07	4.77386e-07	8.48849e-07	6.67055e-07	4.71631e-07	2.90963e-07	5.35492e-07	6.94895e-07	1.03856e-06	6.54065e-07	5.49381e-07	4.15955e-07	6.60923e-07	5.18005e-07	5.36914e-07	4.06046e-07	5.73018e-07	6.46662e-07	3.47483e-07	5.10797e-07	8.57657e-07
Cluster_7289789	2.75054e-06	1.803e-06	1.85546e-06	1.65844e-06	1.76509e-06	1.22757e-06	2.35429e-06	2.13992e-06	1.69982e-06	1.38659e-06	1.1767e-06	1.4962e-06	1.70487e-06	1.82305e-06	1.91644e-06	1.67271e-06	1.3789e-06	1.35064e-06	1.83779e-06	1.82005e-06	1.87067e-06	1.22998e-06	1.42558e-06	2.15316e-06	2.10999e-06	1.55732e-06	1.62288e-06	1.94772e-06	1.71271e-06	1.70261e-06	1.6892e-06	1.86582e-06	1.76657e-06	1.90414e-06	1.7235e-06	2.08206e-06	1.45349e-06	1.76085e-06	1.84113e-06	1.40761e-06	1.28829e-06	2.10311e-06	2.08475e-06	1.55686e-06	1.52908e-06	1.2983e-06	1.83733e-06	1.91513e-06	6.50826e-07
Cluster_1940465	0	0	0	0	0	0	0	0	0	0	0	0	0	0	0	0	0	0	0	0	0	0	0	0	0	0	0	0	0	0	1.87708e-07	0	0	0	0	0	0	0	0	0	0	0	0	0	0	0	0	0	0
Cluster_763774	0	0	0	0	0	0	0	0	0	0	0	0	0	0	0	0	0	0	0	0	0	0	0	0	0	0	0	0	0	0	0	0	0	0	0	0	0	0	0	0	0	0	0	0	0	0	0	0	0
Cluster_6015676	3.59697e-08	9.54217e-08	5.9124e-08	1.08711e-07	1.40941e-07	1.09623e-07	1.30218e-07	8.99841e-08	1.09271e-07	5.87042e-08	0	7.54187e-08	4.5512e-08	2.285e-08	1.7991e-07	1.5829e-07	1.58972e-07	1.68097e-07	9.7414e-08	1.15982e-07	6.57621e-08	5.00149e-08	1.1564e-07	1.0952e-07	8.56583e-08	6.79819e-08	6.78907e-08	2.22563e-08	1.66528e-07	1.22391e-07	8.36838e-08	1.79146e-07	1.56964e-07	4.62551e-08	2.38152e-07	9.689e-08	4.95695e-08	9.47177e-08	1.23614e-07	6.92483e-08	1.17118e-07	1.09026e-07	7.93387e-08	1.19595e-07	8.78699e-08	1.52656e-07	5.30352e-08	5.91309e-08	2.37681e-06
Cluster_6440585	0	0	0	0	0	0	0	0	0	0	0	0	0	0	0	0	0	0	0	0	0	0	0	0	0	0	0	0	0	0	0	0	0	0	0	0	0	0	0	0	0	0	0	0	0	0	0	0	1.75932e-07
Cluster_8664671	2.39414e-06	2.56183e-06	2.30695e-06	1.88384e-06	1.5425e-06	2.18529e-06	2.44411e-06	2.48701e-06	2.00405e-06	1.35685e-06	1.87547e-06	2.01746e-06	2.38117e-06	2.37743e-06	2.86511e-06	1.67251e-06	2.31939e-06	1.85315e-06	2.06211e-06	1.79089e-06	1.47167e-06	2.3371e-06	1.88697e-06	1.99009e-06	2.83163e-06	1.94359e-06	1.99205e-06	2.3485e-06	1.82331e-06	2.21894e-06	2.44602e-06	1.50192e-06	2.50559e-06	2.86926e-06	1.57333e-06	1.14334e-06	2.33154e-06	1.43398e-06	2.21228e-06	2.28508e-06	2.12109e-06	2.52542e-06	1.41769e-06	1.23761e-06	2.24572e-06	1.71359e-06	1.2955e-06	2.09929e-06	3.98224e-07
Cluster_3781399	5.0514e-07	5.22099e-07	5.72318e-07	5.36856e-07	4.41807e-07	5.26649e-07	3.5921e-07	3.20937e-07	3.50752e-07	4.24616e-07	2.13614e-07	3.78264e-07	3.19574e-07	5.04261e-07	4.06055e-07	4.53661e-07	1.82247e-07	4.14751e-07	1.95433e-07	1.3961e-07	3.5182e-07	5.51873e-07	5.56796e-07	7.03108e-07	6.44432e-07	8.18316e-07	7.26417e-07	1.33953e-07	4.77273e-07	5.40195e-07	5.03662e-07	3.59404e-07	3.93628e-07	2.78393e-07	3.90914e-07	3.40168e-07	2.6612e-07	2.3753e-07	2.89328e-07	6.02016e-07	5.63913e-07	3.49967e-07	3.82008e-07	5.59842e-07	3.52571e-07	2.18757e-07	6.02932e-07	5.93145e-07	1.46428e-06
Cluster_7926131	0	0	0	0	0	0	0	0	0	0	0	0	0	0	0	0	0	0	0	0	0	0	0	0	0	0	0	0	0	0	0	0	0	0	0	2.03217e-07	0	0	0	0	0	0	0	0	0	0	0	0	0
Cluster_8658502	0	0	7.79471e-08	0	0	0	0	0	0	0	0	0	0	2.10873e-07	0	0	0	0	0	0	0	0	0	0	0	0	0	0	0	0	1.93071e-07	0	0	0	0	0	0	0	0	0	0	0	0	0	0	0	0	0	0
Cluster_5446304	1.9901e-06	2.07209e-06	2.3226e-06	2.06657e-06	2.4264e-06	2.47754e-06	2.24246e-06	2.17754e-06	3.30237e-06	2.96517e-06	2.77198e-06	2.96554e-06	3.03036e-06	3.47712e-06	2.63036e-06	2.72563e-06	2.8373e-06	2.55442e-06	2.6247e-06	2.75425e-06	2.32325e-06	2.55132e-06	2.58541e-06	3.36203e-06	2.72799e-06	2.67581e-06	2.64399e-06	3.04305e-06	2.54202e-06	2.67059e-06	3.51841e-06	3.08045e-06	2.61414e-06	3.23809e-06	3.04298e-06	3.04238e-06	2.28668e-06	3.27213e-06	3.19327e-06	2.84643e-06	3.24246e-06	3.20802e-06	3.09976e-06	2.88466e-06	3.21462e-06	4.27439e-06	2.28702e-06	2.6389e-06	0
Cluster_6813179	1.14712e-06	1.60114e-06	1.99804e-06	1.79958e-06	1.94742e-06	1.87743e-06	1.51569e-06	1.86201e-06	1.43581e-06	1.11979e-06	1.48721e-06	1.56432e-06	5.45901e-07	2.52667e-06	1.17793e-06	1.05282e-06	1.3217e-06	1.73789e-06	1.55906e-06	1.75498e-06	1.65132e-06	1.30985e-06	1.66582e-06	1.27478e-06	9.97032e-07	1.85754e-06	1.84386e-06	1.55434e-06	1.74768e-06	1.17187e-06	1.58283e-06	1.43357e-06	1.75255e-06	1.88437e-06	7.56001e-07	1.97359e-06	1.15394e-06	2.14184e-06	1.31892e-06	1.95152e-06	1.49954e-06	1.99199e-06	1.93929e-06	2.17773e-06	6.85642e-07	5.07673e-07	1.74905e-06	2.47625e-06	4.24773e-07
Cluster_2135015	2.64875e-06	3.02137e-06	2.63421e-06	2.76154e-06	2.28106e-06	2.72009e-06	2.18534e-06	2.15281e-06	3.09762e-06	1.16334e-06	2.05803e-06	1.76523e-06	2.65757e-06	2.28979e-06	2.75175e-06	2.37706e-06	1.80186e-06	2.29314e-06	1.59854e-06	2.40604e-06	2.93323e-06	2.10715e-06	1.9057e-06	3.00647e-06	1.73675e-06	2.61397e-06	3.05593e-06	1.17584e-06	2.67273e-06	1.77518e-06	2.77409e-06	2.44989e-06	2.11247e-06	2.85253e-06	2.02696e-06	2.45987e-06	2.65213e-06	1.7015e-06	2.26544e-06	3.01968e-06	1.90977e-06	1.92133e-06	1.93126e-06	2.10743e-06	2.4027e-06	1.238e-06	2.33312e-06	2.28204e-06	8.54162e-08
Cluster_5843722	1.05145e-07	1.15334e-07	1.73962e-07	7.26922e-08	1.06696e-07	2.05975e-07	1.38659e-07	1.30449e-07	3.17297e-07	7.76854e-08	1.50464e-07	8.31103e-08	1.37816e-07	1.81677e-07	2.08292e-07	5.97098e-08	9.99911e-08	2.08672e-07	6.38881e-08	2.50059e-07	1.18928e-07	1.11998e-07	9.1395e-08	1.98985e-07	1.97153e-07	8.98225e-08	1.2689e-07	1.3479e-07	1.44077e-07	1.23539e-07	7.70563e-08	1.98908e-07	6.26612e-08	7.00331e-08	9.92789e-08	6.61117e-08	2.50171e-07	0	1.63182e-07	9.14259e-08	1.64557e-07	2.67307e-07	6.23842e-08	1.81074e-07	2.05392e-07	1.44203e-07	1.78441e-07	7.95803e-08	2.49107e-06
Cluster_366606	2.24976e-06	2.56822e-06	3.11883e-06	2.74261e-06	2.27622e-06	2.79871e-06	2.23309e-06	3.00509e-06	1.54132e-06	1.46315e-06	1.86478e-06	1.67317e-06	1.42405e-06	2.35746e-06	2.70385e-06	2.10763e-06	1.98764e-06	2.26817e-06	1.94191e-06	2.54022e-06	1.85567e-06	1.46907e-06	1.81155e-06	2.00597e-06	2.01822e-06	1.70665e-06	1.71476e-06	1.84316e-06	2.05035e-06	1.80511e-06	1.77288e-06	1.77311e-06	1.77671e-06	2.05536e-06	2.9231e-06	1.82736e-06	2.31984e-06	1.99602e-06	1.96222e-06	1.9779e-06	1.83298e-06	2.08028e-06	1.75905e-06	2.32265e-06	1.57695e-06	2.72523e-06	2.39201e-06	2.11365e-06	8.85589e-07
Cluster_8347796	1.81212e-06	2.21477e-06	1.34513e-06	1.8533e-06	2.07868e-06	1.69098e-06	2.28798e-06	1.47926e-06	2.8263e-06	1.17426e-06	9.55329e-07	1.86085e-06	2.6377e-06	1.02508e-06	1.61419e-06	2.60081e-06	2.5996e-06	1.64876e-06	1.31103e-06	1.8731e-06	1.55375e-06	1.79498e-06	2.14876e-06	1.52054e-06	1.62759e-06	1.2199e-06	1.4213e-06	1.33292e-06	1.67897e-06	1.757e-06	1.77571e-06	1.59046e-06	2.60609e-06	1.66004e-06	2.06779e-06	2.1733e-06	1.77899e-06	2.95528e-06	2.47882e-06	1.65683e-06	1.47114e-06	3.10248e-06	1.62386e-06	2.48514e-06	2.82775e-06	9.78328e-07	2.04391e-06	1.14702e-06	4.91143e-07
Cluster_1263423	4.88577e-07	4.05542e-07	6.75911e-07	6.63417e-07	5.24123e-07	5.17662e-07	4.98117e-07	5.60589e-07	3.096e-07	4.63386e-07	4.22356e-07	4.00662e-07	2.90139e-07	6.15045e-07	4.14168e-07	3.20349e-07	5.4694e-07	4.88121e-07	6.21014e-07	4.53718e-07	3.10543e-07	4.51095e-07	4.58705e-07	4.34431e-07	3.94385e-07	5.31169e-07	4.80893e-07	5.84468e-07	2.35915e-07	3.12098e-07	5.92761e-07	3.80684e-07	5.00322e-07	3.2764e-07	7.36107e-07	3.43152e-07	5.96899e-07	4.66757e-07	4.08613e-07	2.61605e-07	5.97303e-07	2.16235e-07	6.09009e-07	3.67089e-07	4.35688e-07	4.63419e-07	5.25933e-07	4.36491e-07	1.40971e-06
Cluster_7110402	2.19577e-06	1.51498e-06	1.62935e-06	2.15471e-06	2.29558e-06	2.08412e-06	1.34171e-06	2.13134e-06	9.32469e-07	1.76025e-06	1.42628e-06	2.4891e-06	1.45189e-06	3.03495e-06	1.43484e-06	1.26241e-06	1.41474e-06	2.19835e-06	1.03329e-06	1.83425e-06	1.74824e-06	1.65038e-06	1.56822e-06	9.83341e-07	1.62658e-06	1.62653e-06	1.9263e-06	1.7601e-06	2.21549e-06	1.47178e-06	1.1481e-06	7.14371e-07	1.9261e-06	9.72601e-07	9.16344e-07	2.4594e-06	1.41588e-06	1.29929e-06	9.49383e-07	1.75293e-06	1.12086e-06	1.2335e-06	4.95697e-07	1.89648e-06	1.09971e-06	2.31564e-06	1.44713e-06	1.90977e-06	1.01867e-06
Cluster_7099436	0	0	0	0	0	0	0	0	0	0	0	0	0	0	0	0	0	0	0	0	0	0	0	0	0	0	0	0	0	0	0	0	0	0	0	0	0	0	0	0	0	0	0	0	0	0	0	0	0
Cluster_5879455	0	3.13065e-08	0	0	0	5.69694e-08	2.93717e-08	0	0	0	0	0	0	0	0	8.16084e-08	8.19602e-08	0	0	0	0	0	8.34675e-08	0	0	8.17808e-08	0	0	0	8.83406e-08	0	0	0	8.34659e-08	0	0	8.94466e-08	0	0	0	0	7.86937e-08	5.72657e-08	0	0	0	0	0	6.57331e-07
Cluster_6470885	0	0	0	0	0	0	0	0	0	0	0	0	0	0	0	0	0	0	0	0	0	0	0	0	0	0	0	0	0	0	0	0	0	0	0	0	0	0	0	0	0	0	0	0	0	0	0	0	0
Cluster_5030538	1.84865e-06	2.38299e-06	2.32231e-06	1.77841e-06	1.51455e-06	1.88533e-06	1.95598e-06	2.71322e-06	8.75788e-07	1.32483e-06	1.83237e-06	2.21615e-06	2.66559e-06	2.17243e-06	1.38502e-06	1.76302e-06	1.34605e-06	1.27921e-06	1.54421e-06	1.52109e-06	1.50324e-06	1.12192e-06	2.04198e-06	1.22191e-06	1.47759e-06	1.63285e-06	8.68704e-07	1.64611e-06	1.4042e-06	1.67127e-06	1.54828e-06	1.58378e-06	1.48328e-06	2.51063e-06	1.85616e-06	1.80165e-06	1.42635e-06	2.02645e-06	1.63564e-06	1.54616e-06	1.56535e-06	9.16573e-07	1.25181e-06	1.39298e-06	1.75124e-06	6.35414e-07	2.08853e-06	1.01325e-06	2.03232e-07
Cluster_8278272	1.00949e-06	1.47239e-06	2.55876e-06	1.9496e-06	9.34257e-07	1.95978e-06	1.0876e-06	1.3661e-06	9.82554e-07	7.42069e-07	2.46389e-06	9.74409e-07	1.00709e-06	1.30559e-06	7.17497e-07	2.21342e-06	1.97071e-06	1.10738e-06	2.48242e-06	2.58365e-06	1.67773e-06	9.64467e-07	6.9307e-07	2.36876e-06	2.04555e-06	3.74621e-06	1.14684e-06	9.36261e-07	1.86643e-06	1.26315e-06	9.83162e-07	1.51137e-06	1.97179e-06	2.67589e-06	2.36719e-07	3.41471e-06	6.22515e-07	2.05481e-06	1.04328e-06	8.90237e-07	9.32066e-07	2.26788e-06	9.82371e-07	1.34529e-06	1.27083e-06	1.47187e-06	1.33839e-06	2.28051e-06	3.51864e-07
Cluster_5889831	1.4684e-06	1.53609e-06	1.66371e-06	1.32008e-06	1.46463e-06	1.78789e-06	1.77135e-06	1.55266e-06	1.1537e-06	1.20452e-06	1.28568e-06	1.71683e-06	1.18647e-06	1.3525e-06	9.31677e-07	1.66489e-06	1.25991e-06	2.08133e-06	1.21507e-06	9.15334e-07	3.04959e-06	1.14941e-06	2.27224e-06	1.57251e-06	9.43285e-07	5.35751e-07	1.85362e-06	1.71725e-06	2.20526e-06	1.85795e-06	1.24502e-06	2.06269e-06	1.8542e-06	1.8473e-06	1.11797e-06	2.74728e-06	2.32982e-06	8.9537e-07	2.92738e-06	2.2232e-06	1.01071e-06	9.9301e-07	1.08062e-06	1.49847e-06	1.54337e-06	1.70411e-06	1.94945e-06	1.88994e-06	7.71141e-07
Cluster_8314898	0	0	0	0	0	0	0	0	0	0	0	0	0	0	0	0	0	0	0	2.11054e-07	1.99447e-07	0	0	0	0	0	0	0	0	0	0	0	0	0	0	0	0	0	0	0	0	0	0	0	0	0	0	0	0
Cluster_7863450	0	0	0	0	0	7.76493e-08	0	0	0	0	0	0	0	0	0	0	0	0	0	0	0	0	0	0	0	0	0	0	0	0	0	0	0	0	0	0	0	0	0	0	0	0	0	0	0	0	0	0	0
Cluster_2048899	2.81596e-06	1.94703e-06	2.67455e-06	2.09198e-06	2.61858e-06	2.12012e-06	1.92496e-06	1.69146e-06	1.17889e-06	9.645e-07	8.58235e-07	1.64892e-06	1.92563e-06	1.02769e-06	1.78362e-06	1.14985e-06	9.34004e-07	1.51943e-06	9.51345e-07	2.0873e-06	1.24853e-06	1.35836e-06	1.70901e-06	2.08315e-06	1.91755e-06	6.68585e-07	2.72137e-06	1.29531e-06	1.67552e-06	2.23641e-06	1.09971e-06	1.70152e-06	1.36665e-06	1.76297e-06	1.22419e-06	1.63723e-06	2.2531e-06	1.61016e-06	1.74707e-06	2.26955e-06	1.94843e-06	1.37701e-06	2.27175e-06	1.42982e-06	1.00828e-06	1.54707e-06	1.59413e-06	1.48129e-06	3.46788e-07
Cluster_9002546	3.17012e-06	2.30427e-06	2.29793e-06	2.33853e-06	2.72691e-06	2.35489e-06	2.33705e-06	2.42121e-06	1.65948e-06	1.75017e-06	2.20616e-06	1.60342e-06	2.30226e-06	2.43665e-06	1.64146e-06	1.96755e-06	1.71703e-06	1.9572e-06	1.75011e-06	1.76666e-06	2.66986e-06	1.57338e-06	2.81519e-06	1.98332e-06	1.5929e-06	2.78323e-06	2.41792e-06	2.06096e-06	2.06874e-06	2.33457e-06	2.59192e-06	2.66578e-06	2.55509e-06	2.12344e-06	1.22535e-06	2.9908e-06	2.18312e-06	2.23604e-06	1.45005e-06	2.38737e-06	2.16823e-06	1.85135e-06	1.95345e-06	1.873e-06	2.32741e-06	2.52737e-06	1.28142e-06	1.96549e-06	1.42878e-07
Cluster_1137249	1.63636e-06	1.89648e-06	1.10661e-06	1.53851e-06	1.60931e-06	1.66286e-06	2.01027e-06	1.61503e-06	1.90558e-06	1.73159e-06	2.33097e-06	1.74394e-06	2.18371e-06	1.54887e-06	1.82044e-06	1.91448e-06	1.51712e-06	1.72055e-06	1.53421e-06	1.87983e-06	1.6461e-06	2.30558e-06	2.21491e-06	1.98831e-06	1.5963e-06	1.88164e-06	2.22923e-06	1.57633e-06	1.68021e-06	2.50701e-06	1.71484e-06	1.71839e-06	1.74738e-06	1.91898e-06	1.43195e-06	2.08591e-06	1.65067e-06	2.24546e-06	2.04504e-06	1.66836e-06	2.5607e-06	2.14205e-06	1.66608e-06	1.67834e-06	1.76364e-06	1.49129e-06	1.01611e-06	1.4571e-06	1.29446e-06
Cluster_8394668	0	0	0	0	0	4.57469e-08	0	0	0	0	0	0	0	0	0	0	0	0	0	0	0	0	0	0	0	0	0	0	0	0	0	0	0	0	0	0	0	0	0	0	0	0	0	0	0	0	0	0	0
Cluster_7832633	0	0	0	0	7.48747e-08	0	0	0	0	0	0	1.60265e-07	0	0	0	0	0	0	0	0	0	0	0	0	0	0	1.92357e-07	0	0	0	0	0	0	0	0	0	0	0	0	0	0	0	0	0	0	0	0	0	0
Cluster_6730405	0	0	0	0	0	0	0	0	0	0	0	0	0	0	0	0	0	0	0	0	0	0	0	0	0	0	0	0	0	0	0	0	0	0	0	0	0	0	0	0	0	0	0	0	0	0	0	0	0
Cluster_381775	0	0	0	0	0	0	0	0	0	0	0	0	1.70935e-07	0	0	0	0	0	0	0	0	0	0	0	0	0	0	0	0	0	0	0	0	0	0	0	0	0	0	0	0	0	0	0	0	0	0	0	0
Cluster_8297915	0	0	0	0	0	0	0	0	0	0	0	0	0	0	0	0	0	0	0	0	6.90769e-08	0	0	0	0	0	0	0	0	0	0	0	0	0	0	0	0	0	0	0	0	0	0	0	0	0	0	0	0
Cluster_870667	1.01875e-06	1.20894e-06	8.66745e-07	1.00011e-06	1.06369e-06	8.16118e-07	1.305e-06	1.08778e-06	3.6396e-07	8.18968e-07	1.26236e-06	1.02617e-06	1.03114e-06	1.07091e-06	1.461e-06	5.7549e-07	9.9937e-07	1.28117e-06	1.05008e-06	1.06846e-06	5.20676e-07	7.41561e-07	1.20748e-06	1.08004e-06	1.327e-06	7.66511e-07	9.0694e-07	5.82075e-07	1.48291e-06	7.32338e-07	1.23439e-06	1.09895e-06	1.04923e-06	1.21546e-06	9.23872e-07	8.18098e-07	1.00548e-06	9.93198e-07	1.1956e-06	8.69892e-07	1.07845e-06	1.07196e-06	1.19815e-06	1.22618e-06	9.32036e-07	7.73582e-07	1.19601e-06	1.53508e-06	5.82764e-07
Cluster_6598675	0	0	0	0	0	0	0	0	0	0	0	0	0	0	0	0	0	0	0	0	0	0	0	0	0	0	0	0	0	0	0	0	0	0	0	0	0	0	0	0	0	0	0	0	0	0	0	0	0
Cluster_7782248	0	0	0	4.2204e-08	0	0	0	0	0	0	0	0	0	0	0	0	0	0	0	0	0	0	0	0	0	0	1.14212e-07	0	0	0	0	0	0	0	0	0	0	0	0	0	0	0	0	0	0	0	0	0	0
Cluster_7298309	0	0	0	0	0	0	0	0	0	0	0	0	0	0	0	0	0	0	0	0	0	0	0	0	0	0	0	0	0	0	0	0	0	0	0	0	0	0	0	0	0	0	0	0	0	0	0	0	0
Cluster_253228	7.26139e-08	4.66988e-08	2.27346e-08	4.50176e-08	2.37103e-08	2.45889e-08	0	8.07357e-08	5.8824e-08	0	0	1.01501e-07	0	1.23009e-07	0	6.08662e-08	1.22257e-07	0	1.96654e-07	6.24367e-08	1.18006e-07	6.73117e-08	1.24506e-07	0	1.15282e-07	0	0	7.49432e-08	6.40341e-08	0	0	0	0	0	1.1655e-07	1.95597e-07	0	1.27474e-07	0	6.21311e-08	0	5.86924e-08	0	1.07303e-07	0	1.76099e-07	1.16344e-07	0	1.44735e-06
Cluster_872109	0	0	0	0	0	0	0	0	0	0	0	0	0	0	0	0	0	0	0	0	0	0	0	0	0	0	0	1.73224e-07	0	0	0	0	0	0	0	0	0	0	0	0	0	0	0	0	0	0	0	0	0
Cluster_1470730	1.69028e-06	1.71412e-06	1.23075e-06	1.68885e-06	1.37093e-06	1.68425e-06	1.54773e-06	1.49017e-06	1.78828e-06	1.87086e-06	1.68173e-06	2.01046e-06	1.822e-06	1.73487e-06	9.98605e-07	1.46357e-06	1.76718e-06	1.45566e-06	1.76116e-06	1.32894e-06	2.43435e-06	2.09878e-06	1.92128e-06	1.69115e-06	1.55278e-06	8.99672e-07	2.64425e-06	1.80793e-06	9.28248e-07	2.09857e-06	1.82514e-06	1.88884e-06	1.66924e-06	1.835e-06	1.53467e-06	2.23817e-06	1.91402e-06	1.7673e-06	2.03856e-06	1.34534e-06	1.99577e-06	1.49724e-06	2.07729e-06	1.84759e-06	2.61049e-06	7.34156e-07	1.66045e-06	1.76704e-06	7.92952e-07
Cluster_8670465	0	0	3.31354e-08	1.09354e-08	1.15192e-08	1.1946e-08	0	0	0	2.51612e-08	2.78476e-08	2.46561e-08	0	0	2.94084e-08	0	0	0	0	0	0	0	0	2.86438e-08	0	2.96331e-08	0	2.91045e-08	3.11097e-08	3.20101e-08	0	2.92834e-08	0	0	2.83118e-08	0	3.24108e-08	0	0	0	0	2.85145e-08	0	0	0	2.85181e-08	0	0	0
Cluster_1895044	2.23883e-06	1.75174e-06	1.61689e-06	1.74722e-06	2.01701e-06	2.14144e-06	1.9596e-06	1.73243e-06	2.11888e-06	3.04372e-06	2.04345e-06	1.76498e-06	1.93401e-06	1.78138e-06	1.78581e-06	1.86707e-06	1.85224e-06	1.60286e-06	1.55706e-06	1.57538e-06	2.03843e-06	1.89703e-06	1.9643e-06	2.29761e-06	1.68342e-06	2.25478e-06	2.38481e-06	2.37915e-06	2.04226e-06	2.78492e-06	1.71739e-06	1.55065e-06	2.42051e-06	1.50932e-06	1.72609e-06	2.48851e-06	2.1963e-06	2.17398e-06	1.94057e-06	1.65736e-06	1.55144e-06	2.33424e-06	2.53547e-06	2.02201e-06	1.9073e-06	1.32733e-06	1.48842e-06	2.01688e-06	8.44249e-07
Cluster_6607889	0	0	0	0	0	0	0	0	0	0	0	0	0	0	0	0	0	0	0	0	0	0	0	0	0	0	0	0	0	0	0	0	0	0	0	0	0	0	0	0	0	0	0	0	0	0	0	0	1.10163e-07
Cluster_768600	0	0	0	0	0	0	0	0	0	0	0	1.74002e-07	0	0	0	0	0	0	0	0	0	0	0	0	0	0	0	0	0	0	0	0	0	0	0	0	0	0	0	0	0	0	0	0	0	0	0	0	0
Cluster_7619155	0	0	0	6.35543e-08	6.69468e-08	0	6.18533e-08	7.59866e-08	0	0	0	0	0	1.7366e-07	0	0	9.52744e-08	0	0	0	1.66597e-07	0	0	1.66471e-07	1.62751e-07	0	0	0	0	1.86035e-07	1.58999e-07	0	0	2.21469e-08	9.49404e-08	1.84091e-07	0	0	0	0	1.7802e-07	1.6572e-07	0	0	0	1.6574e-07	0	1.49798e-07	2.59421e-06
Cluster_93217	4.28717e-08	1.24071e-07	6.87373e-08	7.9736e-08	2.09981e-08	4.35524e-08	0	9.53337e-08	1.56285e-07	4.58659e-08	5.07629e-08	4.49451e-08	0	1.63407e-07	1.60824e-07	5.39037e-08	1.08272e-07	2.19024e-07	5.8053e-08	5.52945e-08	0	5.96119e-08	5.51317e-08	1.04428e-07	5.10473e-08	5.40176e-08	5.39452e-08	5.30539e-08	5.67092e-08	1.16701e-07	1.49612e-07	0	9.35412e-08	1.10261e-07	5.16089e-08	1.15481e-07	1.77243e-07	5.64462e-08	4.91111e-08	1.65072e-07	0	5.19785e-08	3.78249e-08	0	1.04731e-07	1.55955e-07	0	0	1.69643e-06
Cluster_8524576	0	0	0	0	0	0	0	0	0	0	0	0	0	0	0	0	0	0	0	0	0	0	0	0	0	0	0	0	0	0	0	0	0	0	0	0	0	0	0	0	0	0	0	0	0	0	0	0	0
Cluster_1022938	1.53095e-06	7.85731e-07	9.7919e-07	1.10206e-06	8.74628e-07	9.25e-07	9.62931e-07	9.48643e-07	1.49329e-06	1.29682e-06	1.44614e-06	1.50569e-06	8.23062e-07	7.47346e-07	1.12279e-06	1.23928e-06	1.33745e-06	1.10924e-06	1.29618e-06	1.44307e-06	1.34936e-06	1.67526e-06	1.38387e-06	1.1859e-06	1.80974e-06	1.4971e-06	1.31015e-06	1.48089e-06	1.71852e-06	1.42381e-06	1.64938e-06	1.29094e-06	1.65312e-06	1.31655e-06	1.39986e-06	1.26376e-06	8.95828e-07	2.20188e-06	2.01889e-06	1.69617e-06	1.41215e-06	1.51137e-06	1.88929e-06	1.10109e-06	1.53081e-06	1.04542e-06	1.35076e-06	2.04739e-06	1.19612e-06
Cluster_8381437	0	0	0	0	0	0	4.49362e-08	0	0	0	0	0	0	0	0	0	0	0	0	0	0	0	0	0	0	0	0	0	0	0	0	0	0	0	0	0	0	0	0	0	0	0	0	0	0	0	0	0	0
Cluster_3370172	1.98369e-06	1.32396e-06	1.56909e-06	1.8406e-06	2.00437e-06	1.75345e-06	1.4696e-06	2.19887e-06	2.65884e-06	2.76233e-06	2.24549e-06	3.13152e-06	2.79204e-06	2.41279e-06	3.05561e-06	2.19689e-06	2.26034e-06	2.11942e-06	2.21661e-06	2.56319e-06	3.0037e-06	1.81338e-06	2.6196e-06	3.09725e-06	2.49652e-06	3.14554e-06	2.87343e-06	2.37565e-06	2.24106e-06	2.95765e-06	2.99913e-06	2.0576e-06	2.33e-06	1.40348e-06	1.149e-06	2.19e-06	2.33676e-06	2.79645e-06	3.40456e-06	2.43318e-06	1.98709e-06	2.39749e-06	3.21279e-06	2.58295e-06	2.04238e-06	2.22478e-06	2.01142e-06	2.587e-06	0
Cluster_8053813	0	0	0	0	0	0	0	0	0	0	0	0	0	0	0	0	0	0	0	0	0	0	0	0	0	0	0	0	0	0	0	0	0	0	0	0	0	0	0	0	0	0	1.12643e-07	0	0	0	1.25497e-07	0	0
Cluster_6629056	0	0	0	2.16952e-08	0	0	0	0	0	0	0	0	0	0	0	0	0	0	0	0	0	0	0	0	0	0	0	0	0	0	0	0	0	0	5.61688e-08	0	0	0	0	0	0	0	0	0	0	0	0	0	0
Cluster_7729626	0	0	0	0	0	0	4.73652e-08	0	0	0	0	0	0	0	1.30881e-07	0	0	0	0	0	0	0	0	0	0	0	1.31704e-07	0	0	0	0	0	0	0	0	0	0	0	0	0	0	0	1.84695e-07	0	0	0	0	0	0
Cluster_8572919	0	0	0	8.76966e-09	0	0	0	0	0	0	0	0	0	0	0	0	0	0	0	0	0	0	0	0	0	0	0	0	0	0	0	0	0	0	0	0	0	0	0	0	0	0	0	0	0	0	1.85394e-08	0	0
Cluster_6442437	0	0	0	0	0	0	0	0	0	0	0	0	0	0	0	0	0	0	0	0	0	0	0	0	0	0	0	0	0	0	0	0	0	0	0	0	0	0	0	0	0	0	5.69475e-08	0	0	0	0	0	0
Cluster_6831423	0	0	0	0	0	0	0	0	0	0	0	0	0	0	0	0	0	0	0	0	0	0	0	0	0	0	0	0	0	0	0	0	0	0	0	0	0	2.5927e-08	0	0	0	0	1.73738e-08	0	0	0	3.87127e-08	0	0
Cluster_8395776	0	0	0	0	0	0	0	0	0	0	0	0	0	0	0	0	0	0	0	0	0	0	0	0	0	0	0	0	0	0	0	0	0	0	0	1.43557e-07	0	0	0	0	0	0	0	0	0	0	0	0	0
Cluster_8272618	0	0	0	0	0	0	0	0	0	0	0	0	0	0	0	0	0	0	0	0	0	0	0	0	0	0	0	0	0	0	0	0	0	0	0	0	0	0	0	0	0	0	0	0	0	0	0	0	0
Cluster_7499399	0	0	0	0	0	0	0	0	0	0	0	0	0	0	0	0	0	0	0	0	1.52266e-07	0	0	0	0	0	0	0	1.65249e-07	0	0	0	0	0	0	0	0	0	0	0	0	0	0	0	0	0	0	0	0
Cluster_8362777	0	0	0	0	0	0	7.2021e-08	0	0	0	0	0	0	0	0	0	0	0	0	0	0	0	0	0	0	0	0	0	0	0	0	0	0	0	0	0	0	0	0	0	0	0	0	0	0	0	0	0	0
Cluster_913102	1.06059e-06	1.11045e-06	1.27859e-06	1.21548e-06	1.05404e-06	1.5282e-06	1.02369e-06	9.06143e-07	1.50755e-06	7.11327e-07	1.05784e-06	1.51605e-06	9.7596e-07	1.37707e-06	2.04769e-06	2.22519e-06	1.2175e-06	1.5393e-06	1.37087e-06	1.09445e-06	8.27905e-07	8.29392e-07	8.37981e-07	1.74022e-06	1.84937e-06	7.27382e-07	1.23547e-06	1.58082e-06	2.26984e-06	1.17528e-06	1.16425e-06	1.71425e-06	1.25586e-06	1.461e-06	1.79601e-06	1.22929e-06	1.10363e-06	1.22337e-06	1.40596e-06	1.46609e-06	1.40235e-06	1.22743e-06	1.25869e-06	1.89485e-06	1.67866e-06	2.17778e-06	1.61116e-06	1.56804e-06	6.35837e-07
Cluster_6447674	0	0	0	0	0	0	7.08563e-09	0	0	0	0	0	0	0	0	0	0	0	0	0	0	0	0	0	0	0	0	0	0	0	0	0	0	0	0	0	0	0	0	0	0	0	0	0	0	0	0	0	3.17721e-08
Cluster_102227	2.20663e-06	1.7369e-06	1.47159e-06	1.72192e-06	2.35909e-06	1.65765e-06	1.51987e-06	1.46758e-06	1.54643e-06	1.53666e-06	1.67936e-06	1.86383e-06	2.0046e-06	1.65224e-06	1.07428e-06	1.50384e-06	2.07526e-06	1.03501e-06	1.45369e-06	1.52005e-06	1.60896e-06	2.3356e-06	1.16594e-06	2.09485e-06	1.34251e-06	2.4551e-06	2.02165e-06	1.8326e-06	1.77083e-06	2.15631e-06	1.94257e-06	2.19182e-06	2.3942e-06	2.73455e-06	1.88536e-06	1.83612e-06	1.38119e-06	1.56086e-06	2.43032e-06	1.76723e-06	1.84973e-06	1.55674e-06	1.73483e-06	2.14889e-06	1.68249e-06	1.75256e-06	2.02216e-06	1.87945e-06	8.03689e-07
Cluster_2397064	2.01158e-06	2.62896e-06	2.72084e-06	2.99349e-06	2.20347e-06	2.7467e-06	2.2502e-06	2.00521e-06	1.57951e-06	1.82801e-06	1.83331e-06	2.25723e-06	2.63939e-06	2.19277e-06	2.3533e-06	2.00651e-06	2.05298e-06	1.95485e-06	1.52654e-06	2.07945e-06	2.61325e-06	1.61356e-06	2.46706e-06	2.51027e-06	2.05483e-06	2.26921e-06	2.16316e-06	2.17168e-06	2.04439e-06	2.27235e-06	2.02482e-06	1.6105e-06	2.55659e-06	2.28492e-06	1.978e-06	1.90981e-06	2.36103e-06	2.60749e-06	2.17647e-06	1.66516e-06	2.55323e-06	1.59943e-06	1.6755e-06	1.91893e-06	2.1819e-06	1.49196e-06	2.12275e-06	2.23006e-06	1.49344e-07
Cluster_1888408	0	0	3.06534e-08	0	0	0	0	3.62857e-08	0	0	0	0	0	0	0	0	0	0	0	0	0	0	0	0	0	0	0	0	0	0	0	0	0	0	0	0	0	0	0	0	0	0	0	0	0	0	0	0	6.62216e-08
Cluster_7426575	0	0	1.39547e-08	0	1.45536e-08	0	0	0	0	0	0	0	0	0	0	3.73604e-08	0	0	0	3.83243e-08	0	0	0	0	0	0	0	0	3.93048e-08	0	0	0	0	0	0	0	0	0	0	0	0	0	0	0	0	0	0	0	0
Cluster_6686439	0	0	0	0	0	0	0	0	0	0	0	0	2.16182e-07	0	0	0	0	0	0	0	0	0	0	0	0	0	0	0	0	0	0	0	0	0	0	0	0	0	0	0	0	0	0	0	0	0	0	0	0
Cluster_1834580	1.20709e-06	1.46079e-06	1.24255e-06	1.40441e-06	1.5385e-06	1.74005e-06	1.85372e-06	1.30016e-06	2.26966e-06	1.85428e-06	1.5111e-06	2.37275e-06	2.00746e-06	1.72532e-06	7.54688e-07	2.08684e-06	2.4769e-06	1.73441e-06	2.02191e-06	2.8874e-06	1.93855e-06	2.24258e-06	2.71649e-06	1.99369e-06	1.97626e-06	1.90114e-06	2.79377e-06	1.41087e-06	1.99587e-06	2.20026e-06	2.28174e-06	2.65235e-06	2.59966e-06	1.55225e-06	1.27146e-06	1.51133e-06	3.32695e-06	1.88907e-06	2.39806e-06	1.93655e-06	7.86061e-07	2.34251e-06	1.46437e-06	1.99416e-06	2.3229e-06	1.28072e-06	2.78936e-06	3.06349e-06	1.53084e-07
Cluster_582	3.47851e-08	3.3556e-08	0	3.2348e-08	6.81494e-08	0	3.14822e-08	0	0	7.44291e-08	0	0	8.80263e-08	0	8.69925e-08	1.74945e-07	3.51398e-07	0	9.42057e-08	0	0	9.67354e-08	8.94652e-08	0	0	0	0	8.60934e-08	0	0	0	8.66228e-08	0	0	0	0	0	0	7.96953e-08	0	0	0	6.13806e-08	7.71039e-08	0	0	0	0	7.76418e-07
Cluster_7829479	0	0	0	0	0	0	0	0	0	0	0	0	0	0	0	0	0	0	0	0	0	0	0	0	0	0	0	0	0	0	0	0	0	0	0	0	0	0	0	0	0	0	0	0	0	0	0	0	0
Cluster_7964388	0	0	0	0	0	0	0	0	0	0	0	0	0	0	0	0	0	0	0	0	0	0	0	0	0	0	0	0	0	0	0	0	0	0	0	0	0	0	0	0	0	0	0	0	0	0	0	0	0
Cluster_1084170	4.33516e-08	6.94767e-08	3.0919e-08	0	3.30954e-08	5.87199e-08	3.92353e-08	9.64009e-08	0	3.09195e-08	3.42207e-08	0	0	0	9.3816e-08	7.26761e-08	7.29894e-08	3.69126e-08	7.82704e-08	0	3.52258e-08	0	3.71659e-08	7.03982e-08	3.44125e-08	0	7.2732e-08	0	7.64587e-08	3.93357e-08	0	0	0	7.43303e-08	0	0	0	3.8052e-08	0	3.70932e-08	3.7641e-08	3.50403e-08	2.54989e-08	0	0	3.50446e-08	2.84086e-08	3.16738e-08	7.95359e-07
Cluster_7659265	0	0	2.22706e-08	0	0	0	0	0	0	0	0	4.97148e-08	0	0	0	0	0	0	0	0	0	0	0	0	0	0	0	0	0	0	0	5.90449e-08	0	0	0	0	0	0	0	0	0	0	0	0	0	0	4.66133e-08	5.19708e-08	0
Cluster_83366	2.12873e-06	2.43311e-06	2.27151e-06	1.78506e-06	2.01969e-06	2.11042e-06	2.26318e-06	2.17475e-06	1.9634e-06	1.94814e-06	1.54877e-06	1.69392e-06	1.91462e-06	1.71939e-06	2.14055e-06	1.67243e-06	1.97555e-06	1.83439e-06	1.83259e-06	1.29008e-06	1.84434e-06	1.99132e-06	1.31518e-06	2.18654e-06	1.74068e-06	1.76437e-06	1.90404e-06	1.68215e-06	1.8659e-06	1.87323e-06	1.81279e-06	2.05817e-06	1.67879e-06	1.84694e-06	1.69713e-06	1.86529e-06	1.69652e-06	1.99231e-06	1.99784e-06	1.93813e-06	1.53655e-06	2.17667e-06	1.85551e-06	1.64863e-06	1.50368e-06	1.21287e-06	1.65982e-06	2.10809e-06	0
Cluster_6464890	0	0	0	0	0	0	0	0	0	0	0	0	0	0	0	0	0	0	0	0	3.72652e-08	0	0	0	0	0	0	3.78358e-08	0	0	0	0	0	0	0	0	0	0	0	0	0	0	0	0	0	0	0	0	0
Cluster_7315119	0	0	0	0	6.25327e-08	0	0	0	0	0	0	0	0	0	0	0	0	0	0	0	0	0	0	0	0	0	0	0	0	0	0	0	0	0	0	0	0	0	0	0	0	0	0	0	0	0	0	0	0
Cluster_8403491	0	0	0	0	0	0	0	0	0	0	0	0	0	0	0	0	0	0	0	0	0	0	0	0	0	0	0	0	0	0	0	0	0	0	0	0	0	0	0	0	0	0	0	0	0	0	0	0	0
Cluster_6472412	0	0	0	0	0	0	0	0	0	0	0	0	0	0	0	0	0	0	0	0	0	0	0	0	0	0	0	3.98271e-08	0	0	0	0	0	0	0	0	0	0	0	0	0	0	2.83949e-08	0	0	0	0	0	0
Cluster_5926010	0	3.63887e-08	5.19293e-08	0	0	5.13111e-08	9.21775e-08	7.19562e-08	6.11158e-08	5.3808e-08	2.97765e-08	0	3.1819e-08	0	0	0	6.35103e-08	0	3.40527e-08	6.48693e-08	9.1953e-08	0	0	0	0	0	0	0	9.97935e-08	3.46722e-08	2.99844e-08	3.13117e-08	0	1.61693e-07	6.05456e-08	3.43776e-08	6.93115e-08	1.32441e-07	2.88076e-08	3.22759e-08	3.27525e-08	0	2.21874e-08	2.82054e-08	0	3.09508e-08	7.41575e-08	8.26809e-08	5.59189e-07
Cluster_8305148	7.47371e-07	1.0879e-06	6.03097e-07	9.20191e-07	1.06488e-06	8.11384e-07	8.57654e-07	8.13136e-07	1.1295e-06	1.12666e-06	1.22242e-06	6.59934e-07	1.06831e-06	3.4244e-07	6.40241e-07	3.8382e-07	1.35152e-06	1.43807e-06	6.93604e-07	7.01044e-07	3.31246e-07	9.89128e-07	9.61097e-07	9.10237e-07	1.29747e-06	8.22852e-07	8.5492e-07	7.56716e-07	8.70145e-07	1.34928e-06	6.68792e-07	1.05999e-06	3.9796e-07	1.31056e-06	7.36107e-07	6.40551e-07	6.13659e-07	1.09547e-06	1.06737e-06	8.10626e-07	8.84893e-07	6.59003e-07	9.92985e-07	8.28304e-07	1.05569e-06	9.06241e-07	8.42561e-07	1.59526e-06	1.49956e-06
Cluster_833504	1.27049e-07	0	0	0	2.46431e-07	6.94276e-08	0	0	0	0	0	0	0	0	0	0	0	0	0	0	0	0	1.75773e-07	0	0	1.72221e-07	0	0	0	0	0	1.70188e-07	1.49116e-07	0	0	0	0	1.79964e-07	0	0	0	0	7.52511e-08	1.51487e-07	0	0	1.34356e-07	0	1.53805e-06
Cluster_1362296	0	0	0	0	0	0	0	0	0	0	0	0	0	0	0	0	0	0	0	0	0	0	0	0	0	0	0	0	0	0	0	0	0	0	0	0	0	0	0	0	0	0	0	0	0	0	0	0	0
Cluster_1947364	1.19737e-06	9.89929e-07	9.58532e-07	1.12213e-06	1.43003e-06	1.40403e-06	9.3847e-07	1.59771e-06	1.34158e-06	1.59522e-06	1.08672e-06	1.53939e-06	2.01888e-06	1.12293e-06	1.37514e-06	1.84716e-06	1.76528e-06	1.93395e-06	1.55079e-06	9.81643e-07	1.333e-06	2.41685e-06	1.92714e-06	1.35646e-06	1.69229e-06	1.3937e-06	1.70977e-06	1.7207e-06	1.54493e-06	1.37486e-06	1.93493e-06	1.15821e-06	2.08332e-06	1.36108e-06	8.84648e-07	1.88498e-06	1.14544e-06	1.40837e-06	1.81602e-06	1.28738e-06	1.1836e-06	1.0973e-06	1.37776e-06	1.38675e-06	1.06276e-06	1.53675e-06	9.6323e-07	1.45563e-06	9.67597e-07
Cluster_7562750	0	0	0	0	0	0	0	0	0	0	0	0	0	0	0	0	0	0	0	0	0	0	0	0	0	0	0	0	0	1.73769e-07	0	0	0	0	1.53693e-07	0	0	0	0	0	0	0	0	0	0	0	0	0	0
Cluster_7118967	1.48287e-06	1.28729e-06	1.25518e-06	1.12621e-06	1.27422e-06	1.25848e-06	1.33228e-06	1.50909e-06	1.32799e-06	1.60121e-06	1.40636e-06	1.21794e-06	1.08403e-06	1.41517e-06	1.05834e-06	1.08451e-06	1.39073e-06	1.10221e-06	1.34617e-06	1.01159e-06	1.16616e-06	1.27004e-06	1.22433e-06	1.61658e-06	1.48372e-06	1.34549e-06	1.26507e-06	1.14019e-06	1.49111e-06	1.18562e-06	1.36207e-06	1.36986e-06	1.85875e-06	1.38851e-06	1.42387e-06	1.58508e-06	1.08485e-06	1.51866e-06	1.32129e-06	1.11395e-06	1.43484e-06	1.17821e-06	1.40033e-06	1.08513e-06	1.2674e-06	1.13877e-06	1.01757e-06	1.44994e-06	7.23021e-07
Cluster_5502514	1.7311e-06	1.67484e-06	1.7693e-06	1.65311e-06	1.6179e-06	1.66297e-06	1.70542e-06	1.99878e-06	2.01771e-06	2.04578e-06	1.85253e-06	2.08231e-06	1.86963e-06	1.87735e-06	1.30424e-06	2.09745e-06	1.59184e-06	1.58143e-06	2.00346e-06	2.05527e-06	2.04025e-06	1.99486e-06	2.26636e-06	2.20938e-06	1.67258e-06	2.88395e-06	2.01318e-06	1.77888e-06	1.71917e-06	1.99303e-06	2.02219e-06	1.83982e-06	2.08613e-06	1.30402e-06	1.42999e-06	2.16684e-06	1.95645e-06	2.34115e-06	2.20951e-06	1.8221e-06	1.64132e-06	2.44559e-06	1.85072e-06	1.95875e-06	2.32138e-06	1.88213e-06	1.85521e-06	1.92266e-06	2.93951e-08
Cluster_8043116	0	0	0	0	0	0	0	0	0	0	0	0	0	0	0	0	0	0	0	0	0	0	0	0	0	0	0	0	0	0	0	0	0	0	0	1.20367e-07	0	0	0	0	0	0	0	0	0	0	0	0	0
Cluster_672803	1.76076e-06	2.02986e-06	2.22964e-06	1.68346e-06	1.97949e-06	1.86977e-06	1.87602e-06	2.22488e-06	1.70961e-06	1.28195e-06	1.42238e-06	1.1467e-06	1.84917e-06	1.3181e-06	1.86836e-06	1.28769e-06	1.70063e-06	1.19711e-06	1.73591e-06	1.94438e-06	1.76973e-06	1.32719e-06	1.19656e-06	1.42889e-06	1.92224e-06	1.40077e-06	1.59707e-06	1.62595e-06	1.86007e-06	1.41154e-06	1.5591e-06	1.77584e-06	1.62083e-06	1.95056e-06	1.72482e-06	1.69252e-06	1.27668e-06	1.67053e-06	1.64267e-06	1.68981e-06	1.54735e-06	1.86099e-06	1.80826e-06	1.52826e-06	1.43903e-06	1.46704e-06	1.63554e-06	1.91588e-06	3.73786e-07
Cluster_5301205	1.80308e-06	2.21308e-06	2.03211e-06	2.08174e-06	2.01193e-06	1.73221e-06	1.77999e-06	1.89097e-06	1.93564e-06	1.72438e-06	1.66511e-06	1.67437e-06	1.74996e-06	2.09471e-06	1.43757e-06	1.84641e-06	1.91312e-06	1.85084e-06	1.53602e-06	2.02253e-06	1.38464e-06	1.25413e-06	1.75823e-06	1.61622e-06	1.87512e-06	1.85628e-06	1.57751e-06	1.37849e-06	1.50423e-06	1.75879e-06	1.45229e-06	1.57817e-06	1.68907e-06	2.05904e-06	1.76612e-06	1.77508e-06	2.23479e-06	1.253e-06	1.48387e-06	1.80978e-06	1.98351e-06	2.31395e-06	1.83585e-06	1.92964e-06	1.54721e-06	2.0903e-06	1.60127e-06	2.06496e-06	0
Cluster_5461531	1.95833e-06	1.85083e-06	1.75665e-06	1.59212e-06	1.67904e-06	2.30499e-06	2.41982e-06	1.42115e-06	1.99177e-06	2.49131e-06	1.8322e-06	1.74125e-06	1.26135e-06	3.03881e-06	2.76027e-06	1.7147e-06	2.48754e-06	1.64406e-06	2.16182e-06	1.55101e-06	2.23477e-06	1.17264e-06	1.87529e-06	1.86635e-06	1.95499e-06	2.73564e-06	1.92837e-06	9.00749e-07	1.78905e-06	2.39216e-06	2.18524e-06	2.28906e-06	2.62474e-06	2.95065e-06	2.17274e-06	2.82321e-06	1.65424e-06	1.38335e-06	1.589e-06	1.38892e-06	1.50864e-06	1.7053e-06	1.84468e-06	1.58207e-06	2.73315e-06	2.67032e-06	2.07307e-06	1.50261e-06	1.2152e-07
Cluster_1933772	2.10075e-06	1.72893e-06	1.74327e-06	2.13543e-06	1.72894e-06	1.77197e-06	1.79808e-06	2.2703e-06	2.46136e-06	2.2824e-06	2.37152e-06	2.14352e-06	2.11667e-06	1.76823e-06	1.76941e-06	1.89738e-06	2.2983e-06	1.62015e-06	2.18216e-06	1.25303e-06	2.42772e-06	2.32339e-06	2.05827e-06	1.7966e-06	1.72708e-06	2.80662e-06	2.30854e-06	2.13011e-06	1.44818e-06	2.9639e-06	2.08444e-06	1.86413e-06	1.74279e-06	2.42569e-06	1.75343e-06	1.91266e-06	1.91903e-06	1.81762e-06	1.85133e-06	1.9534e-06	2.06025e-06	1.86705e-06	2.39863e-06	1.66739e-06	1.99497e-06	1.7413e-06	2.12648e-06	2.12269e-06	0
Cluster_7904431	7.76061e-07	9.35898e-07	8.24317e-07	8.10128e-07	5.45943e-07	7.18054e-07	9.6984e-07	1.14506e-06	8.55984e-07	7.91276e-07	1.28339e-06	8.43173e-07	7.70114e-07	5.87538e-07	7.67711e-07	5.81302e-07	6.03229e-07	1.18824e-06	9.22815e-07	6.14187e-07	9.0584e-07	3.33507e-07	8.80125e-07	1.59702e-06	9.18126e-07	8.016e-07	1.26871e-06	8.62884e-07	6.62052e-07	9.00737e-07	9.83373e-07	8.9028e-07	9.60994e-07	6.96602e-07	1.02222e-06	1.2618e-06	4.61522e-07	7.59115e-07	1.09806e-06	9.73032e-07	5.74763e-07	1.05624e-06	7.39309e-07	7.20912e-07	8.42719e-07	7.61374e-07	1.13039e-06	1.15808e-06	8.82299e-07
Cluster_6661933	0	0	0	0	0	0	0	0	0	0	0	0	0	0	0	0	0	0	0	0	0	0	0	0	0	0	0	0	0	0	0	0	0	0	0	8.59766e-08	0	0	0	0	0	0	0	0	0	0	0	0	0
Cluster_5696747	1.02666e-06	8.08053e-07	8.01681e-07	8.56016e-07	1.02223e-06	7.90379e-07	8.52392e-07	8.85798e-07	1.74297e-06	1.5727e-06	1.08444e-06	1.61021e-06	1.28675e-06	1.63678e-06	1.25662e-06	1.423e-06	1.76462e-06	1.42763e-06	1.29922e-06	7.93303e-07	8.61095e-07	1.4551e-06	8.26506e-07	1.28452e-06	1.18088e-06	1.67455e-06	1.5994e-06	1.13503e-06	1.00338e-06	1.49012e-06	1.18874e-06	1.98948e-06	8.89665e-07	1.29606e-06	4.7612e-07	1.31947e-06	9.16167e-07	9.72688e-07	1.42453e-06	1.28112e-06	1.37679e-06	1.19697e-06	1.3888e-06	1.62078e-06	1.50032e-06	1.59194e-06	8.8383e-07	1.22636e-06	1.48507e-06
Cluster_6441581	0	0	0	0	0	0	0	0	0	0	0	0	0	0	0	0	0	0	0	0	0	0	0	0	0	0	0	0	0	0	0	0	0	0	0	0	0	0	0	0	0	0	0	0	0	0	0	0	0
Cluster_6682997	0	0	0	4.12375e-08	0	0	0	0	0	0	0	0	0	0	0	0	0	0	0	0	0	0	0	0	0	0	0	0	0	0	0	0	0	0	0	0	0	0	0	0	0	0	0	0	0	0	0	0	0
Cluster_1392702	1.52095e-06	1.0177e-06	7.98276e-07	8.86204e-07	1.12221e-06	9.65468e-07	1.4897e-06	9.26231e-07	1.568e-06	1.10091e-06	1.27667e-06	1.8355e-06	1.42279e-06	9.95143e-07	1.09295e-06	7.57785e-07	1.88739e-06	7.08733e-07	1.76015e-06	1.01879e-06	1.25045e-06	1.252e-06	1.52075e-06	2.13228e-06	1.36856e-06	9.03072e-07	1.72445e-06	1.45445e-06	1.78582e-06	1.09401e-06	1.74842e-06	1.44565e-06	1.08076e-06	1.41187e-06	1.19264e-06	1.49864e-06	1.12029e-06	1.48316e-06	1.48579e-06	9.8753e-07	1.38356e-06	1.6231e-06	2.1157e-06	1.04214e-06	1.8368e-06	8.88546e-07	7.16621e-07	1.61336e-06	1.08374e-06
Cluster_7808632	0	0	0	0	0	0	0	0	0	0	0	0	0	0	0	0	0	0	0	0	0	0	0	0	0	0	0	0	0	0	0	0	0	0	0	0	0	0	0	0	0	0	0	0	0	0	0	0	0
Cluster_8398581	0	0	0	2.36416e-08	2.49036e-08	1.29132e-08	2.30089e-08	0	0	0	0	2.66523e-08	0	0	3.17894e-08	0	0	3.24702e-08	3.44253e-08	0	0	3.53497e-08	0	0	0	0	0	3.14608e-08	0	0	0	0	0	0	0	6.84803e-08	0	0	0	0	0	0	0	2.81758e-08	0	0	2.49896e-08	2.78618e-08	0
Cluster_9091375	0	0	0	0	0	0	0	0	0	0	0	0	0	0	0	0	0	0	0	0	0	0	0	0	0	0	0	0	0	0	0	0	0	0	0	0	0	0	0	0	0	0	0	0	0	0	0	0	0
Cluster_8496669	0	0	0	0	0	0	0	0	0	0	0	0	0	0	0	0	0	0	0	0	0	0	0	0	0	0	0	0	0	0	0	0	0	0	0	0	0	0	0	0	0	0	0	0	0	0	0	0	0
Cluster_6469737	0	1.79037e-08	1.74323e-08	0	0	0	1.67972e-08	2.06353e-08	4.51047e-08	0	4.39512e-08	0	4.69661e-08	4.716e-08	0	4.66706e-08	4.68718e-08	0	0	0	0	0	0	0	0	4.67692e-08	4.67065e-08	0	4.90997e-08	5.05207e-08	0	0	0	0	0	0	0	0	0	9.52809e-08	0	0	0	0	0	0	0	0	3.01276e-07
Cluster_2063307	1.87602e-06	1.80693e-06	1.64059e-06	1.77111e-06	1.54838e-06	1.45986e-06	1.83178e-06	1.76047e-06	1.72143e-06	1.7088e-06	1.1898e-06	2.31314e-06	1.05287e-06	1.41805e-06	1.67876e-06	6.20511e-07	1.35738e-06	1.03575e-06	6.78589e-07	2.0709e-06	1.80723e-06	1.33905e-06	9.152e-07	1.75555e-06	2.36174e-06	8.74259e-07	2.57719e-06	2.15297e-06	2.00538e-06	2.4735e-06	8.62253e-07	9.50578e-07	2.04868e-06	1.56492e-06	1.38912e-06	2.11592e-06	7.15156e-07	2.00729e-06	1.08928e-06	1.65633e-06	5.60881e-07	1.10498e-06	1.54749e-06	1.52456e-06	8.63443e-07	6.38653e-07	1.22831e-06	1.70776e-06	3.06473e-08
Cluster_5580610	8.38396e-07	9.17518e-07	5.16136e-07	7.53887e-07	7.6783e-07	5.71474e-07	9.995e-07	3.89103e-07	1.7197e-06	8.39842e-07	1.32604e-06	1.15217e-06	8.96724e-07	6.6764e-07	7.85284e-07	4.61925e-07	6.47303e-07	4.53588e-07	5.7253e-07	7.58556e-07	1.21381e-06	4.25046e-07	1.15972e-06	8.40398e-07	1.07268e-06	1.68207e-06	1.18534e-06	9.71459e-07	8.30713e-07	1.3815e-06	6.27714e-07	3.48162e-07	1.6133e-06	2.85685e-07	5.086e-07	5.62473e-07	7.3672e-07	5.69293e-07	1.07912e-06	1.61205e-06	1.02241e-06	1.65341e-06	7.96357e-07	8.05468e-07	4.91507e-07	8.59744e-07	8.41086e-07	1.1229e-06	1.56932e-06
Cluster_6429012	0	0	0	0	0	1.49024e-08	0	0	0	0	0	0	3.71222e-08	0	0	0	0	0	0	0	0	4.0795e-08	0	0	0	0	0	0	0	0	3.41286e-08	0	0	0	3.53182e-08	0	0	0	0	0	0	0	0	0	0	0	2.8839e-08	3.21537e-08	0
Cluster_7749960	0	0	1.97692e-08	0	0	0	0	0	0	0	0	0	0	5.34822e-08	0	0	0	0	0	0	0	0	0	0	0	0	0	0	0	0	0	0	0	0	0	0	0	0	0	0	0	0	3.71397e-08	0	0	0	0	0	0
Cluster_8664788	0	0	0	3.65008e-08	0	0	0	0	0	0	0	0	0	0	0	0	0	0	0	0	0	0	0	0	0	0	0	0	0	0	0	0	0	0	0	0	0	0	0	0	0	0	0	0	0	0	0	0	0
Cluster_6493454	2.98669e-08	4.32174e-08	1.01706e-07	2.77744e-08	4.38854e-08	6.06822e-08	6.75776e-08	1.16226e-07	1.08877e-07	0	3.53644e-08	3.13113e-08	0	7.58925e-08	3.73464e-08	1.12657e-07	3.77143e-08	7.62924e-08	8.08861e-08	0	7.2806e-08	1.24587e-07	2.30448e-07	4.1759e-08	3.55625e-08	2.25791e-07	3.75813e-08	1.47842e-07	7.90138e-08	0	1.13192e-07	3.71877e-08	0	0	3.59538e-08	0	8.23185e-08	8.5411e-08	1.36855e-07	7.66656e-08	3.88989e-08	7.24225e-08	2.6351e-08	6.62023e-08	3.64807e-08	1.08647e-07	0	0	1.21208e-07
Cluster_8493929	1.0763e-06	1.83131e-06	1.91892e-06	1.51666e-06	1.46093e-06	1.49816e-06	1.39758e-06	1.51294e-06	1.50151e-06	7.91098e-07	1.00236e-06	1.05682e-06	1.2208e-06	1.72243e-06	1.71343e-06	1.57342e-06	1.21464e-06	1.06017e-06	1.392e-06	1.59264e-06	1.09413e-06	8.37107e-07	9.89983e-07	1.34648e-06	1.85416e-06	8.40713e-07	1.43855e-06	1.10181e-06	2.05441e-06	1.30976e-06	9.62023e-07	1.81825e-06	1.0744e-06	1.42354e-06	1.79067e-06	1.2491e-06	1.74297e-06	9.28329e-07	1.11945e-06	1.6657e-06	1.31542e-06	1.26528e-06	1.17376e-06	1.4996e-06	1.16869e-06	2.10838e-06	1.40949e-06	1.29799e-06	1.11539e-06
Cluster_5734771	1.65016e-06	1.88421e-06	1.16972e-06	1.95841e-06	1.92874e-06	1.76858e-06	1.60619e-06	8.86261e-07	1.99192e-06	8.10108e-07	1.66481e-06	1.40869e-06	1.25056e-06	1.50874e-06	1.96082e-06	1.86793e-06	1.51513e-06	1.67766e-06	1.49043e-06	2.09831e-06	1.1871e-06	1.80462e-06	1.20172e-06	9.41516e-07	1.93673e-06	1.55736e-06	1.72284e-06	1.92895e-06	1.50527e-06	6.23549e-07	2.40993e-06	8.85218e-07	1.19699e-06	1.991e-06	1.78604e-06	1.41827e-06	1.40981e-06	1.55984e-06	1.75213e-06	5.21029e-07	1.84146e-06	1.63639e-06	1.55922e-06	1.47694e-06	8.8814e-07	1.63906e-06	1.84193e-06	1.92631e-06	6.89324e-08
Cluster_7584357	0	0	0	0	0	0	0	0	0	0	0	0	0	0	0	0	0	0	0	0	0	0	0	0	0	0	0	0	0	0	0	0	0	0	7.0995e-08	0	0	0	0	0	0	0	0	0	0	0	0	0	0
Cluster_6423139	0	0	0	0	0	0	0	0	0	0	0	0	0	0	0	0	0	0	0	0	0	0	0	0	0	0	0	0	0	0	0	0	0	0	0	1.14217e-07	0	0	0	0	0	0	0	0	0	0	0	0	0
Cluster_8714668	0	0	0	0	0	0	0	0	0	0	0	0	0	0	0	0	0	0	0	0	1.5911e-07	0	0	0	0	0	0	0	0	0	0	0	0	0	0	0	0	0	0	0	0	0	0	0	0	0	1.28317e-07	0	0
Cluster_6567507	0	0	0	0	3.57892e-08	0	0	0	0	0	0	0	0	0	0	0	0	0	0	0	0	0	0	0	0	0	0	0	0	0	0	0	0	0	0	0	0	0	0	0	0	0	0	0	0	0	0	0	0
Cluster_8659725	1.13152e-07	1.6165e-07	1.09808e-07	6.49292e-08	1.64148e-07	5.67437e-08	1.01106e-07	9.31566e-08	1.35748e-07	1.49395e-07	6.61382e-08	5.85582e-08	1.06012e-07	1.41934e-07	3.49225e-08	7.02303e-08	3.52665e-08	7.13407e-08	1.51273e-07	3.60212e-08	3.40403e-08	3.1067e-07	7.18302e-08	6.80291e-08	9.97631e-08	1.75947e-07	2.10853e-07	1.38246e-07	1.10828e-07	1.52048e-07	1.29951e-07	0	3.04683e-08	7.18288e-08	1.34481e-07	1.12844e-07	3.84879e-08	1.83857e-07	3.1993e-08	3.58449e-08	7.85683e-08	6.7722e-08	1.08838e-07	1.23811e-07	1.02339e-07	2.03191e-07	1.19858e-07	0	2.50823e-07
Cluster_6465285	1.47066e-08	0	0	0	0	0	0	0	0	3.14675e-08	0	0	0	0	0	3.6982e-08	0	0	0	0	0	0	0	7.16458e-08	0	0	0	0	0	0	6.84301e-08	0	0	0	0	3.96145e-08	4.05341e-08	0	3.36939e-08	0	3.8308e-08	3.56612e-08	2.59508e-08	3.25984e-08	0	0	0	3.22351e-08	2.98416e-08
Cluster_455383	6.79915e-07	4.78329e-07	6.23447e-07	6.71843e-07	6.07607e-07	4.57298e-07	3.80846e-07	4.51259e-07	5.17248e-07	5.91888e-07	3.27541e-07	3.80252e-07	6.30017e-07	4.48948e-07	3.1456e-07	6.70711e-07	5.24658e-07	3.84044e-07	5.51981e-07	2.85425e-07	9.62932e-08	5.38494e-07	3.98134e-07	2.78082e-07	2.77335e-07	8.17122e-07	5.75089e-07	5.49293e-07	6.29144e-07	3.01199e-07	5.91375e-07	2.50124e-07	8.47343e-07	3.77779e-07	2.89644e-07	4.47078e-07	3.81213e-07	6.55582e-07	3.16884e-07	5.68056e-07	4.43142e-07	4.02462e-07	5.20435e-07	2.11601e-07	5.78722e-07	3.6897e-07	5.73677e-07	4.73238e-07	5.38349e-07
Cluster_7449914	0	0	0	0	0	0	0	0	0	0	0	0	0	0	0	0	0	0	0	0	0	0	0	0	0	0	0	0	0	0	0	0	0	0	0	0	0	0	0	0	0	0	0	0	0	0	0	0	0
Cluster_8398110	9.15728e-07	9.87957e-07	1.16123e-06	9.6497e-07	9.26878e-07	9.79103e-07	9.7911e-07	1.15743e-06	1.39003e-06	1.18461e-06	1.03672e-06	1.09898e-06	7.97398e-07	1.26231e-06	1.65006e-06	1.59476e-06	9.91696e-07	1.32522e-06	1.72467e-06	1.33373e-06	1.61353e-06	1.00825e-06	1.37834e-06	1.51511e-06	1.68159e-06	1.27345e-06	1.18509e-06	1.5065e-06	1.18495e-06	8.9597e-07	1.37318e-06	1.03908e-06	9.06149e-07	1.09045e-06	9.80779e-07	1.41566e-06	7.04225e-07	1.19075e-06	1.06711e-06	1.07251e-06	1.24982e-06	1.72202e-06	1.16632e-06	1.63544e-06	1.0855e-06	1.64501e-06	1.53721e-06	1.26467e-06	1.47724e-06
Cluster_6446189	0	0	0	1.93624e-08	0	1.90366e-10	1.88442e-08	0	0	0	4.93073e-08	0	0	0	0	0	0	0	0	0	0	0	0	0	0	0	0	0	0	0	0	5.18495e-08	0	0	0	0	0	0	0	0	0	0	0	0	0	0	0	0	0
Cluster_8670325	0	0	0	0	0	0	0	0	0	0	0	0	0	0	0	0	0	0	0	0	0	0	0	0	0	0	0	0	0	0	0	0	0	0	0	0	0	0	0	0	0	0	0	0	0	0	0	0	0
Cluster_8313988	0	0	0	1.30171e-08	1.3712e-08	0	0	0	0	0	0	0	0	0	0	3.51998e-08	0	0	0	0	0	0	0	0	0	0	0	0	0	0	0	0	0	0	0	0	0	0	0	0	0	0	2.47001e-08	0	0	0	0	0	2.84035e-08
Cluster_5856738	8.52003e-07	1.01863e-06	1.06645e-06	7.75887e-07	1.10001e-06	1.18027e-06	5.60804e-07	8.13644e-07	5.6471e-07	9.67193e-07	1.46739e-06	1.26348e-06	1.76405e-06	7.87258e-07	1.93703e-07	3.89544e-07	9.1957e-07	5.93555e-07	0	7.9919e-07	1.2284e-06	8.05587e-07	1.55722e-06	2.02742e-06	4.91008e-07	6.86851e-07	1.16953e-06	2.08341e-06	6.14728e-07	1.0542e-06	7.20797e-07	5.7864e-07	1.18298e-06	5.97616e-07	9.32402e-07	1.04318e-06	1.0674e-06	9.7166e-07	7.09819e-07	7.95278e-07	5.36468e-07	5.63447e-07	4.10022e-07	2.2319e-09	3.78426e-07	1.87839e-07	7.6135e-07	1.69771e-07	1.36719e-06
Cluster_6602691	0	0	0	0	0	0	0	0	0	0	0	0	0	0	0	0	0	0	0	0	0	0	0	0	0	0	0	0	0	0	0	0	0	0	0	0	0	0	0	0	0	0	0	0	0	0	0	0	0
Cluster_8051598	0	0	0	0	0	0	0	0	0	0	0	0	0	0	0	0	0	0	0	0	0	0	0	0	0	0	0	0	0	0	0	0	0	0	0	0	0	0	0	0	0	0	0	0	0	0	0	0	0
Cluster_9056774	1.64202e-06	1.15223e-06	1.2538e-06	1.37651e-06	1.54183e-06	1.61877e-06	1.59445e-06	1.09506e-06	1.53894e-06	1.55885e-06	1.60137e-06	1.52561e-06	1.86169e-06	1.66073e-06	1.14585e-06	1.03675e-06	1.66667e-06	1.21374e-06	1.39363e-06	1.60376e-06	1.93693e-06	1.80032e-06	1.49945e-06	1.88311e-06	1.38394e-06	1.86492e-06	1.55486e-06	1.52811e-06	1.19221e-06	1.36441e-06	2.11735e-06	1.45549e-06	1.59494e-06	1.26902e-06	1.70558e-06	1.34404e-06	1.19038e-06	1.73395e-06	1.42016e-06	9.12854e-07	1.83132e-06	1.04034e-06	1.73008e-06	1.67484e-06	1.84429e-06	1.31046e-06	1.09289e-06	1.92851e-06	3.46024e-07
Cluster_9509	1.32224e-06	1.15157e-06	1.67393e-06	1.12513e-06	1.24627e-06	1.78795e-06	1.2306e-06	9.12891e-07	5.18083e-07	1.25437e-06	1.60386e-06	1.08917e-06	9.47568e-07	1.27379e-06	1.40493e-06	1.34017e-06	1.76481e-06	1.11414e-06	1.32556e-06	1.70909e-06	1.12117e-06	1.33388e-06	1.47186e-06	1.94466e-06	9.7319e-07	1.63377e-06	1.06223e-06	1.01883e-06	1.4487e-06	9.025e-07	1.596e-06	1.52013e-06	1.71994e-06	1.40248e-06	1.0265e-06	1.19038e-06	1.61578e-06	1.36241e-06	1.43372e-06	1.43451e-06	9.71759e-07	1.84374e-06	1.29872e-06	1.30394e-06	8.9247e-07	1.07908e-06	9.56891e-07	1.46358e-06	7.56991e-07
Cluster_1432990	1.8328e-06	1.88266e-06	1.52144e-06	1.40804e-06	2.04934e-06	1.85645e-06	1.44361e-06	1.60163e-06	4.94003e-07	1.44529e-06	1.5263e-06	9.86282e-07	1.77751e-06	1.71452e-06	1.2937e-06	1.08749e-06	1.4322e-06	1.54399e-06	1.52181e-06	1.13331e-06	1.49259e-06	6.31667e-07	1.25552e-06	8.6018e-07	1.4815e-06	9.98388e-07	1.47838e-06	1.21871e-06	1.63135e-06	1.75737e-06	1.67597e-06	1.55528e-06	6.82524e-07	2.26818e-06	1.37909e-06	1.13071e-06	1.39712e-06	1.54255e-06	1.74707e-06	1.2171e-06	1.85357e-06	1.57422e-06	9.71219e-07	1.87919e-06	9.37321e-07	1.71269e-06	1.47964e-06	1.7199e-06	0
Cluster_9064462	6.63671e-08	7.67652e-08	0	0	0	8.08404e-08	5.67526e-08	8.84775e-08	0	0	3.76897e-07	0	0	0	0	0	0	0	0	0	0	0	6.14001e-07	0	0	0	0	0	0	0	0	0	0	0	0	0	0	2.09547e-07	0	0	4.14566e-07	0	0	0	0	0	1.56442e-07	0	1.90892e-06
Cluster_7302294	0	0	0	0	0	0	0	0	0	0	0	0	0	0	0	0	0	0	0	0	0	0	0	0	0	0	0	0	0	0	0	1.95487e-07	0	0	0	0	0	0	0	0	0	0	0	0	0	0	0	0	0
Cluster_6913367	5.29706e-08	1.7033e-08	6.6338e-08	4.92594e-08	3.45926e-08	5.38117e-08	3.19607e-08	0	4.29111e-08	0	0	0	4.4682e-08	4.48665e-08	8.83146e-08	8.88018e-08	0	4.5103e-08	4.78187e-08	1.3664e-07	1.29126e-07	4.91028e-08	0	0	0	0	8.88701e-08	8.74018e-08	5.27844e-08	4.80637e-08	0	0	0	4.54115e-08	4.25107e-08	0	9.7331e-08	9.29903e-08	0	4.53236e-08	4.59929e-08	0	6.23134e-08	0	8.62674e-08	4.28205e-08	6.9424e-08	7.74034e-08	7.16562e-07
Cluster_9065357	1.00103e-06	6.43844e-07	6.53251e-07	8.40084e-07	8.81485e-07	6.5403e-07	8.5713e-07	7.39925e-07	1.0676e-06	9.47109e-07	6.69834e-07	1.2546e-06	1.03623e-06	1.2423e-06	1.1392e-06	9.24506e-07	9.30906e-07	8.0997e-07	6.7306e-07	1.21439e-06	1.13041e-06	1.45068e-06	8.88571e-07	7.02844e-07	1.38469e-06	1.07399e-06	1.11515e-06	1.3067e-06	9.64528e-07	1.45863e-06	1.12463e-06	1.0918e-06	9.69912e-07	5.59742e-07	1.09016e-06	1.25304e-06	7.61871e-07	1.23093e-06	1.19322e-06	9.45497e-07	1.17392e-06	1.72124e-06	7.86593e-07	1.10694e-06	1.0725e-06	4.93773e-07	1.34261e-06	8.73641e-07	1.35269e-06
Cluster_6451137	0	0	0	0	3.97935e-08	0	0	0	0	0	0	0	0	0	0	0	0	0	0	0	0	0	0	0	0	0	0	0	0	0	0	0	0	0	0	0	0	0	0	0	0	0	0	0	0	0	0	0	0
Cluster_5702214	6.71506e-07	5.01745e-07	1.01851e-06	6.37578e-07	6.77438e-07	3.99887e-07	5.63307e-07	8.45803e-07	6.72274e-07	1.0358e-06	4.91312e-07	1.74002e-06	5.25014e-07	5.27182e-07	5.18848e-07	6.95614e-07	8.73266e-07	1.38213e-06	3.7458e-07	1.00363e-06	1.34864e-06	5.76958e-07	7.11461e-07	1.29018e-06	1.31751e-06	1.0038e-06	6.74743e-07	8.55809e-07	5.48864e-07	9.41248e-07	9.65353e-07	1.2055e-06	9.05345e-07	8.27236e-07	4.99501e-07	5.58848e-07	1.33425e-06	3.64212e-07	9.50651e-07	3.55035e-07	7.20556e-07	1.15624e-06	9.76244e-07	9.1974e-07	3.37881e-07	8.38567e-07	1.08764e-06	4.54745e-07	5.61307e-07
Cluster_8876313	0	0	0	0	0	0	0	0	0	0	0	0	0	0	0	0	0	0	0	0	0	0	0	0	0	0	0	0	0	0	0	0	0	0	0	0	0	0	0	0	0	0	0	0	0	0	0	0	0
Cluster_8403343	0	0	0	0	0	0	1.51514e-08	0	0	0	0	0	0	0	0	0	0	0	0	0	0	0	0	0	0	0	0	0	0	0	0	0	0	0	0	0	0	0	0	0	0	0	0	0	0	0	3.29114e-08	0	0
Cluster_5488571	6.25008e-07	5.28036e-07	5.33105e-07	4.87663e-07	9.56388e-07	3.97268e-07	6.04736e-07	7.01275e-07	7.49097e-07	1.22413e-06	1.35483e-06	1.09326e-06	9.25011e-07	5.1798e-07	8.44701e-07	1.36119e-06	1.44486e-06	1.39643e-06	1.40578e-06	8.80131e-07	1.07279e-06	8.56695e-07	7.87103e-07	1.17917e-06	1.04802e-06	4.07002e-07	1.18847e-06	1.16404e-06	6.98554e-07	1.19795e-06	8.87993e-07	6.57546e-07	4.18654e-07	9.20193e-07	8.47638e-07	8.95952e-07	1.21295e-06	9.63705e-07	8.5632e-07	8.37527e-07	5.7317e-07	7.20316e-07	6.98902e-07	1.01001e-06	8.6221e-07	9.39089e-07	6.92136e-07	8.68149e-07	1.78598e-07
Cluster_8596014	0	0	0	0	0	0	0	0	0	0	0	0	0	0	0	0	0	0	0	0	0	0	0	0	0	0	0	0	0	0	0	0	0	0	0	0	0	0	0	0	0	0	0	0	0	0	0	0	0
Cluster_288295	1.4601e-06	1.18314e-06	1.03373e-06	1.2589e-06	1.29606e-06	1.1461e-06	9.68621e-07	1.44734e-06	1.99952e-06	1.41962e-06	1.58796e-06	1.40574e-06	2.44479e-06	1.41533e-06	1.29767e-06	1.33558e-06	1.48003e-06	1.8958e-06	1.28096e-06	1.44791e-06	1.23864e-06	2.17413e-06	1.45949e-06	1.69603e-06	1.74618e-06	1.61668e-06	2.08005e-06	1.0759e-06	1.09412e-06	1.53004e-06	1.44224e-06	1.28486e-06	1.25408e-06	1.46117e-06	1.14938e-06	1.79835e-06	1.47397e-06	1.62244e-06	1.40996e-06	1.59609e-06	1.00253e-06	1.48057e-06	1.22899e-06	1.64212e-06	1.54592e-06	8.39014e-07	1.60232e-06	1.11067e-06	8.31033e-07
Cluster_915374	9.20256e-07	9.08879e-07	1.02643e-06	1.11883e-06	7.72722e-07	7.37727e-07	5.53395e-07	7.52169e-07	3.58954e-07	1.10759e-06	6.81027e-07	4.82381e-07	1.60103e-06	4.88285e-07	7.19196e-07	7.23163e-07	8.71537e-07	1.56984e-06	1.5237e-06	9.97306e-07	1.24432e-06	1.59949e-06	1.03549e-06	1.19785e-06	1.05685e-06	9.96305e-07	8.68464e-07	9.96467e-07	1.21728e-06	7.56518e-07	2.00717e-06	4.92847e-07	1.3488e-06	7.39624e-07	1.52323e-06	1.39435e-06	6.34097e-07	8.86615e-07	7.9064e-07	1.03347e-06	1.648e-06	7.71393e-07	1.1164e-06	1.01991e-06	5.35885e-07	5.57938e-07	1.32938e-06	1.22576e-06	5.83537e-07
Cluster_8659365	0	0	0	0	0	0	0	0	0	0	0	0	0	0	0	0	0	0	0	0	0	0	0	0	0	0	0	0	0	0	0	0	0	0	0	0	0	0	0	0	0	0	0	0	0	0	0	0	0
Cluster_6634512	0	0	0	0	0	0	0	0	0	0	0	0	0	0	0	0	0	0	0	0	0	0	0	0	0	0	0	0	0	0	0	0	0	0	0	0	0	0	0	0	0	0	0	0	0	0	0	0	0
Cluster_7078576	0	0	0	0	0	0	0	0	0	0	0	0	0	0	0	0	0	0	0	0	0	0	0	0	0	0	1.62435e-07	0	0	0	0	0	0	0	0	0	0	0	0	0	0	0	0	0	0	0	0	0	0
Cluster_2548963	1.21863e-06	1.38163e-06	1.46742e-06	1.57319e-06	1.21179e-06	1.34918e-06	1.37872e-06	1.36533e-06	1.04615e-06	1.19394e-06	1.39491e-06	1.27763e-06	1.3364e-06	1.40065e-06	1.67628e-06	1.17476e-06	1.69279e-06	1.76884e-06	1.37521e-06	1.80735e-06	1.59908e-06	1.07322e-06	1.20152e-06	1.38695e-06	1.86195e-06	1.16552e-06	1.59016e-06	6.53527e-07	1.2359e-06	1.29561e-06	1.22863e-06	1.46683e-06	1.58019e-06	1.88061e-06	1.61377e-06	1.02006e-06	9.52484e-07	1.1232e-06	1.52552e-06	7.8207e-07	1.29132e-06	1.42832e-06	1.16423e-06	1.3902e-06	1.46197e-06	1.35141e-06	1.71228e-06	1.64619e-06	2.52193e-07
Cluster_942427	1.75685e-06	1.88939e-06	1.29824e-06	1.44516e-06	1.51223e-06	1.60175e-06	1.47869e-06	1.7032e-06	1.49517e-06	1.46714e-06	1.38158e-06	1.23957e-06	9.67819e-07	1.69073e-06	1.3451e-06	1.78371e-06	1.28403e-06	1.19722e-06	1.41786e-06	1.65761e-06	1.55662e-06	8.68643e-07	1.3208e-06	8.4462e-07	1.42513e-06	9.67648e-07	1.25511e-06	1.5391e-06	1.4204e-06	7.88479e-07	1.77363e-06	2.17809e-06	1.17063e-06	1.2103e-06	1.6449e-06	9.24671e-07	2.18875e-06	9.65804e-07	1.07615e-06	1.11348e-06	1.14914e-06	1.35352e-06	1.57532e-06	1.59735e-06	1.16523e-06	1.43273e-06	1.14435e-06	1.48569e-06	5.21568e-08
Cluster_575293	1.69628e-06	1.36836e-06	1.73657e-06	1.88311e-06	1.40482e-06	1.75391e-06	1.67807e-06	1.53469e-06	1.32822e-06	1.14881e-06	7.21498e-07	1.3426e-06	1.76244e-06	1.39551e-06	1.66887e-06	9.55285e-07	1.19849e-06	1.14922e-06	1.44133e-06	1.53531e-06	1.26042e-06	1.65078e-06	8.29717e-07	1.39981e-06	1.43238e-06	1.5125e-06	1.13575e-06	1.3902e-06	1.52916e-06	9.91779e-07	1.72118e-06	1.10367e-06	1.20639e-06	1.32318e-06	1.48347e-06	1.42996e-06	1.71479e-06	1.47138e-06	1.1242e-06	1.22502e-06	1.52479e-06	1.28572e-06	1.12954e-06	1.07018e-06	1.06193e-06	1.4648e-06	1.63126e-06	1.2694e-06	1.60592e-07
Cluster_1041602	1.71981e-06	1.2865e-06	1.78043e-06	1.43112e-06	1.32146e-06	1.40415e-06	1.60556e-06	1.39317e-06	1.22509e-06	1.30974e-06	1.44957e-06	1.44843e-06	1.73124e-06	1.45388e-06	1.65844e-06	1.28634e-06	1.69746e-06	1.65558e-06	1.3652e-06	1.48672e-06	1.43363e-06	1.10146e-06	1.18442e-06	1.3156e-06	1.31041e-06	1.18704e-06	1.6008e-06	1.5319e-06	9.84326e-07	1.11083e-06	1.27331e-06	1.10587e-06	1.21689e-06	1.51201e-06	1.13645e-06	1.74582e-06	1.85251e-06	9.48156e-07	1.4849e-06	9.55073e-07	1.78266e-06	1.17451e-06	1.28009e-06	1.29868e-06	1.74411e-06	1.33073e-06	1.48624e-06	1.65353e-06	2.43542e-08
Cluster_7874918	6.60146e-07	7.71459e-07	6.89522e-07	7.82792e-07	4.74392e-07	6.6505e-07	5.25132e-07	6.74848e-07	8.64194e-07	1.06891e-06	8.61481e-07	1.16059e-06	7.99964e-07	9.21186e-07	1.22942e-06	8.05834e-07	9.78551e-07	8.00358e-07	1.25551e-06	8.6696e-07	7.89575e-07	1.25579e-06	9.4122e-07	1.21115e-06	1.07824e-06	1.23733e-06	8.86796e-07	9.00278e-07	1.13038e-06	1.1991e-06	1.3423e-06	5.57462e-07	1.22858e-06	1.07971e-06	1.26104e-06	8.18733e-07	1.34713e-06	7.78115e-07	1.50236e-06	1.11342e-06	1.03615e-06	9.57211e-07	1.04647e-06	6.89089e-07	1.0276e-06	8.17181e-07	1.00442e-06	1.01188e-06	1.27192e-06
Cluster_850709	0	0	0	0	0	0	0	0	0	0	0	0	0	0	0	0	0	0	0	0	0	0	0	0	0	0	0	0	2.02213e-07	0	0	0	0	0	0	0	0	0	0	0	0	0	0	0	0	0	0	0	0
Cluster_8121408	0	0	0	0	0	0	0	0	0	0	0	0	0	0	0	0	0	0	0	0	0	0	0	0	0	0	0	0	0	0	0	0	0	0	0	0	0	0	1.09091e-07	0	0	0	0	0	0	0	0	0	0
Cluster_4959645	9.58067e-07	1.0325e-06	8.60364e-07	1.17252e-06	1.22205e-06	1.51937e-06	9.58652e-07	1.05588e-06	1.24335e-06	1.50459e-06	1.37693e-06	1.95177e-06	1.06499e-06	7.54403e-07	1.03764e-06	8.49771e-07	1.59313e-06	1.12664e-06	1.28016e-06	1.22191e-06	8.31298e-07	1.74489e-06	1.57223e-06	2.58809e-06	1.09027e-06	7.89549e-07	1.30142e-06	1.01617e-06	8.32278e-07	1.66317e-06	8.53548e-07	1.32022e-06	9.81005e-07	1.45332e-06	1.09279e-06	1.14052e-06	1.27029e-06	8.76283e-07	2.01783e-06	4.91998e-07	1.5091e-06	1.31274e-06	1.61744e-06	1.01889e-06	1.70948e-06	1.39758e-06	9.65195e-07	1.2255e-06	5.27013e-07
Cluster_6437580	0	0	0	0	0	0	0	0	0	0	0	0	0	0	0	0	0	0	0	0	0	0	0	0	0	0	0	0	0	0	0	0	0	0	1.62628e-07	0	0	0	0	0	0	0	0	0	0	0	0	0	0
Cluster_8200356	0	2.62271e-08	8.51217e-09	4.21382e-08	8.8775e-09	3.68259e-08	4.92125e-08	3.02287e-08	1.10123e-07	1.9391e-08	0	3.80035e-08	0	6.90847e-08	6.79926e-08	4.55785e-08	6.86624e-08	6.94487e-08	2.45435e-08	2.33772e-08	0	0	0	0	0	2.28374e-08	0	0	2.39753e-08	2.46692e-08	2.10842e-08	4.51358e-08	1.97735e-08	4.66159e-08	0	2.44115e-08	7.49342e-08	4.77283e-08	0	0	0	0	1.59915e-08	0	2.21388e-08	2.1978e-08	0	1.9864e-08	1.82052e-06
Cluster_120664	5.53574e-07	1.99349e-07	6.23703e-07	1.42242e-06	8.09805e-07	5.20707e-07	4.38849e-07	6.64882e-07	2.07614e-07	4.2206e-07	1.01152e-06	7.16477e-07	9.89682e-07	2.17075e-07	2.13643e-07	1.50375e-06	6.47244e-07	8.72875e-07	6.2351e-07	6.61095e-07	4.16493e-07	7.12713e-07	4.39432e-07	1.02796e-06	8.13754e-07	2.15276e-07	8.59949e-07	1.05718e-06	9.04011e-07	1.62781e-06	9.93746e-07	8.50942e-07	1.86395e-07	1.31827e-06	8.22707e-07	1.11283e-06	4.7091e-07	1.57468e-06	1.12266e-06	6.57859e-07	4.45049e-07	0	7.53717e-07	1.32551e-06	1.04345e-06	9.86155e-07	8.0899e-07	3.74496e-07	1.04007e-06
Cluster_502946	7.98267e-07	5.72907e-07	8.31394e-07	7.1083e-07	6.53452e-07	1.21415e-06	5.11867e-07	6.93756e-07	6.07942e-07	7.13665e-07	3.9493e-07	4.66225e-07	7.51689e-07	9.41673e-07	1.04266e-06	7.68837e-07	7.72151e-07	1.06499e-06	8.81463e-07	8.14486e-07	8.1814e-07	5.4107e-07	4.28919e-07	6.77036e-07	5.95715e-07	4.20251e-07	6.9948e-07	6.19131e-07	1.43174e-06	6.80941e-07	9.05307e-07	8.30584e-07	1.53311e-06	1.62829e-06	8.69944e-07	3.74348e-07	7.66074e-07	8.78292e-07	8.01667e-07	1.28424e-06	6.51603e-07	3.3699e-07	7.13468e-07	1.20804e-06	7.51647e-07	1.2572e-06	1.08438e-06	7.68114e-07	2.81996e-07
Cluster_4919701	3.42429e-07	8.96076e-07	7.62195e-07	6.33195e-07	4.76021e-07	6.65256e-07	4.1471e-07	9.30044e-07	5.25153e-07	4.79172e-07	7.10167e-07	5.24451e-07	7.10164e-07	8.26621e-07	1.20931e-06	6.07957e-07	9.38369e-07	1.80984e-06	4.47042e-07	9.07414e-07	1.02614e-06	3.96144e-07	9.74321e-07	1.22333e-06	9.39096e-07	1.03765e-06	9.7807e-07	9.78163e-07	1.08795e-06	5.00973e-07	5.87606e-07	8.46506e-07	5.5108e-07	4.55213e-07	1.273e-06	6.46698e-07	6.96128e-07	7.38981e-07	6.62369e-07	7.11284e-07	1.24833e-06	5.44393e-07	6.51084e-07	1.47425e-06	9.42021e-07	9.53283e-07	1.51238e-06	1.30976e-06	3.2629e-07
Cluster_8016368	0	0	4.19715e-08	0	0	0	0	0	0	0	0	0	0	0	0	0	0	0	0	0	0	0	0	0	0	0	0	0	0	0	0	0	0	0	0	0	0	0	0	0	0	0	0	0	0	0	0	0	0
Cluster_7263363	1.96126e-07	1.31326e-07	1.8763e-07	1.79572e-07	2.36446e-07	1.3887e-07	2.49944e-07	2.08276e-07	8.87737e-08	2.10478e-07	2.43201e-07	3.60309e-07	2.85049e-07	2.86226e-07	2.01215e-07	2.2013e-07	1.62558e-07	3.59257e-07	4.35799e-07	2.49055e-07	1.1768e-07	2.23751e-07	3.31096e-07	3.52771e-07	3.57457e-07	2.02753e-07	1.76402e-07	1.59309e-07	1.39165e-07	3.94229e-07	3.36938e-07	1.80645e-07	3.15993e-07	2.06931e-07	1.93712e-07	3.3194e-07	2.21758e-07	2.11869e-07	4.05541e-07	1.7237e-07	3.35328e-07	1.5608e-07	2.55554e-07	2.4968e-07	3.93102e-07	2.34148e-07	1.71209e-07	3.72392e-07	2.33071e-07
Cluster_1782016	1.46052e-07	7.57278e-08	7.37338e-08	1.46003e-07	3.84492e-08	0	1.06572e-07	4.36409e-08	2.73579e-07	0	5.52407e-07	0	0	9.97371e-08	0	0	0	5.93555e-08	1.063e-07	4.70807e-08	0	1.09154e-07	0	9.56084e-08	4.25296e-08	9.89105e-08	1.97556e-07	1.94292e-07	1.90752e-07	0	1.56335e-07	5.8255e-08	8.56408e-08	0	0	0	1.95377e-07	0	8.99264e-08	1.84882e-07	0	9.51769e-08	0	8.70024e-08	9.5885e-08	0	7.71639e-08	0	0
Cluster_1678895	6.33722e-08	4.07553e-08	6.62494e-08	7.83601e-08	1.29267e-07	2.14594e-08	5.73549e-08	0	2.05349e-07	2.28118e-07	5.27258e-08	8.85827e-08	0	0	5.85865e-08	1.06239e-07	5.59627e-08	5.39595e-08	1.85012e-07	1.45216e-07	0	2.34979e-07	0	0	0	0	0	1.10734e-07	0	0	9.82905e-08	0	4.60903e-08	5.43287e-08	1.01717e-07	7.96612e-10	1.22265e-09	0	0	1.08122e-07	0	0	1.22336e-07	0	0	1.02458e-07	1.83139e-07	9.26026e-08	1.72088e-06
Cluster_8390293	9.42405e-07	5.38776e-07	7.29682e-07	6.19654e-07	1.04731e-06	7.32809e-07	6.23379e-07	8.08708e-07	9.67297e-07	1.93895e-06	1.44464e-06	1.45532e-06	1.00933e-06	2.1968e-07	3.71834e-07	9.21252e-07	2.04117e-06	3.84065e-07	9.47437e-07	8.82733e-07	1.31019e-06	1.04679e-06	7.00357e-07	1.31346e-06	8.07786e-07	1.20344e-06	1.49354e-06	8.8286e-07	5.39594e-07	5.3423e-07	1.14665e-06	4.74258e-07	1.06394e-06	1.12112e-06	1.04502e-06	1.2375e-06	7.66851e-07	1.13087e-06	1.08743e-06	1.12674e-06	1.16326e-06	7.31008e-07	1.06894e-06	9.64044e-07	8.11298e-07	8.76766e-07	6.30876e-07	5.77223e-07	1.32782e-06
Cluster_8351576	0	0	0	0	0	0	0	0	0	0	0	0	0	0	0	0	0	0	0	0	0	0	0	0	0	0	0	0	0	0	0	0	0	0	0	0	0	0	0	0	0	0	0	0	0	0	0	0	1.63714e-07
Cluster_1762866	1.58766e-06	1.48258e-06	1.21302e-06	1.44221e-06	1.30131e-06	1.42089e-06	1.32993e-06	1.13177e-06	1.27423e-06	1.36443e-06	1.1571e-06	1.0324e-06	1.21042e-06	1.27995e-06	1.36634e-06	8.69422e-07	1.25788e-06	1.4337e-06	1.44562e-06	9.37922e-07	9.91329e-07	6.26738e-07	1.3602e-06	1.27681e-06	1.2206e-06	1.24111e-06	8.58845e-07	8.82983e-07	1.44233e-06	1.45588e-06	1.58591e-06	1.37001e-06	1.39743e-06	1.31745e-06	1.44431e-06	1.23816e-06	1.63172e-06	1.182e-06	1.32046e-06	9.66635e-07	1.67536e-06	1.22288e-06	1.3698e-06	1.07229e-06	1.26529e-06	1.02423e-06	1.30021e-06	1.27481e-06	1.34227e-07
Cluster_7168529	3.64493e-07	5.10852e-07	3.06088e-07	4.59137e-07	3.5705e-07	4.56741e-07	2.47413e-07	4.429e-07	3.32183e-07	2.92463e-07	2.6974e-07	1.97796e-07	4.0354e-07	1.15773e-07	2.27886e-07	4.58287e-07	4.0273e-07	1.74575e-07	2.34628e-07	1.76292e-07	3.33195e-07	2.53409e-07	2.34364e-07	5.72883e-07	3.25502e-07	1.72221e-07	2.2932e-07	3.94679e-07	4.98833e-07	2.65472e-07	3.70998e-07	2.83647e-07	1.98821e-07	5.85898e-07	3.29083e-07	3.68182e-07	2.51152e-07	2.99939e-07	1.56578e-07	3.03492e-07	4.15379e-07	4.97159e-07	1.60793e-07	2.0991e-07	1.11302e-07	2.20987e-07	2.68712e-07	3.30155e-07	6.00928e-07
Cluster_4891985	1.45481e-06	1.58277e-06	8.05769e-07	1.49438e-06	1.33755e-06	1.48409e-06	1.49001e-06	1.51928e-06	1.58061e-06	1.96091e-06	2.13089e-06	2.05887e-06	1.90103e-06	1.31734e-06	8.66527e-07	1.94646e-06	1.38123e-06	1.51032e-06	1.78652e-06	1.55224e-06	1.65749e-06	1.7499e-06	1.71077e-06	1.69224e-06	1.68963e-06	1.40581e-06	1.33514e-06	2.1738e-06	1.29046e-06	1.1094e-06	1.42285e-06	1.69322e-06	1.04459e-06	8.11153e-07	6.04993e-07	1.66065e-06	1.91423e-06	1.47212e-06	2.07432e-06	1.36688e-06	6.93054e-07	1.50539e-06	1.20748e-06	1.34333e-06	1.71133e-06	1.11126e-06	1.75561e-06	1.52908e-06	0
Cluster_4998101	1.23614e-06	9.42608e-07	9.14175e-07	1.15713e-06	5.019e-07	8.55655e-07	6.66619e-07	9.5208e-07	9.52803e-07	1.08318e-06	9.24927e-07	7.27699e-07	1.04028e-06	6.41446e-07	1.35709e-06	1.28882e-06	1.22689e-06	1.13737e-06	5.39566e-07	6.15824e-07	9.97699e-07	9.5993e-07	5.66819e-07	1.51503e-06	1.20736e-06	7.25982e-07	1.37017e-06	1.40504e-06	1.13195e-06	1.28499e-06	9.35793e-07	1.04514e-06	5.56207e-07	1.13939e-06	1.27948e-06	1.47154e-06	1.2536e-06	1.73984e-06	1.97856e-06	1.26768e-06	6.45549e-07	1.36432e-06	1.42716e-06	1.56772e-06	8.48034e-07	5.75565e-07	1.81858e-06	1.13665e-06	2.51438e-07
Cluster_5413301	1.00773e-06	7.97276e-07	7.08305e-07	4.92574e-07	7.47229e-07	6.1409e-07	7.17996e-07	8.1134e-07	1.28779e-06	1.62573e-06	5.03018e-07	1.05654e-06	1.57027e-06	1.62022e-07	7.95983e-07	6.34895e-07	1.00835e-06	7.93674e-07	9.31318e-07	6.15325e-07	7.5998e-07	7.96184e-07	1.43785e-06	1.10354e-06	1.0459e-06	1.17324e-06	8.6929e-07	8.77318e-07	9.99054e-07	3.72511e-07	6.65971e-07	1.10691e-06	1.07836e-06	5.29528e-07	1.01783e-06	1.32325e-06	7.37516e-07	1.34147e-06	1.41171e-06	1.30007e-06	1.18571e-06	1.50299e-06	5.84444e-07	4.807e-07	1.02489e-06	5.78719e-07	1.2165e-06	4.56722e-07	1.66659e-06
Cluster_8374415	4.3137e-08	0	2.70114e-08	0	1.40853e-08	0	1.30137e-08	3.19745e-08	0	0	0	0	0	0	3.59598e-08	0	0	3.67299e-08	3.89415e-08	0	3.50514e-08	0	0	0	0	0	0	3.55881e-08	0	0	0	0	0	3.69812e-08	0	0	0	0	0	7.38191e-08	0	6.97336e-08	2.53727e-08	0	3.51262e-08	0	0	0	5.83537e-07
Cluster_37576	1.31754e-06	8.01215e-07	1.75839e-06	9.19084e-07	1.51158e-06	1.15148e-06	6.41483e-07	4.72599e-07	5.16503e-07	1.0876e-06	8.38825e-07	2.21173e-07	4.23264e-07	1.98015e-06	7.08671e-07	5.34435e-07	6.33889e-07	8.3532e-07	1.16899e-06	4.45341e-07	1.20885e-06	4.53123e-07	1.45763e-06	9.71349e-07	5.93673e-07	1.89108e-06	8.91411e-07	1.2768e-06	7.49668e-07	1.47793e-06	9.69779e-07	1.2349e-06	1.16114e-06	9.11e-07	9.46615e-07	7.17888e-07	9.19458e-07	1.41235e-06	1.29845e-06	1.59571e-06	1.04445e-06	6.87131e-07	6.17534e-07	1.28245e-06	1.35368e-06	6.16261e-07	9.02896e-07	1.21211e-06	3.8841e-07
Cluster_6446333	8.12464e-08	5.87817e-08	3.81559e-08	9.44425e-08	9.94839e-08	8.25363e-08	1.47064e-07	0	1.97451e-07	0	1.92402e-07	4.25878e-08	0	0	0	1.02153e-07	0	5.18842e-08	5.50082e-08	5.23945e-08	0	1.12971e-07	0	4.94757e-08	4.837e-08	0	0	0	5.37349e-08	1.1058e-07	4.7255e-08	1.01161e-07	0	5.22392e-08	0	5.47124e-08	0	1.06971e-07	4.65353e-08	1.04276e-07	1.58724e-07	4.92524e-08	3.58411e-08	9.00445e-08	4.96188e-08	4.92585e-08	7.98619e-08	4.45205e-08	2.14317e-06
Cluster_5362088	1.05519e-06	7.62996e-07	9.01108e-07	7.40179e-07	1.14625e-06	7.54979e-07	9.17615e-07	5.66191e-07	1.19005e-06	1.21383e-06	6.10035e-07	1.20137e-06	1.43533e-06	1.23878e-06	9.72552e-07	1.32997e-06	1.53033e-06	7.92066e-07	7.70274e-07	7.91448e-07	1.18832e-06	1.07627e-06	1.56097e-06	9.17945e-07	1.00457e-06	1.05684e-06	4.48807e-07	5.99306e-07	4.85635e-07	8.98967e-07	8.64506e-07	1.20815e-06	1.09173e-06	8.54425e-07	1.02044e-06	2.001e-06	1.07683e-06	1.15024e-06	1.51088e-06	7.77799e-07	6.25527e-07	1.3511e-06	1.60894e-06	1.1211e-06	1.19031e-06	1.08148e-06	9.40077e-07	1.07876e-06	1.31574e-06
Cluster_6281103	1.13112e-06	1.34638e-06	1.51146e-06	1.17001e-06	1.3886e-06	1.21867e-06	1.35973e-06	1.54549e-06	1.14174e-06	1.15279e-06	1.1162e-06	1.23373e-06	1.01626e-06	1.27883e-06	1.22841e-06	1.28099e-06	1.22558e-06	1.23648e-06	1.01536e-06	1.24271e-06	1.07981e-06	9.85456e-07	9.5685e-07	9.77816e-07	1.28359e-06	1.09434e-06	1.1865e-06	1.34616e-06	1.33943e-06	1.15185e-06	1.22568e-06	9.77248e-07	9.98319e-07	1.35107e-06	1.45982e-06	8.78302e-07	1.23841e-06	7.79009e-07	1.09147e-06	1.16833e-06	1.17924e-06	9.23406e-07	9.19798e-07	1.18823e-06	1.02897e-06	1.35341e-06	1.22736e-06	1.11696e-06	1.07329e-06
Cluster_8170581	1.22245e-06	7.6391e-07	7.08228e-07	7.38569e-07	8.75701e-07	8.09359e-07	6.87374e-07	6.08903e-07	1.20492e-06	1.06969e-06	1.21039e-06	9.57447e-07	6.35601e-07	1.11222e-06	1.37702e-06	8.49639e-07	9.09377e-07	1.42178e-06	1.34669e-06	1.37838e-06	1.11933e-06	2.34783e-07	1.21042e-06	8.50994e-07	1.19022e-06	1.1223e-06	5.15785e-07	1.16096e-06	5.69192e-07	5.85666e-07	7.61041e-07	9.87975e-07	6.25573e-07	1.40395e-06	1.19182e-06	3.02755e-07	6.83964e-07	8.23994e-07	6.42091e-07	7.91412e-07	8.52642e-07	4.39802e-07	6.09718e-07	1.12291e-06	1.27961e-06	1.17274e-06	1.17214e-06	9.84674e-07	2.05276e-07
Cluster_5512428	1.64285e-06	9.44512e-07	1.15787e-06	1.26347e-06	1.18648e-06	1.09922e-06	1.72258e-06	1.37871e-06	1.01567e-06	1.59743e-06	1.32045e-06	1.18717e-06	1.64814e-06	1.7622e-06	1.20883e-06	1.31166e-06	5.27729e-07	1.44695e-06	4.86458e-07	8.62435e-07	1.35505e-06	1.01555e-06	1.42248e-06	1.36655e-06	7.96191e-07	8.52313e-07	1.15691e-06	8.27488e-07	1.30221e-06	1.91007e-06	1.45845e-06	1.76922e-06	9.11858e-07	1.2853e-06	1.25069e-06	8.21788e-07	9.21494e-07	1.06924e-06	1.81272e-06	1.60915e-06	1.5492e-06	1.31741e-06	1.64348e-06	1.01899e-06	9.18841e-07	1.13778e-06	6.01987e-07	1.46565e-06	3.39207e-07
Cluster_8302114	0	0	2.51442e-08	0	0	0	2.42283e-08	0	0	0	0	0	0	0	0	0	0	0	0	0	0	0	0	0	0	0	0	0	0	0	0	0	0	0	0	0	0	0	0	0	0	0	0	0	0	0	0	0	0
Cluster_1128833	7.04324e-07	7.22367e-07	4.33267e-07	6.00262e-07	5.85423e-07	7.05834e-07	7.56554e-07	7.17368e-07	9.74946e-07	5.64314e-07	2.53511e-07	3.90881e-07	8.6049e-07	6.42265e-07	3.85496e-07	4.32206e-07	7.98777e-07	7.39357e-07	8.37375e-07	3.50791e-07	3.53846e-07	3.63063e-07	8.74967e-07	8.64408e-07	4.84945e-07	7.19717e-07	8.20326e-07	6.80803e-07	8.41632e-07	7.23335e-07	1.07115e-06	5.32455e-07	6.28238e-07	5.59008e-07	9.18501e-07	9.79443e-07	3.20562e-07	8.00725e-07	4.97525e-07	1.05593e-06	4.17023e-07	6.04155e-07	8.09167e-07	6.35234e-07	5.36654e-07	9.85207e-07	8.47927e-07	6.05219e-07	8.81354e-07
Cluster_1408945	0	0	5.40228e-08	1.06973e-07	5.63414e-08	2.33717e-07	0	0	1.3978e-07	0	0	1.20595e-07	0	1.46149e-07	0	0	0	0	0	0	0	0	0	0	1.36968e-07	0	0	0	0	0	2.67623e-07	0	0	0	2.76951e-07	1.54928e-07	1.58524e-07	0	2.63547e-07	1.47638e-07	0	0	0	2.54977e-07	0	1.39484e-07	0	0	7.45993e-07
Cluster_4079574	7.76175e-07	6.08459e-07	5.30498e-07	7.1947e-07	1.07638e-06	7.98518e-07	7.2207e-07	9.09178e-07	8.35944e-07	1.2073e-06	9.19782e-07	1.3481e-06	1.53841e-06	1.2262e-06	5.32037e-07	1.1175e-06	1.15149e-06	8.47886e-07	1.05187e-06	7.84089e-07	1.35845e-06	1.24711e-06	1.28903e-06	1.02835e-06	1.20644e-06	1.1657e-06	1.40242e-06	8.57849e-07	7.59475e-07	1.18868e-06	1.42579e-06	1.0638e-06	1.51066e-06	1.11584e-06	6.9117e-07	1.44359e-06	1.23405e-06	1.12881e-06	9.53923e-07	1.01801e-06	6.83477e-07	1.1875e-06	1.53937e-06	1.22116e-06	8.6631e-07	9.26773e-07	9.15413e-07	1.33454e-06	1.25098e-06
Cluster_644317	1.5542e-06	1.50207e-06	1.37183e-06	1.57896e-06	1.02603e-06	1.81198e-06	1.40904e-06	1.91385e-06	1.37677e-06	1.11515e-06	1.34161e-06	1.01771e-06	1.82954e-06	1.74934e-06	1.3598e-06	1.82649e-06	1.66413e-06	1.66467e-06	1.5243e-06	2.18763e-06	1.16758e-06	5.09211e-07	1.10319e-06	1.17075e-06	1.05228e-06	9.00839e-07	1.1289e-06	1.65917e-06	1.74069e-06	1.44814e-06	1.91651e-06	2.1071e-06	1.208e-06	1.5827e-06	1.79585e-06	1.84433e-06	7.57373e-07	7.10884e-07	1.29782e-06	1.34249e-06	1.76764e-06	1.81581e-06	1.54002e-06	1.18201e-06	1.30812e-06	1.08812e-06	1.49873e-06	1.61843e-06	0
Cluster_1130484	0	7.18443e-08	0	0	0	1.51317e-07	0	8.28059e-08	0	0	0	0	0	0	0	0	0	0	0	0	0	0	0	0	0	0	0	0	1.97028e-07	0	0	0	0	1.91544e-07	0	0	0	0	0	1.91173e-07	0	0	1.31417e-07	0	0	0	1.46413e-07	0	1.96457e-06
Cluster_7294435	0	0	0	0	0	0	0	0	0	0	0	0	0	0	0	0	0	0	0	0	0	0	0	0	0	0	0	0	0	0	0	0	0	0	0	0	0	0	0	0	0	0	0	0	0	0	0	0	0
Cluster_8365145	0	0	0	0	0	0	0	0	0	0	0	0	0	0	0	0	0	0	0	0	0	0	0	0	0	0	0	0	0	0	0	0	0	0	0	0	0	0	0	0	0	0	0	0	0	0	0	0	0
Cluster_6728295	5.22263e-07	9.27323e-08	7.47438e-07	6.58392e-07	5.45662e-07	7.7825e-07	6.96875e-07	6.55264e-07	1.74055e-06	6.81077e-07	3.76897e-07	3.33702e-07	1.17221e-06	1.01103e-06	1.11565e-06	6.00325e-07	6.02912e-07	6.09817e-07	5.26064e-07	4.74177e-07	5.81949e-07	1.01908e-06	4.09334e-07	9.69181e-07	1.11087e-06	9.63351e-07	1.6021e-06	1.37867e-06	1.05262e-06	8.66464e-07	1.64697e-06	9.90823e-07	8.19871e-07	8.18652e-07	9.57947e-07	4.28705e-07	5.89115e-07	1.19106e-06	5.4695e-07	1.02133e-06	6.2185e-07	3.4598e-07	7.02093e-07	5.29165e-07	6.60172e-07	8.92171e-07	5.19387e-07	6.97691e-07	1.61472e-07
Cluster_6535451	0	0	0	0	0	0	0	2.1747e-08	0	0	0	0	0	4.97006e-08	0	0	0	0	5.29709e-08	0	0	0	0	0	0	0	0	0	0	0	0	0	0	0	0	0	0	0	0	0	0	0	3.45137e-08	0	0	0	3.8452e-08	0	0
Cluster_1786054	1.14302e-06	1.45444e-06	1.28227e-06	1.17717e-06	1.05304e-06	1.15608e-06	1.70733e-06	1.02267e-06	1.29323e-06	1.23348e-06	1.25144e-06	1.02276e-06	1.3466e-06	1.01412e-06	1.10899e-06	1.11511e-06	1.3439e-06	1.35929e-06	1.20094e-06	5.7194e-07	1.40527e-06	2.21185e-06	1.93887e-06	1.08016e-06	1.37282e-06	1.08115e-06	1.42207e-06	1.64629e-06	1.05583e-06	1.93136e-06	1.50057e-06	1.29576e-06	1.61812e-06	1.36859e-06	7.47345e-07	1.19448e-06	1.46665e-06	1.75155e-06	2.23512e-06	7.75282e-07	1.84814e-06	1.18281e-06	1.25198e-06	1.64375e-06	9.94344e-07	6.45249e-07	6.9742e-07	1.05751e-06	8.99804e-08
Cluster_6431057	0	0	0	0	0	0	0	0	0	0	0	0	0	0	0	0	0	0	0	0	0	0	0	0	0	0	0	0	0	0	0	0	0	0	0	0	0	0	0	0	0	0	0	0	0	0	0	0	1.19065e-07
Cluster_1096659	5.57294e-07	5.28171e-07	4.73297e-07	4.76803e-07	7.84322e-07	6.88474e-07	5.59209e-07	7.91916e-07	1.23041e-06	9.79668e-07	9.60867e-07	7.17063e-07	9.21224e-07	3.38577e-07	7.76719e-07	8.07545e-07	6.14533e-07	8.01705e-07	6.03976e-07	6.12863e-07	7.75167e-07	6.37188e-07	3.66945e-07	7.94645e-07	3.45316e-07	1.00915e-06	5.61119e-07	6.06766e-07	2.47067e-07	8.03221e-07	1.06816e-06	7.76501e-07	1.06988e-06	9.70718e-07	2.47201e-07	1.2021e-06	7.56452e-07	6.99269e-07	1.00135e-06	6.52153e-07	4.86363e-07	9.71446e-07	8.07189e-07	7.86795e-07	8.53243e-07	2.22789e-07	3.56649e-07	4.11487e-07	7.57198e-07
Cluster_6691577	0	0	0	0	0	0	0	0	0	0	0	0	0	0	0	0	0	0	0	0	0	0	0	0	0	0	0	0	0	0	0	0	0	0	0	0	0	0	0	0	0	0	0	0	0	0	0	0	0
Cluster_346234	1.17101e-06	1.07013e-06	1.3992e-06	1.27655e-06	9.11365e-07	1.42053e-06	1.04996e-06	1.28184e-06	1.18501e-06	6.0649e-07	1.3436e-06	1.05472e-06	7.30058e-07	1.48736e-06	1.21842e-06	1.18297e-06	8.97124e-07	1.34635e-06	9.34207e-07	1.0436e-06	8.66816e-07	2.51005e-07	6.52908e-07	9.34434e-07	4.3222e-07	9.96717e-07	7.20175e-07	1.20071e-06	6.78218e-07	1.31623e-06	3.79263e-07	7.26555e-07	7.77839e-07	1.14042e-06	6.01137e-07	9.5637e-07	6.38337e-07	7.16087e-07	1.14508e-06	9.3905e-07	9.26059e-07	1.05646e-06	4.67361e-07	1.12531e-06	9.73502e-07	7.88132e-07	7.05415e-07	7.82911e-07	1.18316e-06
Cluster_261526	1.09974e-06	6.33236e-07	7.81129e-07	7.50344e-07	1.27312e-06	7.60374e-07	9.36821e-07	7.00348e-07	1.82406e-06	8.12141e-07	7.30389e-07	1.36448e-06	1.38819e-06	8.7228e-07	1.291e-06	1.68065e-06	8.70679e-07	1.96678e-07	1.22232e-06	7.61305e-07	1.29535e-06	9.78325e-07	2.1093e-06	1.56754e-06	1.32957e-06	1.62267e-06	1.19827e-06	7.75903e-07	1.09687e-06	4.8511e-07	1.3468e-06	5.48115e-07	1.03568e-06	1.45682e-06	3.7786e-07	1.46757e-06	6.04481e-07	1.45243e-06	1.8503e-06	1.31815e-06	1.71616e-06	1.43166e-06	6.75147e-07	1.56393e-06	1.46287e-06	1.3768e-06	8.58454e-07	1.06255e-06	5.35929e-07
Cluster_8313401	0	0	0	0	0	0	0	0	0	0	0	0	0	0	0	0	0	0	0	0	0	0	0	0	0	0	0	0	0	0	0	0	0	0	0	0	0	0	0	0	0	0	0	0	0	0	0	0	1.16707e-07
Cluster_7386658	0	0	0	0	0	0	0	0	0	0	0	0	0	0	0	0	0	0	0	0	0	0	0	0	0	0	0	0	0	0	0	0	0	0	0	0	0	0	0	0	0	0	0	0	0	0	0	6.03453e-08	0
Cluster_1258056	0	0	0	0	0	0	0	0	0	0	0	0	0	0	0	0	0	0	0	0	0	0	0	0	0	0	0	0	0	0	0	0	0	0	0	0	0	0	0	0	0	0	0	0	0	0	0	0	0
Cluster_1549587	7.97301e-07	1.0205e-06	1.01695e-06	5.81306e-07	8.25458e-07	1.33483e-06	1.5188e-06	1.00389e-06	1.84875e-06	1.31015e-06	1.63771e-06	7.25007e-07	1.40004e-06	1.05436e-06	1.17951e-06	1.00708e-06	7.91004e-07	7.06613e-07	1.68561e-06	8.91953e-07	5.05742e-07	1.19565e-06	1.95652e-06	6.1519e-07	3.72854e-07	1.74271e-06	1.04422e-06	1.71162e-07	5.48864e-07	9.35412e-07	4.82676e-07	7.81853e-07	1.63309e-06	5.33586e-07	4.99501e-07	6.51989e-07	1.07864e-06	1.27474e-06	2.10221e-06	1.0651e-06	7.20556e-07	6.34717e-07	1.31915e-06	1.14354e-06	1.26807e-06	6.78065e-07	8.15732e-07	9.80884e-07	7.2156e-07
Cluster_8631569	0	0	1.30533e-08	1.29237e-08	0	1.41181e-08	0	0	0	0	0	0	0	0	0	0	0	0	0	0	0	0	0	0	0	0	0	0	0	0	0	0	0	0	0	0	0	0	0	0	0	0	0	0	0	0	0	0	0
Cluster_8214771	0	0	0	0	0	0	0	0	0	0	0	0	0	0	0	0	0	0	0	0	0	0	0	0	0	0	0	0	0	0	0	0	0	0	0	0	0	0	0	0	0	0	0	0	0	0	0	1.65362e-07	0
Cluster_625183	3.20365e-07	2.77877e-07	2.25467e-07	1.11033e-07	4.23259e-07	9.75429e-08	2.60704e-07	2.66895e-07	3.50027e-07	2.05449e-07	3.41076e-07	1.00662e-07	1.98759e-07	3.65977e-07	3.1865e-07	1.20726e-07	3.27245e-07	3.46322e-07	2.60039e-07	2.04338e-07	0	2.67022e-07	2.46954e-07	0	3.42987e-07	1.20981e-07	1.20819e-07	1.87265e-07	3.42673e-07	2.61371e-07	5.58469e-07	0	1.04751e-07	1.23474e-07	0	3.8796e-07	2.64644e-07	2.52841e-07	2.19985e-07	2.46471e-07	5.00221e-07	1.16415e-07	1.69431e-07	3.19249e-07	1.17281e-07	1.16429e-07	5.66293e-07	0	7.79335e-07
Cluster_6426376	0	0	0	0	0	0	0	0	0	0	0	0	0	0	0	0	0	0	0	0	0	0	0	0	0	0	0	0	0	0	0	0	0	0	0	0	0	0	0	0	0	0	0	0	0	0	0	0	0
Cluster_7212725	5.8211e-07	5.87817e-07	7.74012e-07	7.17763e-07	6.91592e-07	6.80925e-07	6.25022e-07	5.19419e-07	1.03662e-06	6.95365e-07	4.81005e-07	8.51756e-07	8.22399e-07	7.74183e-07	6.09556e-07	8.68302e-07	6.66858e-07	9.24628e-07	4.95074e-07	6.55298e-07	1.1696e-06	6.21339e-07	8.69485e-07	5.93708e-07	4.3533e-07	9.21321e-07	8.17854e-07	1.20651e-06	9.67229e-07	5.61029e-07	1.03961e-06	9.10448e-07	6.64764e-07	9.14237e-07	7.00475e-07	6.56549e-07	7.83753e-07	8.02286e-07	6.9803e-07	9.90622e-07	6.34895e-07	6.89533e-07	7.67645e-07	6.30311e-07	9.92377e-07	1.28072e-06	9.18412e-07	5.42972e-07	1.39854e-06
Cluster_6437414	0	0	0	0	0	0	0	0	0	0	0	0	0	0	0	0	0	0	0	0	0	0	0	0	0	0	0	0	0	0	0	0	0	0	0	0	0	0	0	0	0	0	0	0	0	0	0	0	0
Cluster_8001991	0	0	0	0	0	0	0	0	0	0	0	0	0	0	0	0	0	0	0	0	0	0	0	0	0	0	0	0	0	0	0	0	0	0	0	0	0	0	0	0	0	0	0	0	0	0	0	0	0
Cluster_7976124	3.0363e-08	3.50792e-08	1.75722e-08	6.57611e-08	2.99715e-08	2.61451e-08	2.27576e-08	3.73057e-08	2.52103e-08	2.21958e-08	3.94646e-08	2.48605e-08	3.32071e-08	5.71201e-08	5.91487e-08	3.77979e-08	0	3.9747e-08	1.09719e-07	0	7.58612e-08	1.94435e-08	2.66798e-08	1.2634e-08	6.51424e-08	1.48871e-08	6.5264e-08	0	8.09026e-08	0	4.82676e-08	0	3.29772e-08	3.8725e-08	6.81194e-08	2.79424e-08	4.88763e-08	0	0	1.34736e-08	4.91239e-08	1.33441e-08	5.10789e-08	5.66675e-08	0	2.47545e-08	8.50911e-08	3.98243e-08	5.0185e-07
Cluster_8758520	0	0	0	0	0	0	0	0	0	0	0	0	0	0	0	0	0	0	0	0	0	0	0	0	0	0	0	0	0	0	0	0	0	0	0	0	0	0	0	0	0	0	0	0	0	0	0	0	0
Cluster_7811019	0	0	0	0	0	0	0	0	0	0	0	0	0	0	0	0	0	0	0	1.84998e-07	0	0	0	0	0	0	0	0	0	0	0	0	0	0	0	0	0	0	0	0	0	0	0	0	0	0	0	0	0
Cluster_6453086	2.84831e-08	4.28478e-08	1.06292e-07	6.47207e-08	5.00922e-08	4.22653e-08	6.83942e-08	1.05798e-07	4.97104e-08	0	0	0	1.48401e-07	3.25887e-08	0	3.57996e-08	1.01198e-07	1.02723e-07	4.08543e-08	7.91452e-08	0	5.037e-08	2.6304e-08	0	4.87106e-08	6.63383e-08	2.57379e-08	7.5938e-08	2.70567e-08	8.62475e-08	0	0	1.09588e-07	0	4.92466e-08	2.75488e-08	0	0	0	1.0501e-07	9.78764e-08	6.38094e-08	4.64343e-08	4.53393e-08	9.99365e-08	4.96054e-08	4.02121e-08	6.7251e-08	4.72618e-06
Cluster_958929	3.72853e-07	5.31371e-07	6.7432e-07	5.88475e-07	5.84547e-07	2.83692e-07	8.07827e-07	4.26625e-07	8.76601e-07	3.92434e-07	5.24385e-07	1.04444e-06	7.61616e-07	1.12291e-06	5.92675e-07	1.02159e-06	6.68393e-07	8.18188e-07	9.31521e-07	4.75669e-07	1.02479e-06	7.43972e-07	5.89764e-07	3.29826e-07	5.52625e-07	5.88632e-07	4.20877e-07	3.78358e-07	7.44447e-07	1.80705e-07	9.84812e-07	5.24774e-07	5.16666e-07	3.94446e-07	8.19195e-07	4.99183e-07	5.35103e-07	9.61693e-07	7.00479e-07	4.90509e-07	6.23186e-07	8.1218e-07	9.19313e-07	9.31842e-07	5.78936e-07	3.17164e-07	7.73271e-07	7.45961e-07	5.1159e-07
Cluster_7619634	0	0	0	0	0	0	0	0	0	0	0	0	0	0	0	0	0	0	0	0	0	0	0	0	0	0	0	0	0	0	0	0	0	0	0	0	0	0	0	0	0	0	0	0	0	0	1.17735e-07	0	0
Cluster_316461	5.70253e-07	5.57507e-07	9.55053e-07	3.32552e-07	7.09691e-07	3.78769e-07	9.94639e-07	8.92271e-07	5.78181e-07	9.65978e-07	5.53551e-07	1.14147e-06	1.57564e-06	8.76727e-07	1.28164e-06	1.25373e-06	1.44501e-06	8.64194e-07	1.75077e-06	1.05416e-06	1.32202e-06	4.12911e-07	4.36021e-07	8.84572e-07	6.18333e-07	6.64385e-07	8.04187e-07	6.81551e-07	9.00097e-07	7.81219e-07	7.1902e-07	7.80501e-07	6.26997e-07	9.33706e-07	1.23565e-06	1.43557e-06	6.07829e-07	5.31603e-07	1.31052e-06	1.44053e-06	1.43973e-06	1.7494e-06	7.52334e-07	2.73593e-07	7.81155e-07	9.89257e-07	1.18928e-06	6.83719e-07	1.30094e-07
Cluster_7765794	6.82848e-07	9.08159e-07	7.39134e-07	6.1613e-07	8.74301e-07	5.17422e-07	6.55564e-07	8.84402e-07	4.63197e-07	7.6435e-07	9.18672e-07	1.1785e-06	6.6318e-07	5.74013e-07	4.32806e-07	3.57372e-07	4.73747e-07	9.14622e-07	7.93828e-07	5.45608e-07	3.41966e-07	6.28596e-07	5.53517e-07	7.62418e-07	9.45722e-07	1.88387e-07	5.53352e-07	6.06427e-07	5.73014e-07	5.4263e-07	2.81964e-07	3.56139e-07	4.10423e-07	8.926e-07	4.56877e-07	8.74317e-07	5.49519e-07	9.04339e-07	8.3784e-07	9.17765e-07	5.88874e-07	6.63224e-07	3.66091e-07	7.42e-07	7.0313e-07	6.836e-07	7.45443e-07	6.46571e-07	9.32471e-08
Cluster_4789003	7.8647e-07	6.72125e-07	7.81566e-07	6.58342e-07	5.81388e-07	3.31897e-07	7.46443e-07	3.95469e-07	0	9.92875e-07	2.10147e-06	1.46748e-07	8.71751e-07	2.48271e-07	4.50535e-07	7.03995e-07	9.00049e-07	6.77761e-07	5.45894e-07	1.8054e-07	1.36489e-06	5.83909e-07	1.16879e-06	9.26231e-07	1.66672e-07	9.40408e-07	5.58698e-07	5.19672e-07	2.72554e-07	8.12368e-07	4.88492e-07	6.97157e-07	6.36338e-07	5.40014e-07	3.37013e-07	1.19394e-06	4.06254e-07	5.529e-07	1.35865e-06	3.59312e-07	6.30608e-07	5.44949e-07	9.56019e-07	5.14434e-07	1.06073e-06	1.98928e-07	7.90061e-07	8.75499e-07	1.67864e-07
Cluster_1197461	0	0	0	0	0	0	0	0	0	0	0	0	0	0	0	0	0	0	0	0	0	0	0	0	0	0	0	0	0	0	0	0	0	0	0	0	0	0	0	0	0	0	0	0	0	0	0	0	0
Cluster_1633627	9.67975e-07	6.11064e-07	2.44169e-07	7.42673e-07	1.0536e-06	1.16308e-06	9.91502e-07	1.03377e-06	1.13126e-06	7.87527e-07	1.66965e-06	2.01501e-06	5.52064e-07	1.27892e-06	7.34915e-07	8.71234e-07	3.1654e-07	9.27913e-07	4.62565e-07	1.43659e-06	3.41244e-07	7.40488e-07	8.11182e-07	1.04864e-06	1.03904e-06	9.45155e-07	1.28108e-06	5.36816e-07	6.2308e-07	1.70419e-06	1.09515e-06	6.52857e-07	1.0443e-06	7.28994e-07	1.21466e-07	5.19607e-07	1.05098e-06	7.57197e-07	7.87552e-07	1.30184e-06	7.72373e-07	1.2108e-06	1.3777e-06	3.06933e-07	2.92303e-07	7.10368e-07	8.42864e-07	6.78716e-07	5.67719e-07
Cluster_4976636	8.3055e-07	6.66712e-07	3.35036e-07	4.93819e-07	6.34688e-07	3.46161e-07	4.41126e-07	3.20053e-07	1.2384e-07	8.64188e-07	4.48542e-07	8.40107e-07	3.86852e-07	7.57865e-07	4.37107e-07	2.56279e-07	4.2597e-07	6.78943e-07	5.18754e-07	6.15035e-07	6.21086e-07	6.99475e-07	1.04847e-06	2.41544e-07	7.28096e-07	7.44522e-07	6.4119e-07	7.35906e-07	3.68297e-07	1.3871e-07	2.10667e-07	5.07579e-07	8.113e-07	3.93168e-07	3.3959e-07	5.49043e-07	5.34401e-07	6.54949e-07	6.72227e-07	2.61605e-07	6.6367e-07	7.41378e-07	9.93585e-08	4.51802e-07	3.73447e-07	9.6354e-07	4.00711e-07	1.00523e-06	2.06797e-07
Cluster_8704572	0	0	1.2289e-08	0	0	1.32913e-08	0	0	0	0	0	0	0	0	3.27202e-08	3.29007e-08	0	0	0	0	0	0	0	3.18695e-08	3.11572e-08	0	0	0	0	0	3.04391e-08	0	0	0	0	0	0	1.03358e-07	2.99755e-08	0	0	0	0	0	0	0	0	0	0
Cluster_7638620	2.28287e-07	2.08457e-07	3.0501e-07	2.46887e-07	3.70835e-07	3.66543e-08	2.91548e-07	3.20937e-07	8.76879e-08	7.72028e-08	3.41782e-07	1.51306e-07	3.57101e-07	3.66735e-07	5.41407e-07	9.07323e-08	2.09675e-07	1.08388e-07	1.95433e-07	3.72294e-07	2.63865e-07	1.55628e-07	3.71197e-07	1.75777e-07	3.43697e-07	2.72772e-07	1.81604e-07	0	2.19737e-07	1.96434e-07	8.39437e-08	8.9851e-08	3.93628e-07	2.78393e-07	3.47479e-07	2.91573e-07	2.98341e-07	2.85036e-07	3.30661e-07	2.77853e-07	3.75942e-07	8.74918e-08	5.73013e-07	7.99774e-08	1.76286e-07	3.50011e-07	2.83733e-07	3.16344e-07	5.52106e-07
Cluster_147822	7.57128e-07	7.39016e-07	7.86692e-07	8.97853e-07	6.20519e-07	1.12537e-06	8.14074e-07	8.91128e-07	1.19602e-06	8.7361e-07	1.0558e-06	1.10489e-06	8.92569e-07	9.38934e-07	1.39906e-06	1.17481e-06	1.19803e-06	1.0677e-06	1.3704e-06	1.02588e-06	1.03459e-06	6.52325e-07	9.11657e-07	1.08823e-06	1.20306e-06	1.54214e-06	1.18769e-06	1.38056e-06	1.2257e-06	1.37401e-06	9.08394e-07	1.12692e-06	1.07249e-06	7.41074e-07	1.3493e-06	8.27891e-07	1.40827e-06	9.24824e-07	1.5257e-06	1.02854e-06	1.08809e-06	1.08021e-06	1.06657e-06	1.25652e-06	1.00687e-06	1.13158e-06	1.09233e-06	9.1766e-07	7.61551e-07
Cluster_615836	5.38109e-07	7.67617e-07	7.6361e-07	4.97908e-07	8.00092e-07	8.85613e-07	5.57142e-07	9.23103e-07	8.42851e-07	4.64535e-07	7.63875e-07	6.05976e-07	2.92545e-07	7.75728e-07	1.18492e-06	7.99437e-07	1.45979e-07	1.6734e-06	5.20029e-07	7.45513e-07	5.63613e-07	7.2335e-07	8.1765e-07	8.93987e-07	9.30926e-07	5.49281e-07	4.113e-07	9.17448e-07	1.42863e-06	4.93664e-07	5.95397e-07	8.8768e-07	3.98847e-07	5.20312e-07	1.08305e-06	7.68374e-07	1.24623e-06	5.32728e-07	7.31339e-07	8.24062e-07	8.10335e-07	7.00805e-07	5.28949e-07	8.32799e-07	5.24078e-07	9.51531e-07	9.65892e-07	4.43433e-07	8.50689e-07
Cluster_1780045	4.25436e-07	7.35113e-07	8.19181e-07	8.92957e-07	5.30845e-07	5.535e-07	3.60141e-07	4.57599e-07	7.53793e-07	5.20719e-07	8.34215e-07	8.91886e-07	8.83923e-07	4.64643e-07	1.26816e-06	4.80994e-07	1.02136e-06	5.83551e-07	1.28077e-06	2.65854e-07	6.77012e-07	8.16817e-07	9.35556e-07	7.52178e-07	1.08393e-06	8.02171e-07	8.52509e-07	3.97565e-07	6.19131e-07	7.76612e-07	7.06421e-07	6.08385e-07	4.46539e-07	1.05598e-06	8.63833e-07	6.38481e-07	1.10979e-06	4.98525e-07	8.48044e-07	7.21698e-07	1.01875e-06	6.05548e-07	1.23554e-06	5.37986e-07	8.32963e-07	1.35212e-06	6.242e-07	7.55959e-07	7.60886e-08
Cluster_6866534	7.55348e-07	3.45999e-07	5.48384e-07	3.58332e-07	5.9391e-07	6.98593e-07	6.11323e-07	4.68086e-07	5.4703e-07	8.09903e-07	6.62123e-07	9.07475e-07	9.66997e-07	4.04481e-07	4.33185e-07	3.88952e-07	6.69444e-07	8.62527e-07	5.05273e-07	1.14375e-06	2.64687e-07	5.65947e-07	7.2581e-07	9.46532e-07	7.39075e-07	4.9676e-07	4.11795e-07	9.42673e-07	6.07187e-07	1.35659e-06	4.69549e-07	3.33462e-07	7.82641e-07	6.9808e-07	8.45239e-07	1.08306e-06	6.42832e-07	7.99657e-07	7.0644e-07	5.8085e-07	5.44811e-07	8.52477e-07	7.01349e-07	1.13751e-06	7.49536e-07	9.17361e-07	5.00623e-07	6.24981e-07	1.18882e-06
Cluster_7424629	6.63153e-08	3.83644e-07	1.93791e-07	7.42335e-07	7.44429e-07	5.46969e-07	7.67954e-07	4.40799e-07	4.7588e-07	1.39659e-07	1.5457e-07	2.85617e-07	6.60692e-07	1.65855e-07	8.59423e-07	1.4772e-06	6.59365e-07	6.91591e-07	5.30304e-07	3.36737e-07	3.18219e-07	3.6303e-07	5.66235e-07	4.76968e-07	6.52832e-07	1.6448e-07	5.17747e-07	4.84638e-07	7.25586e-07	9.18041e-07	6.65117e-07	5.02247e-07	4.27242e-07	8.39348e-07	4.71439e-07	3.51635e-07	3.59797e-07	8.96674e-07	5.98162e-07	7.11394e-07	3.6061e-07	9.9632e-07	4.78091e-07	8.68069e-07	3.18899e-07	3.16583e-07	3.84952e-07	3.06447e-07	0
Cluster_8508930	7.77496e-07	5.64419e-07	7.11613e-07	6.14912e-07	6.72346e-07	8.01117e-07	8.00987e-07	7.84854e-07	2.43958e-07	7.58209e-07	1.21007e-06	4.65948e-07	5.32491e-07	4.03532e-07	4.48047e-07	1.18771e-06	5.12079e-07	1.38465e-07	6.83506e-07	6.15236e-07	7.51423e-07	5.96494e-07	7.84339e-07	1.10343e-06	9.71363e-07	5.27835e-07	9.45867e-07	6.93513e-07	6.43408e-07	1.39728e-06	8.42833e-07	8.82795e-07	1.01439e-06	4.46404e-07	1.05911e-06	9.26805e-07	9.54844e-07	7.87547e-07	5.05153e-07	1.16832e-06	5.78281e-07	5.7215e-07	6.03346e-07	5.94445e-07	2.29225e-07	5.40097e-07	9.66211e-07	6.82546e-07	5.25855e-07
Cluster_845258	0	0	0	0	0	0	0	0	0	0	0	0	0	0	0	0	0	0	0	0	0	0	0	0	0	0	0	0	0	0	0	0	0	0	0	0	0	0	0	0	0	0	0	0	0	0	0	0	0
Cluster_7092859	1.43371e-06	1.37297e-06	1.59444e-06	1.0934e-06	1.44835e-06	1.28819e-06	1.48449e-06	1.47993e-06	1.41488e-06	1.45565e-06	1.02551e-06	6.36154e-07	2.21334e-07	6.24514e-07	9.73871e-07	7.21419e-07	1.1101e-06	9.88196e-07	1.36426e-06	9.29428e-07	1.08499e-06	1.67919e-06	1.1927e-06	1.00458e-06	1.14555e-06	1.13639e-06	1.21918e-06	1.50038e-06	1.31674e-06	1.20348e-06	1.05005e-06	7.12196e-07	1.39604e-06	9.7231e-07	6.80883e-07	1.11587e-06	8.89735e-07	8.15907e-07	1.05737e-06	1.32234e-06	1.3371e-06	8.33193e-07	1.25376e-06	1.31559e-06	9.65262e-07	9.85758e-07	1.08352e-06	1.44572e-06	0
Cluster_8597884	0	0	0	0	0	0	0	0	0	0	0	0	0	1.86849e-07	0	0	0	0	0	0	0	0	0	0	0	0	0	0	0	0	0	0	0	0	0	0	0	0	0	0	0	0	0	0	0	0	0	0	0
Cluster_7448248	0	0	0	0	0	0	0	0	0	0	0	0	0	0	0	1.92209e-07	0	0	0	0	0	0	0	0	0	0	0	0	0	0	0	0	0	0	0	0	0	0	0	0	0	0	0	0	0	0	0	0	0
Cluster_486830	3.49947e-08	6.75164e-08	3.28693e-08	1.30171e-07	0	7.11006e-08	0	3.89088e-08	0	1.49755e-07	0	0	0	8.89222e-08	1.75033e-07	8.79994e-08	1.76757e-07	0	0	9.027e-08	8.53058e-08	0	0	0	1.66672e-07	7.0901e-08	0	0	0	0	0	0	7.63544e-08	0	8.42532e-08	0	0	0	0	8.98281e-08	0	8.48565e-08	0	0	0	8.4867e-08	0	0	6.39078e-07
Cluster_543816	3.19182e-08	8.5505e-08	0	0	3.12664e-08	3.2425e-08	1.62088e-07	0	0	0	0	1.33847e-07	0	8.11049e-08	7.98228e-08	0	8.06092e-08	0	8.64415e-08	8.23342e-08	0	6.13351e-08	0	0	0	8.04327e-08	8.03249e-08	7.89978e-08	0	8.68845e-08	0	0	6.19813e-09	0	0	0	8.79723e-08	0	0	8.19311e-08	0	0	5.63217e-08	0	1.55945e-07	0	0	6.99607e-08	3.72321e-06
Cluster_867978	0	0	0	0	0	0	0	0	0	0	0	0	0	0	0	0	0	0	0	0	0	0	0	0	0	0	0	0	0	0	0	0	0	0	0	0	0	0	0	0	0	0	0	0	0	0	0	0	0
Cluster_7470151	0	0	4.13356e-08	0	0	0	0	0	0	0	0	0	0	0	0	0	0	0	0	0	0	0	0	0	0	0	0	0	0	0	0	0	0	0	0	0	0	0	0	0	0	0	7.76557e-08	0	0	0	0	0	0
Cluster_7031322	0	0	0	0	0	0	0	0	0	0	0	0	0	0	0	0	0	0	0	0	0	0	0	0	0	0	0	0	0	0	0	0	0	0	0	0	0	0	0	0	0	0	0	0	0	0	0	0	0
Cluster_8622029	0	0	0	0	0	0	0	0	0	0	0	0	0	0	0	4.32186e-08	0	0	0	0	0	0	0	0	0	0	0	4.25373e-08	0	0	0	0	0	0	0	0	0	0	0	0	0	0	3.03271e-08	0	0	0	0	0	0
Cluster_247619	7.37758e-07	3.66146e-07	1.14975e-06	1.05476e-06	6.32814e-07	8.4693e-07	1.21689e-06	7.35835e-07	7.44712e-07	4.77079e-07	9.71671e-07	2.48797e-07	1.3012e-06	2.68956e-07	6.4093e-07	6.44466e-07	2.6235e-07	7.23831e-07	1.15864e-06	1.69879e-06	4.51687e-07	0	1.44156e-06	5.32499e-07	4.23762e-07	6.94911e-07	1.39634e-06	7.24589e-07	1.56982e-06	6.3717e-07	7.94997e-07	6.38206e-07	6.06714e-07	8.81264e-07	1.88133e-06	1.37631e-06	1.02352e-06	5.34267e-07	9.51993e-07	1.48742e-06	1.13999e-06	1.25139e-06	1.08083e-06	8.42265e-07	6.43186e-07	5.96665e-07	0	7.10793e-07	0
Cluster_6493681	0	0	0	0	0	0	1.14046e-08	0	0	0	0	0	0	0	0	0	0	0	0	0	0	0	0	0	0	0	0	0	0	0	0	0	0	0	0	0	0	0	0	0	0	0	0	0	0	0	2.47728e-08	0	0
Cluster_8455264	0	0	0	0	0	0	0	0	0	0	0	0	0	0	0	0	0	0	0	0	0	0	0	0	0	0	0	0	0	0	0	0	0	0	0	0	0	0	0	0	0	0	0	0	0	0	0	0	0
Cluster_947706	2.45042e-07	2.58602e-07	4.26715e-07	3.26542e-07	3.20575e-07	4.35415e-07	4.63962e-07	2.87153e-07	1.48984e-07	7.31156e-08	4.0461e-07	2.46755e-07	1.72946e-07	5.74206e-07	2.09627e-07	1.16691e-07	2.3482e-07	3.98467e-07	5.21204e-07	0	5.5252e-07	5.7017e-07	2.14619e-07	5.24634e-07	1.45662e-07	2.22681e-07	2.69422e-07	4.20925e-07	1.26833e-07	1.86035e-07	9.24581e-08	1.16494e-07	8.25355e-08	6.75833e-07	1.74578e-07	3.68182e-07	5.65092e-07	0	3.91444e-07	8.77145e-08	1.10283e-07	2.4858e-07	8.27883e-08	2.02765e-07	1.27301e-07	2.90046e-07	3.66187e-07	8.95045e-08	1.09693e-07
Cluster_8049704	0	0	0	0	0	0	0	0	0	0	0	0	0	0	0	0	0	0	0	0	0	0	0	0	0	0	0	0	0	0	0	0	0	0	0	0	0	0	0	0	0	0	0	0	0	0	0	0	0
Cluster_6641758	0	0	0	0	0	0	0	0	0	0	0	0	0	0	0	0	0	0	0	0	0	0	0	0	0	0	0	0	0	0	0	0	0	0	0	0	0	0	0	0	0	0	0	0	0	0	0	3.19119e-08	0
Cluster_953743	7.14639e-07	5.60147e-07	6.5148e-07	5.14264e-07	6.30073e-07	7.9418e-07	6.48916e-07	7.42611e-07	4.65428e-07	4.36324e-07	6.19304e-07	4.36409e-07	8.78505e-07	5.26489e-07	2.14056e-07	5.26447e-07	2.67349e-07	1.68886e-07	7.90351e-07	5.71368e-07	4.3456e-07	4.74454e-07	6.68603e-07	7.18151e-07	4.38613e-07	0	7.25174e-07	3.03184e-07	6.42066e-07	7.74707e-07	6.36655e-07	6.87091e-07	2.28301e-07	0	5.15866e-07	3.82782e-08	4.41227e-07	3.9983e-07	8.72975e-07	4.99035e-07	3.93853e-07	6.26821e-07	5.56337e-07	4.42497e-07	4.17353e-07	3.70258e-07	5.41084e-07	5.75639e-07	3.04274e-07
Cluster_799240	0	0	0	0	0	0	0	0	0	0	0	0	0	0	0	0	0	0	0	0	0	0	0	0	0	0	0	0	0	0	0	0	0	0	0	0	0	0	0	0	0	0	0	0	0	0	0	1.56632e-07	0
Cluster_7459699	0	0	0	0	0	0	0	0	0	0	0	0	0	0	0	0	0	0	0	0	0	0	0	0	0	0	0	0	0	0	0	0	0	0	0	0	0	0	0	0	0	0	0	0	0	0	0	0	0
Cluster_1950947	0	0	0	0	0	0	0	0	0	0	0	0	0	0	0	0	0	0	0	0	0	0	0	0	0	0	0	0	0	0	0	0	0	0	0	0	0	0	0	0	0	0	0	0	0	0	0	0	0
Cluster_7648284	0	0	0	8.06285e-08	0	0	0	0	0	0	0	0	0	0	0	0	0	0	0	0	0	0	0	0	0	0	0	0	0	0	0	0	0	0	0	0	0	0	0	0	0	0	0	0	0	0	0	0	0
Cluster_877043	1.2301e-06	1.06356e-06	1.14396e-06	9.3506e-07	1.46946e-06	1.0749e-06	8.82102e-07	9.80103e-07	1.24657e-06	1.3059e-06	8.57643e-07	1.38137e-06	1.19107e-06	1.32557e-06	6.28427e-07	7.7381e-07	1.34125e-06	1.3005e-06	1.00303e-06	1.24042e-06	1.22741e-06	1.53162e-06	1.19085e-06	9.15828e-07	1.28985e-06	1.50932e-06	1.24597e-06	1.10766e-06	8.31251e-07	9.48014e-07	1.03676e-06	1.5836e-06	1.23736e-06	7.78345e-07	1.12102e-06	1.67228e-06	9.84938e-07	1.48271e-06	1.28479e-06	1.24497e-06	1.36997e-06	1.26951e-06	1.36038e-06	1.18459e-06	1.10986e-06	9.49806e-07	9.72959e-07	1.08323e-06	8.99804e-08
Cluster_8405619	4.21533e-07	3.37597e-07	4.38602e-07	4.60495e-07	4.47651e-07	4.72032e-07	5.52715e-07	2.48418e-07	5.42991e-07	4.45555e-07	1.31006e-06	0	5.94989e-07	1.83378e-07	8.53412e-07	8.6711e-07	1.10276e-06	8.84815e-07	9.26595e-07	3.39656e-07	1.47599e-06	7.53063e-07	7.49908e-07	8.80931e-07	7.40464e-07	1.09378e-06	3.7485e-07	7.24225e-07	7.88112e-07	1.03048e-06	3.25571e-07	1.00669e-06	1.98247e-07	5.05483e-07	0	5.82979e-07	6.15806e-07	1.48302e-06	3.41259e-07	3.11994e-07	2.8789e-07	3.99108e-07	6.07411e-07	6.97469e-07	5.02506e-07	7.21374e-07	1.06135e-06	2.43557e-07	1.37052e-06
Cluster_8388113	0	0	0	0	0	0	0	0	0	0	0	0	0	0	0	0	0	0	0	0	0	0	0	0	0	0	0	0	0	0	0	0	0	0	0	0	0	0	0	0	0	0	0	0	0	0	0	0	0
Cluster_989147	7.61252e-07	5.24812e-07	9.78335e-07	7.55735e-07	8.77134e-07	5.24564e-07	6.94501e-07	5.16565e-07	7.80241e-07	6.2314e-07	6.11411e-07	7.21785e-07	1.20227e-06	8.06174e-07	1.35539e-06	1.35258e-06	9.45782e-07	1.45707e-06	8.15752e-07	8.87989e-07	1.09531e-06	1.07699e-06	9.96046e-07	1.20747e-06	8.19782e-07	1.08435e-06	4.63914e-07	7.86721e-07	7.96869e-07	1.4056e-06	1.60177e-06	1.11163e-06	6.57213e-07	8.65326e-07	1.036e-06	7.9166e-07	1.00976e-06	9.06484e-07	5.91516e-07	1.07053e-06	7.54566e-07	8.34737e-07	6.8337e-07	7.72677e-07	1.01776e-06	1.23682e-06	6.24053e-07	5.65905e-07	8.73144e-08
Cluster_778952	0	0	0	0	0	0	0	0	0	0	0	0	0	0	0	0	0	0	0	0	0	0	0	0	0	0	0	0	0	0	0	0	0	0	0	0	0	0	0	0	0	0	0	0	0	0	0	0	0
Cluster_1094134	3.89661e-07	3.50176e-07	3.32792e-07	3.18515e-07	5.94059e-07	5.65569e-07	3.61914e-07	1.46701e-07	4.89744e-07	8.83758e-07	2.71082e-07	2.66452e-07	4.55826e-07	4.57708e-07	8.15243e-07	3.39719e-07	5.13708e-07	5.29023e-07	0	3.0957e-07	4.99249e-07	4.77256e-07	8.10735e-07	1.23511e-07	4.60698e-07	1.24259e-07	3.19241e-07	2.32939e-07	4.22923e-07	5.65589e-07	6.08068e-07	1.91422e-07	2.2461e-07	1.15423e-06	6.55066e-07	3.63901e-07	0	0	5.15857e-07	4.10239e-07	2.43984e-07	7.96251e-07	4.53567e-07	5.32023e-07	4.22429e-07	4.05711e-07	9.2867e-08	8.7679e-07	1.06873e-06
Cluster_7834708	0	0	0	0	0	0	0	0	0	0	0	0	0	0	0	0	0	0	0	0	0	0	0	0	0	0	0	0	0	0	8.49996e-08	0	0	0	0	0	0	0	0	0	0	0	0	0	0	0	7.18255e-08	0	0
Cluster_7028618	0	0	0	0	0	0	1.67437e-08	0	0	0	0	0	0	0	0	0	0	0	0	0	0	0	0	0	0	0	0	0	0	0	0	0	0	0	0	0	0	0	0	0	0	0	0	0	0	0	0	0	0
Cluster_1796499	1.17777e-06	1.5813e-06	1.379e-06	1.29288e-06	1.44688e-06	1.97984e-06	1.54251e-06	1.46171e-06	1.46162e-06	8.97581e-07	6.14268e-07	8.86333e-07	8.35298e-07	1.55211e-06	1.36328e-06	1.20029e-06	9.86507e-07	1.24714e-06	1.03099e-06	9.61771e-07	1.07194e-06	7.70145e-07	6.48262e-07	1.18569e-06	1.43973e-06	7.29459e-07	9.82961e-07	1.25667e-06	1.30457e-06	1.57001e-06	1.0028e-06	9.86403e-07	1.00143e-06	1.00008e-06	1.34506e-06	1.089e-06	1.42278e-06	6.55632e-07	1.15993e-06	1.33773e-06	1.20586e-06	7.42023e-07	1.00986e-06	1.34783e-06	7.80991e-07	1.44371e-06	1.29553e-06	9.59072e-07	0
Cluster_7328092	0	0	0	0	0	0	0	0	0	0	0	0	0	0	0	0	0	0	0	0	0	0	0	0	0	0	0	0	0	0	0	0	0	0	0	0	0	0	0	0	0	0	0	0	0	0	0	0	0
Cluster_7322134	0	0	0	0	0	0	1.31438e-08	0	0	0	0	0	0	0	0	0	0	0	0	0	3.54019e-08	4.0387e-08	0	0	0	0	0	0	0	0	0	0	0	0	0	0	0	0	0	0	0	0	0	0	0	0	0	0	2.94686e-08
Cluster_5719040	7.77403e-07	7.2544e-07	9.09064e-07	1.12019e-06	8.60201e-07	1.00651e-06	7.51123e-07	7.08144e-07	1.40857e-06	1.02513e-06	1.02622e-06	2.37977e-06	2.03532e-06	1.01502e-06	5.91294e-07	9.6638e-07	3.51647e-07	9.69269e-07	1.2028e-06	1.26707e-06	1.58776e-06	1.3575e-06	1.36515e-06	9.28943e-07	1.03511e-06	1.77778e-06	1.34767e-06	1.2593e-06	1.26748e-06	4.46513e-07	6.47463e-07	7.97868e-07	1.04848e-06	2.22704e-06	1.66463e-06	5.85258e-07	1.81567e-06	9.62759e-07	6.86037e-07	9.22359e-07	5.48796e-07	1.24714e-06	1.07821e-06	1.12104e-06	1.32839e-06	1.70798e-06	9.91796e-07	8.57695e-07	0
Cluster_7194146	6.31451e-07	1.09366e-06	5.18348e-07	1.11558e-06	1.09143e-06	7.9986e-07	6.16871e-07	4.15404e-07	2.58029e-07	1.26352e-06	1.26107e-06	5.62159e-07	9.01021e-07	2.56957e-07	1.11752e-06	9.54907e-07	8.33644e-07	1.74859e-06	8.47127e-07	5.76339e-07	3.56198e-07	5.44169e-07	1.08504e-06	1.08846e-06	6.82114e-07	1.39575e-06	1.02064e-06	2.42097e-07	1.16207e-06	1.21565e-06	1.36116e-06	8.90216e-07	8.26009e-07	1.03434e-06	7.0468e-07	4.81469e-07	9.00062e-07	8.42271e-07	7.90766e-07	3.44111e-07	2.32795e-07	8.66842e-07	1.12173e-06	1.18859e-06	8.08668e-07	8.08322e-07	8.49754e-07	7.27438e-07	7.28917e-07
Cluster_6089528	8.18261e-07	9.17601e-07	9.8236e-07	1.15781e-06	9.67182e-07	8.34049e-07	8.36717e-07	1.23621e-06	1.58973e-06	1.56068e-06	1.55764e-06	1.11679e-06	8.7095e-07	7.13173e-07	1.1384e-06	1.65159e-06	8.45913e-07	5.20721e-07	9.62387e-07	7.26894e-07	6.69575e-07	1.41527e-06	1.11899e-06	9.73542e-07	1.09532e-06	5.37735e-07	1.25096e-06	6.62971e-07	9.38366e-07	7.98762e-07	7.98827e-07	8.5002e-07	1.10877e-06	1.53694e-06	7.99341e-07	1.15527e-06	1.01065e-06	9.99944e-07	7.52255e-07	1.21857e-06	8.07628e-07	1.05628e-06	1.43705e-06	9.95669e-07	5.48832e-07	7.8188e-07	1.09472e-06	1.2888e-06	2.026e-07
Cluster_6441054	0	0	0	0	0	0	0	0	0	0	0	0	0	0	0	0	0	0	0	0	0	0	0	0	0	0	0	3.20214e-08	0	0	0	0	0	0	0	0	0	0	0	0	0	0	4.56595e-08	0	0	0	2.54349e-08	0	0
Cluster_3190386	0	0	2.79348e-07	7.10804e-08	0	7.76493e-08	6.91781e-08	0	0	0	1.8101e-07	0	0	0	1.91155e-07	0	0	0	1.97482e-07	0	0	0	0	0	0	0	0	0	0	0	0	0	0	0	0	0	0	0	0	0	0	0	0	0	0	0	0	0	1.59348e-06
Cluster_5143229	9.55599e-07	6.09202e-07	3.77455e-07	9.68899e-07	9.39498e-07	5.85348e-07	7.59772e-07	8.13027e-07	7.58751e-07	1.14311e-06	8.48944e-07	1.62334e-06	7.98721e-07	1.4064e-06	6.3567e-07	6.42098e-07	6.51713e-07	0	1.92809e-06	4.18409e-07	7.56972e-07	4.56643e-07	1.11391e-06	1.63999e-06	7.64241e-07	1.11385e-06	3.2487e-07	1.01011e-06	4.68901e-07	8.78498e-07	6.78e-07	1.01969e-06	1.71575e-06	1.10293e-06	5.00078e-07	1.31997e-06	0	1.35922e-06	6.30556e-07	1.40582e-06	1.09167e-06	1.3313e-06	1.11389e-06	1.81843e-06	6.71707e-07	1.27449e-06	1.11018e-06	8.68381e-07	1.7118e-07
Cluster_6504804	0	0	1.84959e-08	0	0	0	0	0	0	0	0	0	0	0	0	0	0	0	0	0	0	0	0	0	0	0	0	0	0	0	0	0	4.29655e-08	0	0	0	0	0	0	0	0	0	0	0	0	0	0	0	0
Cluster_6940460	6.65484e-07	6.018e-07	5.61706e-07	6.75347e-07	6.51182e-07	5.18566e-07	5.17974e-07	4.36896e-07	7.02286e-07	7.43021e-07	8.15087e-07	6.77395e-07	7.60595e-07	6.21321e-07	5.83222e-07	5.30468e-07	4.15537e-07	4.55311e-07	5.80291e-07	6.47826e-07	7.86067e-07	3.91507e-07	6.7801e-07	7.33528e-07	6.09817e-07	4.48125e-07	4.57482e-07	5.06774e-07	3.01875e-07	8.28648e-07	5.88486e-07	8.5117e-07	6.18739e-07	1.01694e-06	6.30798e-07	7.39795e-07	7.49615e-07	5.94355e-07	7.59434e-07	7.30358e-07	5.62613e-07	5.01712e-07	7.32235e-07	5.75264e-07	7.96107e-07	5.08639e-07	5.05754e-07	8.28025e-07	1.8042e-07
Cluster_5457799	6.29899e-07	5.12656e-07	3.90993e-07	5.34126e-07	5.2723e-07	4.54449e-07	6.48046e-07	3.82706e-07	9.53895e-07	9.74371e-07	6.55632e-07	7.60534e-07	6.50985e-07	5.80264e-07	6.42004e-07	5.97301e-07	7.82446e-07	5.75077e-07	5.1308e-07	8.76411e-07	1.02728e-06	1.10397e-06	6.59737e-07	6.0856e-07	7.42044e-07	5.24752e-07	6.29407e-07	3.5652e-07	1.33638e-06	5.69206e-07	4.83535e-07	7.69248e-07	1.01947e-06	8.19031e-07	1.07167e-06	6.91858e-07	5.76149e-07	5.04388e-07	1.17283e-06	6.16283e-07	3.47855e-07	4.48221e-07	9.3771e-07	5.95667e-07	4.29427e-07	8.3421e-07	6.07636e-07	8.58614e-07	3.29371e-07
Cluster_6198435	7.9299e-07	8.83479e-07	7.45711e-07	8.26412e-07	8.66976e-07	7.68355e-07	8.15193e-07	8.57634e-07	8.06729e-07	7.0488e-07	1.04813e-06	7.88421e-07	7.00019e-07	6.10195e-07	6.52434e-07	1.13367e-06	7.91761e-07	5.95934e-07	9.65567e-07	6.89777e-07	7.86417e-07	8.46205e-07	8.94615e-07	6.9005e-07	1.01009e-06	1.09138e-06	7.86394e-07	5.24896e-07	7.07425e-07	1.1044e-06	8.79544e-07	8.64034e-07	7.44395e-07	8.20536e-07	9.76802e-07	8.19644e-07	8.23497e-07	8.49828e-07	8.03173e-07	8.22166e-07	8.03516e-07	7.15489e-07	8.39228e-07	7.865e-07	7.43337e-07	8.05024e-07	6.16331e-07	6.26537e-07	9.82361e-07
Cluster_6425612	0	0	0	0	0	0	0	0	0	0	0	0	0	0	0	0	0	0	0	0	0	0	0	0	0	0	0	0	0	0	0	0	0	0	0	0	0	0	0	0	0	0	0	0	0	0	0	0	0
Cluster_9100509	9.86608e-07	1.04436e-06	9.75169e-07	1.33349e-06	1.2686e-06	1.18335e-06	1.18055e-06	1.31113e-06	1.34616e-06	1.098e-06	6.46388e-07	9.27372e-07	9.7067e-07	1.43026e-06	9.10416e-07	1.15961e-06	1.04889e-06	1.07779e-06	9.34189e-07	1.29714e-06	9.55928e-07	8.55612e-07	6.9692e-07	1.20926e-06	1.07871e-06	1.01836e-06	7.57227e-07	7.11893e-07	1.06475e-06	8.13634e-07	8.92103e-07	1.19699e-06	1.04719e-06	8.80806e-07	1.50838e-06	1.18301e-06	1.37148e-06	1.01729e-06	1.17224e-06	1.26361e-06	1.45009e-06	1.32757e-06	7.97684e-07	1.16638e-06	1.2226e-06	1.54888e-06	1.2768e-06	1.07751e-06	4.84227e-08
Cluster_6017949	3.00213e-08	2.89605e-08	1.4099e-08	6.97947e-08	4.41122e-08	4.57469e-08	4.07561e-08	5.00687e-08	7.296e-08	3.2118e-08	3.55471e-08	6.29463e-08	0	0	3.75394e-08	3.77465e-08	3.79092e-08	3.83433e-08	8.13042e-08	3.87205e-08	0	8.34874e-08	7.72129e-08	0	0	7.56525e-08	7.55511e-08	3.71514e-08	7.94222e-08	8.17208e-08	3.49223e-08	7.47597e-08	0	0	0	8.08669e-08	0	7.90538e-08	3.43905e-08	3.85309e-08	1.564e-07	3.63984e-08	5.29745e-08	0	0	3.64029e-08	0	9.87043e-08	1.64138e-06
Cluster_945094	5.11298e-07	6.52586e-07	4.77532e-07	6.53357e-07	7.18415e-07	5.93363e-07	6.40548e-07	5.31553e-07	8.44492e-07	1.07074e-06	1.26121e-06	7.22732e-07	7.65476e-07	3.58752e-07	8.85791e-07	9.03026e-07	1.23397e-06	5.03046e-07	1.13143e-06	7.73167e-07	8.2508e-07	9.30107e-07	3.78718e-07	7.28845e-07	4.53153e-07	1.60153e-06	1.04119e-06	5.95519e-07	6.69153e-07	5.91195e-07	1.39951e-06	8.50937e-07	7.44734e-07	6.97329e-07	1.1817e-06	6.54957e-07	8.75206e-07	1.10467e-06	6.00233e-07	9.07705e-07	7.99136e-07	7.90071e-07	9.31045e-07	5.497e-07	5.82144e-07	7.99276e-07	5.92149e-07	1.27765e-06	4.89146e-07
Cluster_7728366	0	0	0	0	0	0	0	0	0	0	0	0	0	0	0	0	0	0	0	0	0	0	0	0	0	0	0	0	0	0	0	0	0	0	0	0	0	0	0	0	0	0	0	0	0	0	0	0	0
Cluster_192669	8.53735e-07	4.45915e-07	3.55345e-07	5.44527e-07	4.07827e-07	4.68668e-07	5.64485e-07	4.04149e-07	6.29553e-07	1.13828e-06	6.33847e-07	5.86298e-07	5.76639e-07	1.30209e-06	8.61883e-07	2.60153e-07	7.8832e-07	9.96441e-07	6.16092e-07	6.01275e-07	1.24159e-06	9.61333e-07	5.04905e-07	1.27457e-06	5.26867e-07	6.54404e-07	1.02216e-06	7.27261e-07	7.3497e-07	6.4714e-07	1.17926e-06	1.34767e-06	1.05755e-06	7.71795e-07	5.77714e-07	9.69767e-07	5.23936e-07	1.03612e-06	1.24437e-06	1.46455e-06	7.19249e-07	8.67751e-07	7.51175e-07	7.64299e-07	1.06361e-06	8.07189e-07	8.94108e-07	1.06278e-06	4.6978e-07
Cluster_6450023	0	0	0	0	0	8.94144e-08	0	0	0	0	0	0	0	0	0	0	0	0	0	0	1.07279e-07	0	0	0	0	1.109e-07	0	0	0	0	0	1.09591e-07	0	0	0	0	0	0	0	0	0	0	0	0	0	0	0	0	2.67896e-07
Cluster_914229	1.31843e-06	9.20505e-07	5.6503e-07	8.33726e-07	5.42952e-07	8.34534e-07	6.81621e-07	9.57999e-07	8.28099e-07	5.67998e-07	9.72699e-07	6.15157e-07	7.42444e-07	8.04256e-07	5.07884e-07	3.47786e-07	8.36536e-07	4.49663e-07	6.35651e-07	4.54085e-07	8.86121e-07	6.5272e-07	1.05641e-06	9.31044e-07	1.75508e-07	1.18293e-06	1.03368e-06	9.9278e-07	3.10469e-07	7.62057e-07	2.73029e-07	3.58289e-07	1.49281e-07	1.94074e-07	1.79106e-06	5.41823e-07	1.08891e-06	6.18057e-07	5.37742e-07	1.05435e-06	1.29643e-06	8.53708e-07	1.13895e-06	7.80385e-07	1.14675e-06	0	5.58669e-07	7.71688e-07	8.1881e-07
Cluster_7340354	0	0	0	0	0	0	0	0	0	0	0	0	0	0	0	0	0	0	0	0	0	0	0	0	0	0	0	0	0	0	0	0	0	0	0	0	0	0	0	0	0	0	0	0	0	0	0	0	0
Cluster_4935010	1.23386e-06	1.15599e-06	1.23782e-06	1.14457e-06	1.29854e-06	1.19508e-06	1.15187e-06	9.61853e-07	1.79458e-06	1.31587e-06	7.67695e-07	4.93173e-07	1.17603e-06	1.3285e-06	5.8111e-07	6.57355e-07	8.30445e-07	1.05972e-06	9.13342e-07	1.25296e-06	1.1102e-06	4.84645e-07	8.21738e-07	7.78252e-07	6.91691e-07	5.12357e-07	1.16953e-06	7.61797e-07	7.3045e-07	1.18597e-06	7.03182e-07	1.01262e-06	1.49056e-06	1.03619e-06	9.09092e-07	1.084e-06	1.26887e-06	1.20127e-06	8.67687e-07	1.13909e-06	8.09015e-07	1.06851e-06	1.03761e-06	1.03751e-06	9.89183e-07	8.34851e-07	1.59307e-06	8.75702e-07	0
Cluster_6465918	0	0	0	0	0	0	0	0	0	0	0	0	0	0	0	0	0	0	0	0	0	0	0	0	0	0	0	0	0	0	0	0	0	0	0	0	0	0	0	0	0	0	0	0	0	0	0	0	0
Cluster_3588821	7.31739e-07	6.80127e-07	5.33006e-07	8.54895e-07	7.52737e-07	5.67561e-07	6.48745e-07	6.95763e-07	1.08877e-06	8.9468e-07	1.13166e-06	9.47106e-07	1.13121e-06	9.91839e-07	8.58967e-07	9.01258e-07	8.29715e-07	9.91801e-07	9.90087e-07	6.54863e-07	1.07276e-06	9.55169e-07	1.07542e-06	6.18382e-07	4.97875e-07	1.09132e-06	1.2026e-06	8.13129e-07	9.48166e-07	1.17886e-06	8.33827e-07	1.09774e-06	6.51662e-07	1.03699e-06	7.72395e-07	9.43732e-07	8.44012e-07	1.25836e-06	1.08088e-06	4.98327e-07	9.33574e-07	7.96648e-07	1.05404e-06	1.25784e-06	9.48498e-07	5.07021e-07	8.51381e-07	9.81968e-07	8.78755e-07
Cluster_5039090	1.17539e-06	1.10837e-06	6.18568e-07	1.09854e-06	8.83797e-07	7.2834e-07	8.93038e-07	1.02765e-06	6.48024e-07	1.0413e-06	9.31757e-07	8.65962e-07	8.58259e-07	1.51126e-06	6.93847e-07	7.15623e-07	5.21375e-07	1.35836e-06	8.28065e-07	5.21579e-07	1.17982e-06	9.70557e-07	1.07566e-06	8.26731e-07	9.43677e-07	1.31145e-06	1.51187e-06	1.29034e-06	1.3045e-06	9.06693e-07	1.2121e-06	1.1469e-06	7.36874e-07	7.73953e-07	1.54881e-07	8.46697e-07	9.52759e-07	7.80177e-07	1.43735e-06	8.54133e-07	1.10319e-06	1.13482e-06	6.32478e-07	7.7902e-07	1.14451e-06	8.70293e-07	1.00124e-06	9.56877e-07	6.8568e-07
Cluster_1279307	0	0	4.49846e-08	7.90798e-08	7.79429e-08	4.30755e-08	0	7.07174e-08	0	6.56867e-08	0	4.4453e-08	5.36511e-08	1.61618e-07	5.3021e-08	0	0	5.41565e-08	1.14605e-07	7.301e-08	1.55045e-07	0	0	0	0	0	5.33545e-08	0	0	1.15423e-07	0	1.05591e-07	4.62585e-08	5.4527e-08	0	5.6309e-08	5.7207e-08	0	4.85734e-08	1.09169e-07	6.1576e-08	1.02819e-07	1.31649e-07	4.6994e-08	1.55376e-07	1.02832e-07	0	0	9.70012e-07
Cluster_6493927	0	0	0	0	0	2.52137e-08	0	0	0	0	0	0	0	3.16762e-08	0	0	0	0	0	0	0	0	0	0	0	0	0	0	3.2979e-08	0	0	0	0	0	0	0	0	0	0	0	0	0	0	0	0	0	0	8.19712e-08	0
Cluster_7990424	6.60127e-07	5.09442e-07	2.79677e-07	5.20322e-07	4.19457e-07	2.76156e-07	5.97965e-07	3.11346e-07	3.20858e-07	2.15824e-07	4.47928e-07	3.0561e-07	5.08945e-07	6.70959e-07	7.70411e-07	8.85327e-07	9.80614e-07	8.78529e-07	4.18934e-07	1.24873e-06	3.21836e-07	6.11925e-07	4.73009e-07	3.37886e-07	8.38413e-07	3.32699e-07	7.75257e-07	9.80291e-07	6.98554e-07	7.0212e-07	6.14316e-07	9.86319e-07	3.00931e-07	4.69491e-07	7.70503e-07	6.1856e-07	8.49066e-07	3.74658e-07	3.0248e-07	1.0734e-06	4.77106e-07	1.14973e-06	1.08136e-06	5.60707e-07	8.6006e-07	7.47087e-07	9.51688e-07	7.58183e-07	4.46494e-07
Cluster_8489647	6.53175e-07	6.23188e-07	3.7672e-07	6.09973e-07	7.96814e-07	3.67766e-07	5.82363e-07	7.8052e-07	1.15985e-06	4.28823e-07	9.32612e-07	1.12677e-06	9.70352e-07	7.23548e-07	4.32952e-07	7.55581e-07	5.26507e-07	1.41327e-06	2.91727e-07	5.77691e-07	1.34698e-06	2.78531e-07	4.4938e-07	1.12115e-06	1.08846e-06	9.35366e-07	5.04108e-07	6.11916e-07	4.05402e-07	3.74331e-07	8.7416e-07	8.36285e-07	8.1851e-07	2.77299e-07	2.98409e-07	8.43359e-07	9.91161e-07	5.01765e-07	1.23786e-06	1.02041e-06	9.09727e-07	7.32239e-07	1.07719e-06	1.27054e-06	4.89344e-07	1.76342e-07	9.54182e-07	1.04146e-06	6.8418e-07
Cluster_6466172	1.49113e-06	1.05653e-06	1.26317e-06	8.31416e-07	7.27268e-07	3.06998e-07	9.01248e-07	1.00894e-06	1.61249e-06	1.53533e-06	6.50355e-07	7.28512e-07	1.10402e-06	0	6.35852e-07	5.41127e-07	9.35746e-07	8.54203e-07	8.1717e-07	0	1.16077e-06	2.21696e-06	1.05949e-06	8.6264e-07	3.82134e-07	9.56081e-07	1.14347e-06	1.41442e-06	7.91016e-07	2.39257e-07	4.14654e-07	1.314e-06	1.63597e-06	1.17639e-06	9.57435e-07	1.65344e-06	4.57704e-07	1.25734e-06	1.20264e-06	5.0807e-07	7.54391e-07	4.68417e-07	2.81667e-07	1.00454e-06	1.36768e-06	5.38302e-07	2.66804e-07	1.24136e-06	5.87664e-07
Cluster_6438691	0	0	0	0	0	0	0	0	0	0	0	0	0	0	0	0	0	0	0	0	0	0	0	0	0	0	0	0	0	0	0	0	0	0	0	0	0	0	0	0	0	0	0	0	0	0	1.35955e-07	0	0
Cluster_4994383	9.68186e-07	7.86111e-07	4.90984e-07	5.46595e-07	8.62193e-07	6.46019e-07	8.92347e-07	7.84556e-07	8.71879e-07	5.64984e-07	2.8441e-07	3.42796e-07	4.80435e-07	7.48566e-07	8.8047e-07	1.01403e-06	5.2315e-07	7.36548e-07	8.17367e-07	8.87964e-07	9.65507e-07	2.4477e-07	5.33111e-07	1.17917e-06	4.91729e-07	7.49017e-07	6.39144e-07	9.80291e-07	1.04783e-06	5.64954e-07	7.16701e-07	6.74861e-07	1.05624e-06	7.09329e-07	7.18161e-07	1.36835e-06	4.31325e-07	4.96918e-07	1.16031e-06	7.77994e-07	1.12421e-06	2.13427e-07	8.54213e-07	6.36112e-07	5.37537e-07	5.59568e-07	7.34789e-07	1.05287e-06	2.67896e-07
Cluster_1478328	6.27803e-07	5.76188e-07	3.57855e-07	3.32936e-07	8.89765e-07	3.16971e-07	5.46547e-07	3.72519e-07	1.22519e-06	5.47129e-07	1.35795e-06	4.88521e-07	3.77575e-07	1.11892e-06	3.00895e-07	3.94808e-07	4.5678e-07	8.84851e-07	8.54224e-07	1.09713e-06	2.55149e-07	0	2.69202e-07	8.01836e-07	7.81922e-07	3.08073e-07	4.20531e-07	1.08091e-06	8.59373e-07	4.27378e-07	7.97869e-07	7.96543e-07	4.56751e-07	4.07025e-07	1.22926e-06	8.78388e-07	6.44188e-07	6.97732e-07	1.09159e-06	0	8.09749e-07	7.97329e-07	7.84491e-07	5.26539e-07	1.0578e-06	4.19211e-07	7.34085e-07	8.79714e-07	5.23851e-07
Cluster_1154389	0	5.83735e-08	5.68364e-08	5.6272e-08	8.89137e-08	0	2.7383e-08	0	0	0	7.16497e-08	0	0	0	7.56654e-08	0	0	0	8.19393e-08	0	0	0	0	7.36981e-08	7.20511e-08	0	0	7.48833e-08	1.60085e-07	8.23592e-08	0	0	0	0	7.28439e-08	0	0	0	6.93183e-08	0	1.57622e-08	0	0	0	0	0	5.94805e-08	0	1.04779e-06
Cluster_6450747	2.08212e-08	0	0	0	0	0	0	0	0	0	0	0	5.26896e-08	0	5.20708e-08	0	0	0	0	0	0	0	0	0	0	0	0	0	0	0	0	0	0	0	0	0	0	0	0	0	0	0	0	0	0	0	0	0	0
Cluster_4921181	4.37284e-07	1.02932e-06	1.2048e-06	9.49331e-07	7.77951e-07	6.17491e-07	7.43415e-07	6.42872e-07	1.41479e-06	9.5283e-07	9.77951e-07	5.58228e-07	7.09474e-07	6.47717e-07	1.37019e-06	1.11312e-06	1.09653e-06	1.10144e-06	8.00252e-07	7.46244e-07	9.22212e-07	1.06098e-06	9.76524e-07	9.60819e-07	6.38077e-07	3.90367e-07	1.00118e-06	1.05921e-06	1.47917e-06	1.09292e-06	7.89873e-07	1.38887e-06	8.24427e-07	8.69863e-07	1.57234e-06	4.51211e-07	6.90606e-07	8.98031e-07	1.21568e-06	1.2177e-06	5.81258e-07	1.01471e-06	7.56947e-07	9.83468e-07	6.65589e-07	1.16792e-06	8.83927e-07	9.02108e-07	2.09554e-07
Cluster_6437543	0	0	0	1.09799e-08	1.1566e-08	0	0	0	0	0	0	0	0	0	0	2.96908e-08	0	0	0	0	0	0	0	0	0	0	0	0	3.12362e-08	0	0	0	0	0	0	0	3.25426e-08	0	0	0	0	0	0	0	0	0	0	2.58798e-08	0
Cluster_7967134	4.64031e-07	5.04981e-07	4.29467e-07	4.41885e-07	3.93125e-07	6.79489e-07	5.08736e-07	4.1501e-07	6.46773e-07	1.63123e-07	4.32341e-07	8.60786e-07	7.04892e-07	8.19162e-07	7.4533e-07	7.4397e-07	2.50182e-07	9.07793e-07	5.59861e-07	5.39189e-07	5.83944e-07	7.66127e-07	2.66134e-07	3.77701e-07	4.66097e-07	4.83545e-07	4.83103e-07	6.56188e-07	5.02263e-07	7.93275e-07	6.8697e-07	7.40425e-07	2.66171e-07	6.96391e-07	9.13688e-07	4.20333e-07	7.55174e-07	5.25608e-07	7.6652e-07	7.68546e-07	6.13234e-07	6.42091e-07	5.16476e-07	2.67856e-07	5.6092e-07	7.99229e-07	8.39731e-07	6.28319e-07	1.68269e-06
Cluster_5501087	7.40088e-07	5.72432e-07	5.4759e-07	2.78031e-07	7.13354e-07	6.677e-07	5.36646e-07	4.18898e-07	7.57878e-07	8.30405e-07	3.97298e-07	9.25032e-07	4.46645e-07	9.20226e-07	9.01329e-07	3.00293e-07	1.18606e-06	9.46933e-07	4.48042e-07	4.10781e-07	1.34782e-06	6.17946e-07	1.1541e-06	1.07473e-06	1.97153e-07	8.10041e-07	8.84764e-07	1.44775e-06	3.35708e-07	6.56948e-07	6.28081e-07	9.71128e-07	5.40692e-07	5.47874e-07	8.09682e-07	6.4746e-07	6.65078e-07	4.57075e-07	8.40546e-07	5.87797e-07	1.14521e-06	6.14141e-07	1.02592e-06	9.5632e-07	6.18455e-07	7.45057e-07	6.0076e-07	1.19803e-06	4.11643e-07
Cluster_1774597	1.11309e-06	1.23783e-06	1.04576e-06	1.07518e-06	7.45839e-07	8.1092e-07	1.06993e-06	1.17811e-06	8.65569e-07	8.78403e-07	6.67803e-07	7.68648e-07	1.10232e-06	8.59869e-07	1.05785e-06	4.96385e-07	1.06827e-06	8.644e-07	1.0139e-06	5.81935e-07	1.09987e-06	8.31111e-07	5.07693e-07	7.76054e-07	9.40162e-07	5.58263e-07	7.80633e-07	9.77118e-07	1.04444e-06	1.30495e-06	1.07352e-06	1.22582e-06	9.22925e-07	7.25262e-07	1.24632e-06	7.59599e-07	6.99508e-07	9.65339e-07	1.03372e-06	8.68629e-07	6.32225e-07	6.64512e-07	1.06865e-06	7.50079e-07	6.88883e-07	4.78716e-07	7.76134e-07	1.11258e-06	5.72206e-08
Cluster_8002066	6.28837e-07	4.62257e-07	3.221e-07	3.05748e-07	5.09298e-07	2.75567e-07	7.17768e-07	9.05363e-07	6.13816e-07	6.66338e-07	4.60851e-07	1.02485e-06	9.58721e-07	6.41787e-07	6.31641e-07	7.22456e-07	1.2542e-06	7.45169e-07	3.42008e-07	0	7.11117e-07	1.24761e-06	1.06274e-06	3.0761e-07	4.51103e-07	5.57228e-07	4.2618e-07	4.68835e-07	9.3462e-07	6.07424e-07	3.84148e-07	2.00637e-07	3.91818e-07	6.49583e-07	1.21618e-06	2.621e-07	4.18895e-07	9.16983e-07	1.08281e-06	9.39584e-07	8.22374e-07	9.5832e-07	7.79934e-07	3.11412e-07	4.6275e-07	9.18778e-07	8.68932e-07	2.76801e-07	9.89504e-07
Cluster_6481258	0	0	0	0	0	0	0	0	0	0	0	0	0	0	0	0	0	0	0	0	0	0	0	0	0	0	0	0	0	0	0	0	0	0	0	0	0	0	0	0	0	0	0	0	0	0	0	0	0
Cluster_4720852	7.70464e-07	7.94366e-07	1.02683e-06	8.95123e-07	8.56066e-07	1.14139e-06	7.55212e-07	7.95501e-07	1.86238e-06	1.40472e-06	1.00726e-06	1.30594e-06	1.00688e-06	1.7594e-06	5.97031e-07	8.5006e-07	7.56454e-07	5.13059e-07	1.23316e-06	9.03194e-07	5.92424e-07	1.5918e-06	1.28244e-06	1.16302e-06	1.89504e-07	7.93501e-07	8.59525e-07	1.70404e-06	4.21046e-07	1.22128e-06	1.29595e-06	1.02411e-06	5.53352e-07	9.5025e-07	1.07462e-06	7.91604e-07	1.08567e-06	8.38187e-07	9.63361e-07	9.78029e-07	1.90949e-06	9.20619e-07	1.25057e-06	4.43793e-07	9.71985e-07	8.67662e-07	1.21665e-06	1.13008e-06	0
Cluster_7489802	0	0	0	0	0	0	0	0	0	0	0	0	0	0	0	0	0	0	0	0	0	0	0	0	0	0	0	0	0	0	0	0	0	0	0	0	0	0	0	0	0	0	0	0	0	0	0	0	0
Cluster_5012443	8.5588e-07	8.64515e-07	6.47711e-07	6.70431e-07	7.73122e-07	8.34113e-07	8.42266e-07	9.55496e-07	1.1724e-06	1.07914e-06	1.01429e-06	7.80593e-07	8.2926e-07	1.22032e-06	8.57163e-07	9.69964e-07	9.79543e-07	9.99425e-07	1.01712e-06	9.36337e-07	9.9932e-07	1.03333e-06	8.01675e-07	9.39512e-07	1.16641e-06	1.01766e-06	1.06247e-06	6.06427e-07	9.35758e-07	1.02765e-06	7.9673e-07	7.39394e-07	8.36335e-07	1.0283e-06	9.40435e-07	1.01543e-06	1.06845e-06	5.30994e-07	9.75368e-07	1.17385e-06	8.64289e-07	1.11656e-06	8.18196e-07	7.03969e-07	6.48756e-07	9.8062e-07	1.05525e-06	8.59854e-07	2.06996e-07
Cluster_1174165	0	0	0	5.93639e-08	0	0	0	0	0	0	0	0	0	0	0	0	0	0	0	0	0	0	0	0	7.601e-08	0	0	0	8.44406e-08	0	0	0	0	0	0	0	0	0	0	0	0	0	0	0	0	7.74062e-08	0	6.99607e-08	1.29532e-07
Cluster_7817145	0	0	0	0	0	0	0	0	0	0	0	0	0	0	0	0	0	0	0	0	0	0	0	0	0	0	0	0	0	0	0	0	0	0	0	0	0	0	0	0	0	0	0	0	0	0	0	0	0
Cluster_2576256	9.51344e-07	6.43792e-07	8.00715e-07	7.15368e-07	7.5919e-07	8.52209e-07	6.58287e-07	9.39303e-07	4.72278e-07	8.58609e-07	1.09941e-06	7.05857e-07	7.55415e-07	5.23429e-07	6.27472e-07	7.6771e-07	7.56562e-07	6.89666e-07	6.88795e-07	6.25045e-07	6.86129e-07	7.52627e-07	8.18482e-07	6.66799e-07	5.40926e-07	7.23857e-07	8.45114e-07	7.93727e-07	8.42943e-07	8.73274e-07	7.90019e-07	8.32934e-07	8.78829e-07	5.86185e-07	5.47013e-07	6.59289e-07	6.89518e-07	7.75698e-07	7.59812e-07	8.47787e-07	9.14166e-07	1.12243e-06	8.52583e-07	7.28715e-07	7.56039e-07	4.0241e-07	5.71095e-07	8.71445e-07	3.06844e-07
Cluster_8390731	5.36466e-08	7.51373e-08	6.84472e-08	8.9383e-08	6.72104e-08	1.06395e-07	7.90907e-08	9.21616e-08	8.52994e-08	0	7.22138e-08	6.77899e-08	1.92919e-08	1.35852e-07	9.16278e-08	7.66819e-08	3.85062e-08	1.94736e-08	0	5.89953e-08	7.48551e-08	6.36016e-08	3.92144e-08	5.57088e-08	6.12537e-08	9.60549e-08	0	7.5473e-08	6.05047e-08	2.39477e-08	3.54723e-08	7.59371e-08	9.98018e-08	6.62711e-08	9.17718e-08	9.71721e-08	4.20235e-08	6.50018e-08	3.4932e-08	3.91377e-08	2.78606e-08	1.34188e-07	5.85708e-08	5.208e-08	2.73763e-08	3.69762e-08	8.99232e-08	7.56953e-08	4.00402e-07
Cluster_4748897	6.30669e-07	8.48405e-07	9.1751e-07	6.40333e-07	6.32663e-07	7.23625e-07	6.27554e-07	7.63072e-07	6.21122e-07	6.2935e-07	4.93385e-07	6.90875e-07	6.51283e-07	5.91689e-07	4.13275e-07	7.65497e-07	4.74668e-07	7.43196e-07	6.18076e-07	6.48141e-07	6.7416e-07	5.48412e-07	2.99696e-07	5.97048e-07	4.08594e-07	4.94135e-07	5.85999e-07	6.30279e-07	4.86335e-07	5.54555e-07	8.30057e-07	7.19882e-07	7.21984e-07	5.04317e-07	5.85348e-07	5.28194e-07	5.93959e-07	7.09983e-07	7.58114e-07	4.68327e-07	5.74621e-07	7.13224e-07	3.91749e-07	5.16141e-07	3.89204e-07	6.40555e-07	7.92623e-07	6.35971e-07	1.2434e-07
Cluster_2798610	6.43547e-07	6.08395e-07	4.06985e-07	5.32949e-07	5.69653e-07	7.16947e-07	6.14932e-07	5.43869e-07	7.80515e-07	6.52006e-07	8.01025e-07	4.93927e-07	3.05433e-07	6.72657e-07	3.31012e-07	6.09612e-07	6.41247e-07	4.39268e-07	5.50393e-07	4.24848e-07	5.21475e-07	4.49881e-07	5.67368e-07	6.98188e-07	6.08338e-07	3.33541e-07	4.81136e-07	3.58457e-07	4.27975e-07	2.48204e-07	5.47441e-07	3.81243e-07	7.8093e-07	4.71474e-07	6.30327e-07	7.13062e-07	4.63953e-07	6.73335e-07	8.88577e-07	5.66258e-07	5.97452e-07	6.03423e-07	6.25959e-07	5.88694e-07	4.18005e-07	3.76629e-07	4.99976e-07	7.90791e-07	2.98416e-08
Cluster_4799567	3.09097e-07	4.18198e-07	6.22914e-07	3.25256e-07	3.93832e-07	6.64298e-07	3.02818e-07	5.27698e-07	6.32138e-07	3.71035e-07	5.54787e-07	3.5086e-07	4.38818e-07	6.60944e-07	1.22293e-06	2.18028e-07	0	4.42951e-07	1.38938e-06	2.23654e-07	2.11355e-07	4.82233e-07	5.73098e-08	0	2.06475e-07	7.41115e-07	3.44313e-07	2.14591e-07	4.58752e-07	7.08043e-07	9.74084e-07	2.15911e-07	3.78353e-07	2.22991e-07	1.04373e-06	2.33548e-07	4.77939e-07	1.14156e-06	1.98643e-07	2.22559e-07	4.51692e-07	1.24211e-06	5.42209e-07	9.49199e-07	2.11806e-07	2.10268e-07	4.32776e-07	5.70128e-07	1.05559e-06
Cluster_5476184	5.52925e-07	4.73789e-07	4.24597e-07	3.34256e-07	4.45665e-07	5.10282e-07	6.3701e-07	3.12683e-07	9.92802e-07	4.01374e-07	5.80936e-07	7.97353e-07	3.50283e-07	7.18066e-07	3.4458e-07	3.98217e-07	2.05927e-07	4.21053e-07	6.52237e-07	3.10389e-07	3.92593e-07	4.2499e-07	1.19214e-07	3.74681e-07	3.30787e-07	5.66337e-07	6.52607e-07	3.09643e-07	7.79055e-07	6.76663e-07	1.88928e-07	4.2735e-07	5.05739e-07	1.55629e-07	1.9005e-07	7.46446e-07	6.08666e-07	5.76263e-07	8.06518e-07	1.3529e-07	9.08531e-07	7.07684e-07	4.63678e-07	7.34221e-07	3.85965e-07	4.11925e-07	1.41504e-07	2.98426e-07	5.7519e-07
Cluster_8132133	0	0	0	0	0	0	0	0	0	0	0	0	0	0	0	0	0	0	0	0	0	0	0	0	0	0	0	0	0	0	0	0	0	0	0	0	0	0	5.00342e-08	0	0	0	0	0	0	0	0	0	0
Cluster_7694020	5.27089e-07	8.36453e-07	9.28752e-07	6.91038e-07	7.31921e-07	1.02584e-06	6.71108e-07	9.97538e-07	7.59321e-07	5.79871e-07	3.70692e-07	4.8201e-07	8.09621e-07	8.131e-07	1.26992e-06	5.26459e-07	7.22993e-07	1.12682e-06	9.83128e-07	5.62973e-07	7.24708e-07	4.60518e-07	5.45472e-07	4.04613e-07	8.1634e-07	3.36653e-07	5.20572e-07	8.34146e-07	9.85379e-07	4.14105e-07	4.7657e-07	8.50875e-07	7.95504e-07	1.06522e-06	9.07311e-07	8.52761e-07	6.02953e-07	4.54089e-07	3.28745e-07	8.31128e-07	4.2468e-07	4.19609e-07	7.39574e-07	4.2301e-07	6.91615e-07	8.21666e-07	1.08825e-06	5.25456e-07	3.98112e-07
Cluster_1804544	3.41244e-07	3.58244e-07	5.75212e-07	3.86716e-07	3.09217e-07	3.59436e-07	3.4424e-07	3.57894e-07	4.00197e-07	4.63828e-07	6.34118e-07	5.20395e-07	6.20175e-07	1.9235e-07	9.1536e-07	3.35606e-07	8.69994e-07	4.16404e-07	3.48336e-07	4.71925e-07	3.80957e-07	2.71102e-07	4.16573e-07	4.88231e-07	3.94495e-07	3.6612e-07	3.49845e-07	4.15989e-07	4.97708e-07	8.37478e-07	5.56162e-07	5.35503e-07	2.14169e-07	3.00114e-07	5.01376e-07	1.71803e-07	2.89843e-07	6.45341e-07	2.89105e-07	7.71793e-07	5.09109e-07	5.95168e-07	8.60177e-07	8.09555e-07	2.44895e-07	5.63046e-07	6.34103e-07	5.27841e-07	2.69687e-07
Cluster_8424478	6.91558e-07	6.37302e-07	5.68183e-07	4.62929e-07	7.51589e-07	3.63037e-07	6.2775e-07	1.06571e-06	6.09001e-07	6.33669e-07	4.31584e-07	1.07371e-06	5.76486e-07	7.7707e-07	3.0776e-07	4.9747e-07	7.47927e-07	3.80457e-07	4.31869e-07	5.8764e-07	8.88519e-07	8.51707e-07	5.20932e-07	6.65884e-07	7.59504e-07	1.15371e-06	1.20393e-06	6.67177e-07	4.21872e-07	6.2886e-07	6.73574e-07	4.93716e-07	6.95873e-07	4.28174e-07	2.74236e-07	4.45746e-07	3.93744e-07	4.07138e-07	1.12626e-06	9.27844e-07	5.02134e-07	8.28599e-07	8.84362e-07	6.24933e-07	5.72759e-07	4.62416e-07	5.74192e-07	6.16819e-07	9.47294e-07
Cluster_6452994	0	0	0	0	0	0	0	0	0	0	0	0	0	0	0	0	0	0	0	0	0	0	0	0	0	0	0	0	0	0	0	0	0	0	0	0	0	0	0	0	0	0	0	0	0	0	0	0	0
Cluster_7179476	4.53429e-07	5.34687e-07	5.92605e-07	6.59015e-07	5.01607e-07	5.85294e-07	7.91587e-07	3.75017e-07	8.37249e-07	6.66346e-07	6.44847e-07	9.11415e-07	1.01892e-06	5.76605e-07	6.01767e-07	3.42373e-07	4.95944e-07	3.97288e-07	4.46774e-07	2.34138e-07	4.42524e-07	1.23029e-06	4.02698e-07	6.19617e-07	3.50709e-07	8.00557e-07	9.15295e-07	3.63821e-07	3.60192e-07	4.94155e-07	7.70457e-07	4.52063e-07	8.91199e-07	8.06315e-07	4.37063e-07	4.65765e-07	6.6458e-07	7.17043e-07	8.73722e-07	3.49487e-07	6.80807e-07	1.06604e-06	6.64845e-07	2.16283e-07	8.95363e-07	4.40248e-07	7.91923e-07	7.95803e-07	2.66507e-07
Cluster_5263545	7.09706e-07	5.36459e-07	5.19174e-07	6.7338e-07	7.86371e-07	1.21715e-06	7.03195e-07	1.11747e-06	2.97959e-07	9.72294e-07	8.4622e-07	1.10022e-06	3.4101e-07	6.79787e-07	8.19671e-07	9.98046e-07	1.20465e-06	1.02691e-06	9.85549e-07	9.37931e-07	8.52161e-07	9.60468e-07	6.58373e-07	8.81585e-07	1.30247e-06	8.63783e-07	1.0746e-06	1.25501e-06	8.50205e-07	1.10878e-06	2.2104e-07	4.0895e-07	8.76481e-07	7.08588e-07	6.68661e-07	1.10214e-06	1.08411e-06	1.44455e-06	7.3454e-07	4.32825e-07	1.38594e-06	1.13468e-06	9.33273e-07	1.17251e-06	5.40378e-07	9.08486e-07	7.75826e-07	9.35697e-07	2.06203e-07
Cluster_7222827	0	0	0	0	0	0	0	0	0	0	0	0	0	0	0	0	0	0	0	0	0	0	0	0	0	0	0	0	0	0	0	0	0	0	0	0	0	0	0	0	0	0	0	0	0	0	0	0	0
Cluster_2089333	6.71921e-07	5.64277e-07	5.83199e-07	7.50293e-07	6.32275e-07	5.94233e-07	6.93702e-07	8.95135e-07	7.353e-07	1.0358e-06	8.63044e-07	4.82256e-07	6.12516e-07	1.02508e-06	9.58428e-07	7.10106e-07	7.13167e-07	7.72858e-07	8.7402e-07	8.3249e-07	8.26438e-07	6.73117e-07	1.40069e-06	9.52573e-07	9.71105e-07	5.01987e-07	1.01522e-06	8.48678e-07	8.17502e-07	6.58874e-07	6.91468e-07	6.0275e-07	7.92177e-07	7.4038e-07	7.77001e-07	5.43324e-07	6.67123e-07	6.37371e-07	6.46971e-07	5.17759e-07	7.88108e-07	7.33655e-07	6.05068e-07	6.70644e-07	7.39114e-07	9.42668e-07	5.94805e-07	3.97902e-07	9.82287e-07
Cluster_1234654	2.69514e-07	0	2.68597e-07	2.15086e-07	1.97063e-07	1.72379e-07	1.10143e-07	0	1.18637e-07	0	3.7594e-07	0	4.73254e-07	6.31874e-07	1.44789e-07	0	5.0559e-07	0	1.32205e-07	4.06101e-07	0	2.01867e-07	0	0	2.81326e-07	1.23015e-07	1.2285e-07	2.29075e-07	3.22215e-07	7.31649e-07	4.7643e-07	5.15428e-07	2.68408e-07	1.95857e-07	0	0	2.69092e-07	0	2.59136e-07	1.58763e-07	0	0	3.04933e-07	0	1.34874e-07	2.45532e-07	4.48173e-07	3.98677e-07	1.38309e-06
Cluster_8435775	0	0	0	0	0	0	0	0	0	0	0	4.1149e-08	0	0	0	0	0	0	0	0	0	0	0	0	0	0	0	0	0	5.34222e-08	4.56586e-08	0	0	0	0	0	0	0	0	0	0	0	0	0	0	4.75944e-08	3.85819e-08	0	3.98224e-08
Cluster_6527625	2.66881e-08	8.58171e-09	0	1.65455e-08	8.71436e-09	0	8.05135e-09	1.97821e-08	4.32397e-08	0	0	0	0	0	2.22477e-08	0	2.24669e-08	2.27242e-08	0	2.29477e-08	2.16857e-08	4.94788e-08	0	0	0	2.24177e-08	0	0	0	0	2.06967e-08	0	0	2.28796e-08	0	2.39628e-08	7.35572e-08	2.34256e-08	2.03815e-08	0	0	0	1.56976e-08	0	0	0	1.74889e-08	2.67136e-08	7.22048e-07
Cluster_7175036	6.56613e-07	4.26755e-07	3.9097e-07	4.29345e-07	6.32967e-07	6.25764e-07	5.12781e-07	4.28934e-07	9.22806e-07	3.7995e-07	5.56971e-07	7.41594e-07	4.94913e-07	8.12006e-07	7.29941e-07	8.73823e-07	5.57059e-07	9.39766e-07	6.96413e-07	4.6181e-07	6.9533e-07	5.59269e-07	6.86476e-07	5.93799e-07	6.03886e-07	3.50118e-07	5.05961e-07	5.37331e-07	8.62347e-07	3.08306e-07	6.53382e-07	8.87391e-07	4.04645e-07	1.03557e-06	7.36183e-07	6.75507e-07	5.00319e-07	6.2666e-07	5.84656e-07	5.62959e-07	6.43768e-07	6.98391e-07	5.33049e-07	3.83954e-07	6.73134e-07	8.18072e-07	7.14948e-07	4.38969e-07	1.24221e-06
Cluster_8207425	0	0	0	0	0	0	0	0	0	0	0	0	0	0	0	0	0	0	0	0	0	0	0	0	0	0	0	0	0	0	0	0	0	0	0	0	0	0	0	0	0	0	0	0	0	0	0	0	0
Cluster_5094553	1.13165e-06	9.09717e-07	1.08807e-06	9.78484e-07	1.13458e-06	1.01917e-06	9.98556e-07	8.80753e-07	1.00841e-06	8.07121e-07	5.35977e-07	9.88013e-07	1.25087e-06	8.62661e-07	1.29259e-06	9.48565e-07	1.21644e-06	1.23461e-06	1.28076e-06	1.24851e-06	1.04385e-06	7.3431e-07	1.15043e-06	5.513e-07	7.1864e-07	1.80608e-06	2.84788e-07	1.30705e-06	1.05821e-06	9.24135e-07	1.22863e-06	7.51481e-07	1.13843e-06	8.7314e-07	1.23286e-06	8.5839e-07	1.07793e-06	7.94645e-07	1.03707e-06	9.20638e-07	7.39782e-07	9.41213e-07	9.31869e-07	1.12141e-06	7.37194e-07	3.86595e-07	1.26068e-06	5.65702e-07	0
Cluster_8394568	0	0	0	0	0	0	0	0	0	0	0	0	0	0	0	0	0	0	0	0	0	0	0	0	0	0	0	0	0	0	0	0	0	0	0	0	0	0	0	0	0	0	0	0	0	0	0	0	0
Cluster_89442	0	0	0	0	0	0	0	0	0	0	0	0	0	0	0	0	0	0	0	0	0	0	0	0	0	0	0	0	0	0	0	0	0	0	0	0	0	0	0	0	0	0	0	0	0	0	0	0	0
Cluster_8305245	0	0	0	0	1.00008e-08	0	0	0	0	0	0	0	0	0	0	0	0	0	0	0	0	0	2.62578e-08	0	0	0	0	0	0	0	0	2.54236e-08	0	0	0	0	0	0	0	0	0	0	0	0	0	0	0	0	0
Cluster_5711929	1.06262e-06	6.52778e-07	8.02272e-07	8.39267e-07	1.20583e-06	8.40715e-07	9.90439e-07	9.67471e-07	5.84258e-07	7.16777e-07	8.2484e-07	8.34931e-07	7.96686e-07	7.66517e-07	5.93105e-07	8.22013e-07	9.65118e-07	8.5061e-07	3.35624e-07	8.43146e-07	6.6817e-07	9.66141e-07	4.96797e-07	1.32561e-06	8.55781e-07	9.27272e-07	1.35808e-06	7.93201e-07	2.82696e-07	7.13043e-07	1.2912e-06	4.64989e-07	1.24642e-06	7.55218e-07	5.84688e-07	9.45765e-07	1.13604e-06	1.59378e-06	1.36763e-06	5.47518e-07	6.82167e-07	1.36954e-06	1.00224e-06	7.67959e-07	1.23229e-06	8.68756e-07	7.49286e-07	5.20415e-07	6.04484e-08
Cluster_5459796	7.75443e-07	8.35573e-07	9.44385e-07	8.90515e-07	6.83354e-07	7.61761e-07	8.1601e-07	9.36096e-07	9.27263e-07	7.75755e-07	9.34376e-07	6.2724e-07	7.08873e-07	8.63982e-07	8.75868e-07	8.29672e-07	6.95727e-07	8.70307e-07	8.39481e-07	8.94434e-07	7.03983e-07	6.03281e-07	5.29698e-07	8.29509e-07	1.02801e-06	7.56938e-07	7.28445e-07	7.25594e-07	1.02091e-06	6.97137e-07	7.83814e-07	8.53298e-07	8.59587e-07	7.90536e-07	1.25403e-06	1.00208e-06	8.09113e-07	8.24296e-07	6.91906e-07	7.09424e-07	9.31244e-07	8.22756e-07	5.93945e-07	6.96511e-07	8.73958e-07	7.24188e-07	7.80003e-07	8.87851e-07	3.49011e-07
Cluster_5434069	7.5228e-07	1.25625e-06	6.52634e-07	1.2848e-06	8.55468e-07	7.92365e-07	1.02308e-06	1.30086e-06	1.12929e-06	1.70735e-06	1.11455e-06	1.31207e-06	1.07803e-06	7.68807e-07	8.9265e-07	1.03554e-06	1.16525e-06	1.00602e-06	9.19177e-07	7.59092e-07	6.41037e-07	1.5914e-06	5.60553e-07	6.40421e-07	1.36532e-06	8.57045e-07	6.41076e-07	1.01881e-06	1.28865e-06	7.11876e-07	7.38692e-07	1.27368e-06	4.69438e-07	1.77348e-06	7.9034e-07	1.51899e-06	6.70533e-07	5.74342e-07	1.04403e-06	5.92593e-07	6.80925e-07	5.2171e-07	8.99961e-07	1.22039e-06	8.79841e-07	4.09985e-07	1.0845e-06	7.03608e-07	0
Cluster_6567927	6.8331e-07	5.41699e-07	6.86794e-07	6.54944e-07	6.69572e-07	6.69833e-07	8.04624e-07	7.91967e-07	4.36717e-07	5.13103e-07	6.67023e-07	4.58573e-07	3.37372e-07	6.59634e-07	4.86432e-07	8.38037e-07	5.30121e-07	6.27931e-07	6.87463e-07	5.04199e-07	4.82431e-07	6.15113e-07	6.77182e-07	5.22474e-07	2.47345e-07	6.28675e-07	2.80898e-07	6.10428e-07	5.2991e-07	3.81064e-07	3.91392e-07	4.90627e-07	6.74154e-07	5.22076e-07	5.7267e-07	4.11859e-07	7.3798e-07	5.27544e-07	4.66192e-07	7.57586e-07	5.10141e-07	7.60767e-07	5.53386e-07	6.46501e-07	6.08136e-07	7.76474e-07	6.4006e-07	4.81297e-07	1.65355e-07
Cluster_1778546	6.44989e-07	8.96532e-07	8.47273e-07	8.63531e-07	6.03381e-07	5.27073e-07	9.30231e-07	5.96735e-07	7.08643e-07	6.79652e-07	7.25794e-07	4.45503e-07	7.02302e-07	7.69017e-07	8.93058e-07	4.86247e-07	5.65813e-07	6.70961e-07	7.25271e-07	7.57327e-07	3.17408e-07	5.55617e-07	5.37182e-07	6.51635e-07	7.99915e-07	7.18192e-07	6.48813e-07	8.57615e-07	4.06929e-07	6.33097e-07	3.12821e-07	7.13024e-07	7.1122e-07	6.19434e-07	4.57488e-07	8.55664e-07	6.69726e-07	6.27407e-07	5.51314e-07	5.34403e-07	6.84247e-07	5.2879e-07	8.06669e-07	8.2393e-07	9.26092e-07	9.98181e-08	6.12585e-07	5.22862e-07	2.55874e-07
Cluster_7359873	0	0	0	0	0	0	0	0	0	0	0	0	0	0	0	0	0	0	0	0	0	0	0	0	0	0	0	0	0	0	0	0	0	0	0	0	0	0	0	0	0	0	0	0	0	0	0	0	0
Cluster_606659	1.18553e-07	1.14364e-07	1.11353e-07	2.75618e-07	3.48397e-07	1.20436e-07	2.68242e-07	2.63627e-07	0	1.26833e-07	1.40375e-07	1.24287e-07	3.00008e-07	1.50623e-07	0	0	2.99406e-07	3.02834e-07	3.21068e-07	0	5.7799e-07	0	0	4.33165e-07	0	1.49375e-07	1.49175e-07	4.40131e-07	1.56818e-07	0	1.37908e-07	2.95225e-07	2.5867e-07	1.52453e-07	2.85429e-07	1.59671e-07	3.26754e-07	3.12182e-07	0	3.04316e-07	0	2.87473e-07	1.04598e-07	2.62783e-07	0	0	3.496e-07	3.89781e-07	8.4196e-07
Cluster_6510852	0	0	0	0	0	0	0	0	0	0	0	0	3.56806e-08	0	0	0	0	0	0	0	0	0	0	0	0	0	3.54833e-08	0	0	0	0	0	0	0	0	0	0	0	0	0	0	0	0	0	0	0	5.54381e-08	0	0
Cluster_8263338	2.68956e-07	4.20655e-07	3.41641e-07	5.73563e-07	3.59026e-07	3.5995e-07	1.53983e-07	4.01853e-07	8.04712e-07	7.25649e-07	3.73824e-07	5.34204e-07	4.69294e-07	5.6766e-07	2.87318e-07	9.19583e-07	3.64938e-07	4.0323e-07	5.13012e-07	4.88635e-07	4.56993e-07	3.16951e-07	3.24798e-07	1.1866e-07	2.83668e-07	4.35105e-07	6.5802e-07	8.71251e-08	1.27289e-07	3.4376e-07	3.50874e-07	2.72496e-07	7.06415e-07	3.82929e-07	5.32077e-07	5.09742e-07	5.95712e-07	2.2804e-07	9.5652e-07	5.33571e-07	3.62009e-07	6.17495e-07	2.91194e-07	4.19881e-07	4.6275e-07	4.1322e-07	3.18898e-07	8.99604e-07	4.45424e-07
Cluster_6657995	8.11819e-07	6.43442e-07	7.06958e-07	5.23954e-07	6.33266e-07	4.40511e-07	4.71876e-07	4.73015e-07	7.12305e-07	5.78856e-07	3.96919e-07	4.99003e-07	6.68061e-07	3.63613e-07	5.0164e-07	7.08414e-07	9.84972e-07	6.26721e-07	6.55581e-07	5.26488e-07	5.09832e-07	5.02724e-07	8.41737e-07	1.17836e-06	8.61513e-07	1.05468e-06	8.64271e-07	8.06723e-07	5.11342e-07	5.90979e-07	1.00773e-06	9.15304e-07	5.85069e-07	1.13275e-06	6.02714e-07	7.59479e-07	2.85336e-07	3.93931e-07	4.40911e-07	6.22215e-07	6.84625e-07	3.15151e-07	1.0989e-06	1.92298e-07	6.66754e-07	3.99276e-07	4.2817e-07	1.18807e-06	1.58598e-06
Cluster_4927169	1.34002e-06	1.16349e-06	8.07887e-07	1.04275e-06	4.98471e-07	9.14326e-07	8.28437e-07	6.56287e-07	1.23943e-06	0	9.11697e-07	6.62314e-07	2.89426e-07	0	1.17448e-06	1.18419e-06	9.67896e-07	1.25186e-06	7.59239e-07	1.94608e-07	1.41975e-06	7.25498e-07	0	1.83767e-07	1.53717e-06	1.03612e-06	1.24472e-06	7.48195e-07	8.15911e-07	4.92461e-07	9.46046e-07	7.77219e-07	1.64608e-07	6.81631e-07	6.49533e-07	9.15901e-07	7.58753e-07	7.00281e-07	1.03189e-06	2.52914e-07	7.20228e-07	4.36855e-07	5.52598e-07	5.99838e-07	6.1998e-07	8.58266e-07	5.24293e-07	9.29664e-07	4.11948e-07
Cluster_7206058	6.49886e-07	5.42222e-07	5.73539e-07	1.05329e-06	9.15709e-07	9.3187e-07	8.75107e-07	5.82114e-07	7.36071e-07	5.71479e-07	6.91632e-07	7.26187e-07	9.48767e-07	2.38553e-07	4.63218e-07	5.43682e-07	7.14488e-07	7.65481e-07	7.23327e-07	9.79697e-07	3.82666e-07	8.87958e-07	1.71732e-06	8.13221e-07	6.36037e-07	1.68262e-07	9.28063e-07	8.67118e-07	0	9.47869e-07	9.75095e-07	6.65104e-07	9.54255e-07	7.6591e-07	6.43036e-07	1.79859e-07	3.68068e-07	1.52283e-06	6.11913e-07	8.29215e-07	1.22671e-06	6.04249e-07	2.35645e-07	2.96008e-07	5.74816e-07	9.67695e-07	0	1.42213e-06	4.33967e-07
Cluster_4916392	3.40142e-07	3.67987e-07	4.17155e-07	4.32629e-07	3.63222e-07	5.97334e-07	4.76571e-07	3.85699e-07	4.73395e-07	1.0314e-07	6.48713e-07	5.87237e-07	5.97399e-07	1.04689e-07	3.84213e-07	4.36268e-07	5.66753e-07	1.03356e-06	3.10296e-07	5.31376e-07	7.03017e-07	8.81297e-07	7.41736e-07	8.73289e-07	2.94337e-07	3.48112e-07	6.65015e-07	5.09844e-07	4.63008e-07	4.48595e-07	3.46883e-07	2.77829e-07	1.96235e-07	6.35762e-07	4.95958e-07	4.43908e-07	6.74504e-07	3.25466e-07	6.60736e-07	6.96714e-07	2.54878e-07	9.10607e-07	2.97557e-07	6.94227e-07	3.01936e-07	7.62746e-07	6.35241e-07	5.91671e-07	3.02711e-07
Cluster_340424	8.41093e-07	1.28229e-06	4.68057e-07	1.68855e-06	1.2852e-06	1.0385e-06	1.38276e-06	1.45664e-06	3.36325e-07	1.02712e-06	5.80927e-07	1.25413e-06	1.00887e-06	1.06609e-06	2.05655e-06	1.0587e-06	1.44034e-06	5.02741e-07	6.59141e-07	1.08011e-06	7.89604e-07	1.10554e-06	7.18775e-07	8.51994e-07	1.83808e-06	1.1977e-06	2.61724e-07	8.63642e-07	1.26555e-06	3.98577e-07	5.74501e-07	1.31368e-06	8.57615e-07	9.38855e-07	7.76824e-07	9.51651e-07	4.45928e-07	3.7272e-07	1.73079e-06	8.06412e-07	1.52354e-06	4.07936e-07	1.00655e-06	7.30126e-07	9.92558e-07	2.23555e-07	1.14046e-06	1.09088e-06	0
Cluster_6043236	0	0	0	0	0	6.99664e-08	7.28484e-08	0	0	2.17966e-07	8.5842e-08	2.98169e-08	1.00198e-07	0	1.16222e-07	0	0	2.48581e-07	0	0	0	0	0	0	0	4.22767e-08	0	1.30089e-07	0	1.39154e-08	1.0812e-07	0	1.91035e-07	0	0	0	0	1.49298e-08	6.1009e-08	0	0	0	1.9189e-07	0	2.92902e-07	1.12703e-07	8.8073e-08	3.68132e-07	4.07751e-07
Cluster_4918797	7.82453e-07	4.98212e-07	4.42807e-07	7.25094e-07	9.83005e-07	6.81555e-07	7.11149e-07	5.15846e-07	5.87652e-07	1.00059e-06	1.25346e-06	1.14698e-06	1.42828e-06	6.17993e-07	7.85062e-07	7.00172e-07	6.60569e-07	8.14539e-07	9.08543e-07	1.11404e-06	1.25256e-06	6.20011e-07	4.8364e-07	1.27387e-06	7.75171e-07	1.05147e-06	1.05107e-06	9.60448e-07	7.3403e-07	1.49951e-06	1.89075e-06	8.97766e-07	1.31119e-06	8.66801e-07	8.43984e-07	1.5958e-06	5.29811e-07	9.99904e-07	1.20315e-06	1.17833e-06	1.21803e-06	1.06794e-06	9.38677e-07	1.09554e-06	1.03986e-06	8.50134e-07	9.35279e-07	8.78128e-07	5.08079e-08
Cluster_1951709	8.98493e-07	1.13977e-06	1.36629e-06	1.10885e-06	8.18512e-07	9.2001e-07	1.01996e-06	9.6445e-07	6.88181e-07	6.19903e-07	5.99584e-07	1.22668e-06	7.47477e-07	5.00376e-07	6.91422e-07	4.95183e-07	9.94635e-07	6.92523e-07	1.0282e-06	1.84745e-06	8.79168e-07	8.05414e-07	1.07168e-06	7.19494e-07	1.40683e-06	7.04521e-07	8.43078e-07	1.22989e-06	1.13178e-06	4.02025e-07	6.56964e-07	9.35387e-07	1.1562e-06	8.86295e-07	1.49117e-06	3.97824e-07	1.15428e-06	9.0524e-07	8.62498e-07	7.5821e-07	1.21592e-06	8.80028e-07	7.55935e-07	1.7466e-06	9.24338e-07	8.9721e-07	8.42776e-07	8.44361e-07	0
Cluster_6801280	0	2.21496e-08	2.15664e-08	2.13522e-08	2.2492e-08	0	0	2.55291e-08	0	0	0	0	0	0	0	0	0	0	0	0	0	6.3853e-08	0	0	0	0	0	0	0	0	5.34187e-08	0	0	5.9053e-08	0	0	0	0	0	0	5.9809e-08	0	0	0	5.60909e-08	0	9.02787e-08	5.03275e-08	2.11708e-07
Cluster_8327133	9.73937e-09	9.24729e-09	2.70114e-08	2.89717e-08	9.39023e-09	3.07824e-08	3.68114e-08	2.35439e-08	2.32966e-08	2.0511e-08	4.54018e-08	2.37573e-08	7.27742e-08	2.43582e-08	0	4.82109e-08	2.42094e-08	2.44866e-08	0	0	7.01028e-08	2.66581e-08	0	2.33499e-08	2.28281e-08	4.83127e-08	2.47512e-08	5.25043e-08	2.53601e-08	0	0	7.16139e-08	4.32534e-08	0	0	2.58214e-08	0	2.61259e-08	2.19622e-08	2.52461e-08	0	5.25326e-08	5.87462e-08	2.42441e-08	3.05364e-08	2.32474e-08	3.76906e-08	4.6477e-08	7.78049e-08
Cluster_862723	4.67108e-07	5.61312e-07	8.16941e-07	6.69989e-07	6.74747e-07	9.72235e-07	8.33671e-07	5.12488e-07	4.40874e-07	7.45877e-07	7.83809e-07	4.73874e-07	8.53317e-07	7.57697e-07	6.47343e-07	5.45898e-07	5.53681e-07	1.8683e-07	7.0969e-07	1.75216e-07	1.49625e-06	4.48264e-07	5.28924e-07	6.64384e-07	1.27979e-06	8.44898e-07	1.94826e-06	6.2118e-07	0	1.06034e-06	5.70926e-07	5.87867e-07	4.97712e-07	1.60345e-07	3.90287e-07	5.82539e-07	9.35569e-07	8.07605e-07	9.84874e-07	1.13198e-06	2.87978e-07	2.32477e-07	9.01565e-07	2.80644e-07	9.8443e-07	5.79047e-07	4.12478e-07	5.47412e-07	1.85536e-07
Cluster_8476246	7.82395e-07	4.58327e-07	4.33235e-07	6.09802e-07	7.11954e-07	4.54682e-07	4.60605e-07	3.10147e-07	2.70768e-07	6.03659e-07	9.73679e-07	6.63127e-07	6.30314e-07	6.49209e-07	4.72563e-07	3.74706e-07	3.93138e-07	3.15886e-07	4.73529e-07	3.40551e-07	3.30908e-07	3.46186e-07	3.85498e-07	3.81984e-07	5.64642e-07	9.12091e-07	1.47984e-07	5.84124e-07	3.36723e-07	5.60465e-07	2.72785e-07	6.18285e-07	4.59223e-07	3.29675e-07	7.23579e-07	3.94884e-07	8.84001e-07	4.5566e-07	4.93944e-07	5.66776e-07	7.51659e-07	7.25837e-07	3.92857e-07	9.11245e-07	6.9576e-07	4.03566e-07	9.38292e-07	5.5454e-07	1.09456e-06
Cluster_5481427	3.24378e-07	2.0755e-07	6.73617e-08	2.66771e-07	5.70593e-07	5.51011e-07	1.8304e-07	7.9739e-08	1.22005e-06	3.69514e-07	1.69836e-07	6.01487e-07	5.44459e-07	1.82236e-07	5.38065e-07	1.80344e-07	5.43366e-07	3.66392e-07	2.6376e-07	5.54993e-07	1.22377e-06	0	4.49512e-07	9.8369e-07	1.70788e-07	1.59129e-06	2.99061e-07	0	3.79462e-07	7.80887e-07	0	6.63829e-07	4.69438e-07	6.84676e-07	3.45334e-07	6.68603e-07	3.95332e-07	5.66552e-07	0	4.93183e-07	1.86811e-07	5.2171e-07	5.062e-07	6.39685e-07	3.50395e-07	1.73925e-07	4.22972e-07	3.14391e-07	6.62716e-07
Cluster_2577197	8.79068e-07	8.54124e-07	1.09746e-06	9.61915e-07	1.1235e-06	1.00532e-06	7.5384e-07	5.75909e-07	8.06729e-07	1.1865e-06	1.49359e-06	1.72526e-06	7.79709e-07	1.05926e-06	8.30157e-07	7.51263e-07	1.15581e-06	6.78348e-07	1.25859e-06	4.28138e-07	1.1183e-06	6.25607e-07	1.45138e-06	6.46859e-07	1.26481e-06	6.96387e-07	8.35379e-07	6.57262e-07	7.7482e-07	1.17468e-06	9.5346e-07	9.09292e-07	1.01399e-06	9.77614e-07	4.79521e-07	1.21337e-06	7.80968e-07	9.08199e-07	1.06861e-06	6.81667e-07	6.05267e-07	8.85417e-07	1.01662e-06	1.03011e-06	1.17128e-06	2.41507e-07	8.48361e-07	8.00351e-07	7.79992e-08
Cluster_5423695	6.03718e-07	4.03211e-07	3.03532e-07	3.32359e-07	2.95724e-07	3.37189e-07	3.25967e-07	2.97586e-07	2.13634e-07	4.91267e-07	7.2787e-08	3.7971e-07	3.55454e-07	6.11921e-07	6.26846e-07	6.95614e-07	7.73442e-07	7.55448e-07	5.8268e-07	3.7359e-07	2.99699e-07	4.19512e-07	5.61027e-07	5.33958e-07	6.05028e-07	4.42726e-07	3.47843e-07	2.49668e-07	5.18615e-07	5.57888e-07	5.05273e-07	5.17638e-07	4.00967e-07	6.61014e-07	7.49177e-07	3.64617e-07	4.20266e-07	4.35112e-07	5.63349e-07	0	9.29757e-07	8.29296e-07	5.10196e-07	6.65074e-07	6.43625e-07	8.56755e-07	4.94455e-07	5.54721e-07	3.11837e-07
Cluster_1715365	7.4695e-07	6.82898e-07	6.48212e-07	8.20583e-07	8.75156e-07	8.96892e-07	6.64464e-07	8.47694e-07	4.85792e-07	1.03709e-06	5.12109e-07	5.35132e-07	7.57774e-07	3.32775e-07	8.5274e-07	7.65319e-07	2.9398e-07	7.33245e-07	3.74985e-07	5.36812e-07	5.62416e-07	4.95167e-07	6.89562e-07	8.47973e-07	8.48633e-07	1.15069e-06	1.39375e-06	6.76904e-07	8.22581e-07	6.55905e-07	6.07137e-07	6.4116e-07	7.28439e-07	6.29672e-07	9.31116e-07	8.99295e-07	7.78954e-07	6.42705e-07	5.21962e-07	8.88918e-07	1.12989e-06	8.03668e-07	1.02816e-06	8.65725e-07	8.9028e-07	3.90522e-07	7.55618e-07	6.27959e-07	9.03252e-08
Cluster_5776924	9.33021e-07	6.15829e-07	7.36447e-07	7.97943e-07	7.78227e-07	7.91679e-07	9.80146e-07	6.03172e-07	8.13596e-07	8.78869e-07	7.73823e-07	8.48703e-07	9.44861e-07	6.40791e-07	7.89535e-07	1.18175e-06	3.43957e-07	5.95101e-07	9.32938e-07	8.85215e-07	1.15968e-06	7.10326e-07	1.00944e-06	7.6966e-07	8.69368e-07	1.16782e-06	1.18916e-06	8.11628e-07	8.77496e-07	6.15755e-07	8.05128e-07	4.98222e-07	5.37779e-07	9.15017e-07	5.7679e-07	1.48092e-06	4.0467e-07	8.30018e-07	5.17615e-07	7.32485e-07	8.30089e-07	6.60893e-07	1.06616e-06	5.19518e-07	8.75774e-07	9.69441e-07	7.34352e-07	6.2317e-07	6.6449e-08
Cluster_5216103	3.58229e-07	2.33648e-07	4.92886e-07	5.43887e-07	4.23278e-07	7.15761e-07	5.23641e-07	4.65539e-07	4.21019e-07	1.10334e-06	6.60449e-07	1.07146e-06	7.89257e-07	6.92288e-07	7.20815e-07	7.78954e-07	5.88577e-07	5.64487e-07	4.54371e-07	5.88034e-07	8.04189e-07	7.80521e-07	9.95296e-07	6.13944e-07	4.44956e-07	3.83816e-07	5.26356e-07	5.80816e-07	9.45951e-08	5.71e-07	6.56431e-07	8.3566e-07	3.8638e-07	4.85665e-07	4.5611e-07	2.70727e-07	2.9485e-07	4.53389e-07	5.34734e-07	6.63662e-07	7.22727e-07	5.13406e-07	5.92332e-07	5.31164e-07	6.87971e-07	3.36566e-07	6.3823e-07	7.4054e-07	9.63502e-07
Cluster_6565882	0	0	0	0	0	3.53374e-08	0	0	0	0	0	0	0	0	0	0	0	0	0	0	0	0	0	0	0	0	0	0	0	0	0	0	0	0	0	0	0	0	0	0	0	0	0	0	0	0	0	0	0
Cluster_6481260	5.2016e-08	1.56851e-08	3.26406e-08	9.67294e-08	4.27872e-08	4.70006e-08	3.04348e-08	2.91717e-08	1.52098e-07	0	7.20741e-08	3.83689e-08	9.65438e-08	0	0	0	1.56489e-07	4.12694e-08	8.1504e-08	9.93268e-08	1.14475e-07	9.71344e-08	8.51581e-08	4.137e-08	3.6679e-08	1.29067e-07	3.96911e-08	3.95841e-08	0	6.4298e-08	0	3.68092e-08	0	0	0	5.49463e-08	0	1.23621e-07	8.22252e-08	4.02572e-08	4.57416e-08	3.95703e-08	3.44815e-08	3.627e-08	9.43899e-08	7.3164e-08	6.01815e-08	0	8.12493e-07
Cluster_8866039	0	0	0	0	0	0	0	0	0	0	0	0	1.03524e-07	0	0	0	0	0	0	0	0	0	0	0	0	0	0	1.01251e-07	0	0	0	0	0	0	0	0	0	0	0	0	0	0	0	0	0	0	0	0	0
Cluster_8653521	0	0	0	0	0	0	5.00718e-08	0	0	0	0	0	0	0	0	0	0	0	0	0	0	0	0	0	0	0	0	0	0	0	0	0	0	0	0	0	0	0	0	0	0	0	0	0	0	0	0	0	0
Cluster_6524332	9.03439e-09	1.3234e-08	1.30043e-08	2.57083e-08	3.09746e-08	4.87802e-09	1.63531e-08	1.01052e-08	2.19561e-08	9.66536e-09	5.42567e-08	2.8414e-08	1.14311e-08	0	0	0	0	0	1.22336e-08	1.16523e-08	1.10115e-08	1.25621e-08	0	2.20063e-08	0	1.13832e-08	0	0	5.97519e-08	3.68887e-08	1.05093e-08	2.24977e-08	0	2.32355e-08	1.08756e-08	1.21678e-08	2.49004e-08	0	1.03492e-08	1.15952e-08	1.17665e-08	2.1907e-08	0	2.00254e-08	3.31049e-08	0	2.66413e-08	1.98023e-08	1.00826e-07
Cluster_4918865	2.57757e-07	4.90655e-07	2.47727e-07	7.11965e-07	1.75994e-07	5.37023e-07	4.00277e-07	1.99759e-07	5.36475e-07	1.28141e-07	7.0911e-07	1.25568e-07	9.09303e-07	9.13057e-07	5.99082e-07	6.02388e-07	3.02492e-07	5.35117e-07	3.24378e-07	6.02791e-07	5.83949e-07	8.01412e-07	2.22416e-07	2.91753e-07	3.92624e-07	1.50915e-07	9.04276e-07	2.96445e-07	9.30964e-07	5.72201e-07	6.55684e-07	5.52244e-07	4.99022e-07	0	3.67962e-07	4.1039e-07	3.30123e-07	2.10214e-07	8.83203e-07	1.22551e-06	8.96825e-07	0	6.34055e-07	3.98238e-07	7.31494e-07	7.26182e-07	6.89807e-07	3.28166e-07	1.2152e-07
Cluster_5685731	1.97121e-07	3.92377e-07	2.93753e-07	2.64367e-07	1.20725e-07	2.65956e-07	3.97761e-07	2.26864e-07	3.15522e-07	2.81184e-07	3.77817e-07	4.24031e-07	7.28971e-07	3.53136e-07	6.95108e-07	5.12884e-07	5.54404e-07	2.30393e-07	3.01098e-07	3.80069e-07	4.72929e-07	1.54592e-07	3.86528e-07	3.72234e-07	3.6749e-07	2.8381e-07	4.94323e-07	0	5.14724e-07	6.39782e-07	7.11313e-07	7.72443e-08	5.18758e-07	5.27346e-07	2.14408e-07	0	6.77133e-07	3.49999e-07	4.28693e-07	1.42693e-07	5.06803e-07	5.06766e-07	3.40917e-07	5.54484e-07	5.68862e-07	6.23104e-07	6.24671e-07	1.53891e-07	1.29098e-07
Cluster_8261644	1.46695e-08	1.41512e-08	2.75571e-08	4.09251e-08	1.43699e-08	2.98048e-08	2.65532e-08	1.63102e-08	7.13018e-08	0	4.65506e-08	0	7.42444e-08	0	0	0	7.40953e-08	3.74719e-08	0	3.78404e-08	0	0	0	3.57324e-08	6.98678e-08	3.69666e-08	3.6917e-08	0	0	0	0	3.65303e-08	0	7.54566e-08	0	3.95145e-08	4.04317e-08	0	6.72177e-08	3.76552e-08	0	0	2.58852e-08	6.50321e-08	0	0	0	3.21537e-08	5.95325e-08
Cluster_6580359	0	0	0	0	0	0	0	0	0	0	0	0	0	0	0	0	0	0	0	0	0	0	0	0	0	0	1.7199e-07	0	0	0	0	0	0	0	0	0	0	0	0	0	0	0	0	0	0	0	0	0	0
Cluster_5463405	1.05218e-06	1.16724e-06	1.16479e-06	9.9274e-07	8.06574e-07	8.62073e-07	9.26336e-07	1.2949e-06	6.94798e-07	7.56478e-07	7.31598e-07	5.61235e-07	1.01302e-06	9.58813e-07	9.69474e-07	7.8313e-07	8.32929e-07	5.27379e-07	9.74004e-07	1.01655e-06	6.17315e-07	7.32277e-07	6.91683e-07	4.17761e-07	7.13501e-07	9.87851e-07	8.72302e-07	8.31778e-07	1.28952e-06	6.32563e-07	8.924e-07	7.85395e-07	1.06239e-06	1.32653e-06	1.04065e-06	9.45402e-07	1.21447e-06	1.35384e-06	6.9326e-07	7.78013e-07	6.77764e-07	7.63283e-07	4.21215e-07	7.45143e-07	1.01804e-06	9.63041e-07	1.31514e-06	7.35101e-07	0
Cluster_8140751	0	0	0	0	0	0	0	0	0	0	0	0	0	0	0	0	0	0	0	0	0	0	0	0	0	0	0	0	0	0	0	0	0	0	0	0	0	0	0	0	0	0	0	0	0	0	0	0	0
Cluster_6423763	0	0	0	0	0	0	0	0	0	0	0	0	0	0	0	0	0	0	0	0	0	0	0	0	0	0	0	0	0	0	0	0	0	0	0	0	0	0	0	0	0	0	0	0	0	0	0	0	0
Cluster_6640379	4.15953e-08	3.59446e-08	4.78186e-08	7.45347e-08	0	3.91276e-08	0	6.09348e-08	0	2.7683e-08	6.12772e-08	5.42544e-08	0	9.02761e-08	1.27158e-07	5.23151e-08	3.53539e-08	2.24731e-09	1.23511e-07	0	3.15385e-08	5.53365e-08	0	0	0	4.64919e-08	3.25593e-08	0	0	6.6985e-08	3.01001e-08	6.44366e-08	0	3.32748e-08	3.11493e-08	0	1.42637e-07	6.81377e-08	1.7785e-07	0	4.46873e-08	4.47683e-08	3.25781e-08	0	0	0	0	0	2.73303e-06
Cluster_2330303	7.58836e-07	8.86149e-07	7.38874e-07	5.01534e-07	7.05836e-07	9.38089e-07	6.38936e-07	1.07706e-06	7.8432e-07	6.47378e-07	8.9137e-07	7.16132e-07	7.65645e-07	6.03462e-07	8.83872e-07	7.60828e-07	9.16929e-07	5.66762e-07	6.17495e-07	9.64283e-07	8.63069e-07	5.34848e-07	9.33793e-07	5.89585e-07	6.24443e-07	7.36614e-07	7.61413e-07	5.74505e-07	8.53735e-07	4.39249e-07	7.97757e-07	9.04126e-07	7.2735e-07	6.57066e-07	9.22689e-07	6.51989e-07	6.32877e-07	5.84257e-07	9.96335e-07	6.78731e-07	1.10335e-06	5.08179e-07	5.20643e-07	7.87112e-07	7.88388e-07	1.10008e-06	8.44305e-07	4.60019e-07	4.50215e-07
Cluster_1254381	1.09756e-06	8.34814e-07	7.89219e-07	8.34067e-07	7.10198e-07	7.33531e-07	8.11322e-07	6.62738e-07	0	1.24368e-07	7.33614e-07	8.43788e-07	7.8495e-07	6.29128e-07	4.89936e-07	4.47052e-07	3.92151e-07	8.45901e-07	7.31826e-07	5.37989e-07	0	1.14569e-06	4.04257e-07	0	0	1.01672e-06	1.18297e-06	0	0	1.74951e-06	5.46889e-07	6.28523e-07	2.03453e-07	7.74239e-07	3.73523e-07	8.0469e-07	0	8.39836e-07	1.10917e-06	9.88356e-07	6.82578e-07	5.9251e-07	0	7.50455e-07	0	0	8.19108e-07	1.05675e-06	7.32515e-07
Cluster_5566358	6.02322e-07	4.85294e-07	7.92618e-07	7.98707e-07	5.71053e-07	4.66862e-07	6.13245e-07	6.56138e-07	8.51547e-07	3.73797e-07	7.8789e-07	4.47107e-07	6.06683e-07	6.33087e-07	5.73915e-07	8.78607e-07	7.0355e-07	5.5276e-07	5.91686e-07	8.32442e-07	8.37823e-07	8.71847e-07	5.94639e-07	2.48232e-07	1.01009e-06	5.37637e-07	1.16025e-06	7.82826e-07	1.05792e-06	5.52199e-07	6.43569e-07	6.42934e-07	5.23088e-07	1.0223e-06	9.17838e-07	8.94157e-07	6.30272e-07	5.34178e-07	6.75215e-07	1.25474e-06	7.68593e-07	9.83797e-07	8.72664e-07	9.20476e-07	5.58945e-07	1.16281e-06	6.47474e-07	4.20629e-07	3.91792e-07
Cluster_7849191	6.94837e-07	8.36094e-07	9.13773e-07	8.29525e-07	6.27242e-07	8.06245e-07	3.93247e-07	1.08671e-06	1.48084e-07	5.57814e-07	5.70509e-07	4.60566e-07	8.16348e-07	4.9885e-07	5.95795e-07	8.38746e-07	8.5405e-07	3.96806e-07	8.86954e-07	1.1959e-06	2.52882e-07	4.1558e-07	4.10197e-07	5.6109e-07	6.89352e-07	7.10059e-07	4.34972e-07	6.28503e-07	6.23103e-07	6.34908e-07	6.16947e-07	5.67531e-07	5.05876e-07	4.08174e-07	1.11964e-06	3.33105e-07	7.88194e-07	6.9645e-07	5.10605e-07	4.34712e-07	3.60901e-07	5.38467e-07	2.31541e-07	3.86731e-07	8.32623e-07	9.27624e-07	8.35897e-07	1.87054e-07	3.45567e-07
Cluster_7558574	2.67774e-07	4.97171e-07	5.82244e-07	3.00728e-07	3.64106e-07	2.0882e-07	3.48818e-07	3.98579e-07	2.44975e-07	2.20172e-07	2.87454e-07	2.55273e-07	3.31263e-07	3.51931e-07	3.1857e-07	4.79706e-07	1.4903e-07	3.72079e-07	2.28002e-07	4.59341e-07	1.3049e-07	3.72574e-07	2.25716e-07	2.20952e-07	3.12479e-07	0	1.81495e-07	4.08109e-07	6.84871e-07	4.96716e-07	2.59931e-07	1.66338e-07	1.94776e-07	2.24909e-07	2.71663e-07	4.20387e-07	3.87035e-07	2.1749e-07	3.55135e-07	2.09117e-07	1.65319e-07	1.48304e-07	1.60888e-07	2.74478e-07	2.31419e-07	3.66791e-07	3.43392e-07	2.6606e-07	1.49613e-07
Cluster_4783414	6.13405e-07	7.75086e-07	6.53873e-07	6.34496e-07	9.53933e-07	6.72732e-07	6.80832e-07	4.78397e-07	1.04654e-06	8.49509e-07	7.91755e-07	8.76267e-07	9.51824e-07	8.28904e-07	4.06725e-07	6.30557e-07	7.91594e-07	5.69909e-07	1.20002e-06	3.77316e-07	6.11256e-07	1.33655e-06	9.57602e-07	8.14391e-07	6.46905e-07	1.25704e-06	4.14279e-07	4.65462e-07	4.97531e-07	9.10099e-07	9.84743e-07	9.15365e-07	4.39379e-07	2.68712e-07	6.34553e-07	6.59288e-07	1.03668e-06	6.94029e-07	4.67064e-07	6.60556e-07	5.98735e-07	8.14313e-07	5.5058e-07	6.4845e-07	8.01587e-07	8.47505e-07	7.39441e-07	4.94932e-07	6.36013e-07
Cluster_7692558	4.2015e-07	4.18679e-07	4.52752e-07	5.19558e-07	4.53069e-07	4.43416e-07	2.33742e-07	3.69582e-07	5.29299e-07	4.91212e-07	5.41529e-07	6.82288e-07	3.36728e-07	8.1553e-07	8.02638e-07	6.91736e-07	3.64745e-07	7.385e-07	7.53328e-07	5.60813e-07	8.96118e-07	2.50355e-07	4.12726e-07	6.08061e-07	2.9823e-07	1.0108e-06	7.50584e-07	1.11581e-06	5.3483e-07	6.52263e-07	6.4252e-07	6.31629e-07	6.3024e-07	6.60349e-07	5.21965e-07	2.21057e-07	7.07666e-07	4.73444e-07	8.08841e-07	7.534e-07	3.84646e-07	3.25694e-07	6.23925e-07	3.65376e-07	4.55523e-07	8.56795e-07	6.06157e-07	7.48354e-07	0
Cluster_6010974	1.17832e-08	0	3.32026e-08	1.09576e-08	4.61702e-08	2.39406e-08	2.13287e-08	2.62023e-08	2.86364e-08	2.52123e-08	2.79041e-08	4.94122e-08	2.98182e-08	2.99414e-08	0	5.92612e-08	0	3.00991e-08	3.19115e-08	0	0	0	0	2.87019e-08	5.6121e-08	2.96932e-08	2.96534e-08	5.8327e-08	3.11728e-08	3.2075e-08	5.48273e-08	2.93428e-08	0	0	0	3.17398e-08	0	9.30846e-08	0	0	6.13861e-08	0	2.07922e-08	0	0	0	2.31648e-08	0	2.02624e-06
Cluster_1233325	8.16635e-07	7.14755e-07	5.77105e-07	5.22781e-07	7.78731e-07	6.74844e-07	6.50376e-07	6.52563e-07	8.09441e-07	1.01094e-06	7.75482e-07	4.29914e-07	3.89649e-07	6.96972e-07	6.84345e-07	5.08038e-07	5.82981e-07	6.38894e-07	7.96095e-07	4.4207e-07	6.08401e-07	5.09052e-07	7.96213e-07	5.30132e-07	5.93087e-07	6.41142e-07	8.20715e-07	2.93961e-07	5.07632e-07	4.94698e-07	6.28819e-07	8.07831e-07	9.533e-07	4.82881e-07	4.64606e-07	7.15083e-07	7.82029e-07	6.43281e-07	6.86782e-07	8.75393e-07	5.21368e-07	8.40385e-07	4.57224e-07	5.68701e-07	4.41459e-07	5.19047e-07	3.81877e-07	7.20342e-07	2.57165e-07
Cluster_6465371	0	0	0	0	0	0	0	0	0	0	0	0	6.93415e-08	0	0	0	0	0	0	0	0	0	0	0	0	0	0	0	0	0	0	0	0	0	0	0	0	0	0	0	0	0	0	0	0	0	0	0	0
Cluster_1297763	2.72317e-07	6.47532e-07	4.27234e-07	7.55028e-07	4.59796e-07	5.38889e-07	7.47777e-07	4.27899e-07	1.11105e-06	5.43607e-07	7.23492e-07	6.66675e-07	4.65087e-07	3.49145e-07	5.86743e-07	5.13736e-07	9.19025e-07	3.02834e-07	6.73441e-07	6.22558e-07	7.10134e-07	9.05e-07	5.11719e-07	5.62536e-07	5.28508e-07	7.53971e-07	8.9572e-07	5.86841e-07	4.70455e-07	8.93271e-07	5.5163e-07	0	7.47039e-07	7.28268e-07	7.77081e-07	5.22682e-07	4.26823e-07	7.77801e-07	4.02057e-07	3.81536e-07	7.36434e-07	3.64228e-07	4.19436e-07	7.14178e-07	7.53064e-07	6.72914e-07	1.99738e-07	5.35105e-07	5.08484e-07
Cluster_8722667	3.18218e-07	5.36667e-07	5.62379e-07	4.05221e-07	6.06565e-07	8.41971e-07	4.27939e-07	4.81485e-07	3.2832e-07	5.33753e-07	9.04585e-07	1.08361e-06	6.83739e-07	1.71641e-07	1.07911e-06	6.79437e-07	1.2982e-06	7.99746e-07	9.14672e-07	6.53756e-07	9.6639e-07	7.51387e-07	5.88767e-07	5.77684e-07	5.659e-07	1.02131e-06	7.69885e-07	6.3228e-07	6.49932e-07	8.77252e-07	1.21022e-06	7.87052e-07	8.40813e-07	6.94902e-07	7.59148e-07	1.4556e-06	4.56684e-07	1.06723e-06	8.0257e-07	3.46778e-07	8.523e-07	4.91378e-07	7.88459e-07	8.04922e-07	8.72746e-07	2.29338e-07	1.06235e-06	1.03639e-06	3.32104e-07
Cluster_7975956	1.97155e-07	1.32095e-07	1.12157e-07	1.10443e-07	1.35402e-07	1.18224e-07	8.76256e-08	2.28177e-07	1.13491e-07	1.71667e-07	1.7601e-07	1.55364e-07	8.16688e-08	3.95023e-07	4.03549e-07	1.6231e-07	2.44514e-07	2.06508e-07	1.57761e-07	2.2394e-07	1.97149e-07	0	2.96324e-07	1.1721e-07	0	2.43979e-07	7.08135e-07	3.19502e-07	2.07641e-07	3.37343e-07	1.50166e-07	1.90148e-07	4.50449e-07	4.15011e-07	1.82828e-07	0	3.39966e-07	1.39457e-07	2.40969e-07	3.12561e-07	4.20324e-07	3.22182e-07	2.10023e-07	2.45008e-07	9.30298e-08	0	2.66473e-07	1.90851e-07	7.56295e-07
Cluster_5002627	4.33125e-07	4.00276e-07	7.14515e-07	4.67347e-07	1.38671e-07	7.73849e-07	1.00112e-06	7.07014e-07	4.49079e-07	2.95944e-07	1.83096e-07	7.65317e-07	7.00019e-07	3.51455e-07	8.64747e-07	1.27402e-06	8.73266e-07	3.81394e-07	1.8729e-07	5.35172e-07	6.74322e-07	9.61596e-07	3.78675e-07	3.57457e-07	1.15282e-06	1.04563e-06	5.22112e-07	3.42324e-07	3.65909e-07	1.1295e-06	1.60892e-07	3.44429e-07	0	1.31582e-06	0	1.1177e-06	7.11725e-07	3.89889e-07	6.33767e-07	9.85222e-07	5.40417e-07	6.70771e-07	6.10152e-07	4.5987e-07	1.01364e-06	3.35427e-07	4.39408e-07	3.03163e-07	2.80653e-07
Cluster_7770510	0	0	0	0	0	0	0	0	0	0	0	0	0	0	0	0	0	0	0	0	0	0	0	0	0	0	0	0	0	0	0	0	0	0	0	0	0	0	0	0	0	0	0	0	0	0	0	0	0
Cluster_24968	7.02035e-07	5.25474e-07	4.86551e-07	1.17009e-06	4.10303e-07	4.82147e-07	7.12366e-07	1.39244e-06	6.06415e-07	7.99784e-07	7.01752e-07	1.15781e-06	1.21033e-06	4.53013e-07	5.97308e-07	4.65774e-07	1.13421e-06	4.74162e-07	7.23327e-07	4.6384e-07	8.13837e-07	7.0227e-07	8.18303e-07	4.87933e-07	1.09049e-06	1.00957e-06	1.07694e-06	8.7472e-07	1.21303e-06	8.77529e-07	7.08835e-07	9.19672e-07	2.91375e-07	4.07684e-07	1.60759e-07	1.04552e-06	1.04623e-06	1.20406e-06	3.44201e-07	1.69477e-06	7.80586e-07	3.85994e-07	9.01342e-07	2.96008e-07	8.60594e-07	6.47721e-07	3.15173e-07	9.57306e-07	5.14718e-07
Cluster_5466633	3.34024e-07	3.21054e-07	3.22604e-07	3.32755e-07	7.95165e-07	2.87117e-07	3.17716e-07	1.70173e-07	1.01687e-06	2.77596e-07	0	0	2.1091e-07	2.96657e-07	5.86356e-07	4.94437e-07	2.83229e-07	3.99207e-07	1.08947e-06	0	7.98117e-07	1.02538e-07	2.85326e-07	1.16306e-06	7.65663e-07	0	7.30754e-07	7.24471e-07	4.63821e-07	5.36104e-07	7.4426e-07	6.9698e-07	7.07678e-07	9.31907e-07	9.79799e-07	5.17245e-07	0	6.43745e-08	5.3717e-07	1.05209e-07	9.10422e-07	0	8.24316e-07	1.83846e-07	9.81543e-08	0	1.20103e-06	1.56331e-07	3.45765e-07
Cluster_6432607	0	0	0	0	0	0	0	0	0	0	0	0	0	0	0	0	0	0	0	0	0	0	0	0	0	0	0	0	0	0	0	0	0	0	0	0	0	0	0	0	0	0	0	0	0	0	0	0	0
Cluster_7344163	4.95367e-07	7.79061e-07	6.22543e-07	9.42248e-07	8.05772e-07	2.69495e-07	7.23748e-07	4.40303e-07	5.69312e-07	0	8.01661e-07	1.15666e-06	1.63447e-07	8.03113e-07	2.03819e-07	4.88553e-07	4.39039e-07	2.08733e-07	5.27209e-07	4.75518e-07	5.01711e-07	6.33748e-07	9.3905e-07	6.72389e-07	1.74204e-07	5.38381e-07	6.81252e-07	2.05653e-07	6.26681e-07	1.31025e-06	2.85816e-07	6.16145e-07	2.1566e-07	8.412e-07	4.50764e-07	1.13834e-06	1.86794e-07	7.22354e-07	5.36012e-07	5.34272e-07	4.39827e-07	4.36046e-07	2.10098e-07	3.19048e-07	6.77804e-07	2.91046e-07	2.7324e-07	0	9.98003e-08
Cluster_8138613	4.74678e-07	6.55853e-07	6.04146e-07	2.36528e-07	3.064e-07	3.70866e-07	5.75558e-07	7.8887e-07	4.80088e-07	6.8058e-07	1.84851e-07	6.33439e-07	4.79567e-07	2.85411e-07	8.53136e-07	6.08196e-07	3.86274e-07	7.56782e-07	9.66551e-08	3.86913e-07	3.53595e-07	5.38139e-07	4.03757e-07	1.13878e-07	4.42931e-07	2.1888e-07	2.00641e-07	7.26628e-07	8.943e-07	1.44873e-07	4.66225e-07	4.69929e-07	2.35737e-07	4.39176e-07	6.81379e-07	1.36613e-07	7.86742e-07	4.85654e-07	6.79163e-07	3.1957e-07	5.00704e-07	3.1192e-07	6.0423e-07	9.29257e-07	4.56916e-07	6.76052e-07	1.17348e-07	4.41228e-07	1.88528e-07
Cluster_8477693	0	0	0	0	0	0	0	0	0	0	0	0	0	0	1.09231e-07	0	0	0	0	0	0	0	0	0	0	0	0	0	0	0	0	0	0	0	0	0	0	0	0	0	0	0	0	0	0	0	0	0	0
Cluster_5314598	5.97758e-07	6.8945e-07	4.29718e-07	4.12586e-07	3.85885e-07	5.6546e-07	6.8624e-07	3.63311e-07	6.68123e-07	5.43798e-07	6.87837e-07	3.04503e-07	1.83755e-07	8.04664e-07	2.72395e-07	4.78135e-07	6.0444e-07	4.63715e-07	2.19073e-07	4.68276e-07	2.88526e-07	5.04838e-07	6.17798e-07	2.27727e-07	3.45845e-07	2.74477e-07	2.74109e-07	6.92461e-07	2.96606e-07	3.95324e-07	6.75747e-07	3.6165e-07	4.00525e-07	3.7351e-07	6.33305e-07	7.46299e-07	5.00342e-07	2.86817e-07	1.66364e-07	9.47624e-07	5.67438e-07	2.78994e-07	4.63774e-07	1.60954e-07	7.85648e-07	4.80927e-07	3.93999e-07	2.17652e-07	1.10507e-06
Cluster_6042829	6.97094e-07	3.29133e-07	6.87057e-07	6.48253e-07	6.06984e-07	6.75665e-07	3.17345e-07	4.74597e-07	1.27361e-06	4.97186e-07	7.33693e-07	1.41484e-06	1.0745e-06	5.90444e-07	1.54963e-06	5.84316e-07	3.91223e-07	7.91407e-07	6.29294e-07	3.99595e-07	1.32167e-06	0	1.14426e-06	0	0	2.14702e-06	4.99e-07	1.91701e-07	6.14728e-07	8.43358e-07	1.01849e-06	5.7864e-07	8.44989e-07	1.99205e-07	5.59441e-07	1.04318e-06	2.13479e-07	8.15835e-07	1.59709e-06	7.95278e-07	8.07023e-07	1.87816e-07	4.10022e-07	1.20179e-06	1.89213e-07	7.51356e-07	1.06589e-06	5.09314e-07	6.28663e-07
Cluster_8357094	0	1.15881e-07	2.91414e-07	3.27084e-07	2.77504e-07	2.36226e-07	1.69316e-07	1.94284e-07	0	4.87206e-07	0	3.87185e-07	0	0	2.12084e-07	1.58554e-07	1.09978e-07	1.53696e-07	0	2.15256e-07	3.83788e-07	2.91494e-07	2.80165e-07	1.52759e-07	5.67287e-07	0	2.94517e-07	3.85362e-07	1.60973e-07	1.03765e-07	2.17127e-07	1.6694e-07	1.42846e-07	3.13094e-07	7.2074e-08	0	0	2.94326e-07	2.90857e-07	0	2.29184e-07	0	0	1.87976e-07	2.23948e-07	2.82273e-07	2.12817e-07	1.96662e-07	7.04321e-07
Cluster_6530898	0	0	0	2.8136e-08	0	3.07362e-08	0	0	0	0	0	0	0	0	0	0	0	0	0	0	0	0	0	0	0	0	0	0	0	0	0	0	0	0	0	0	0	0	0	7.76639e-08	0	0	0	0	0	0	0	0	0
Cluster_8385483	0	0	0	0	0	0	0	0	0	0	0	0	0	0	0	0	0	0	0	0	0	0	0	0	0	0	0	0	0	0	0	0	0	0	0	0	0	0	0	0	0	0	3.82483e-08	0	0	0	0	0	0
Cluster_5328801	3.87841e-07	4.95307e-07	5.46453e-07	4.85884e-07	3.22102e-07	2.22692e-07	3.21553e-07	5.48394e-07	1.33186e-07	3.51783e-07	2.59561e-07	6.2199e-07	1.38683e-07	4.17767e-07	2.74108e-07	4.10675e-07	1.38404e-07	1.39989e-06	7.42092e-07	4.91389e-07	2.59035e-07	4.57212e-07	1.4095e-07	4.00473e-07	3.91523e-07	5.8776e-07	2.75833e-07	0	7.24915e-07	3.95623e-07	0	1.36472e-07	2.39148e-07	6.49062e-07	7.91662e-07	6.761e-07	6.04187e-07	4.32931e-07	1.25558e-07	0	1.42752e-07	5.26903e-07	9.67034e-08	3.55436e-07	1.33877e-07	2.6581e-07	7.54167e-07	6.16102e-07	6.47086e-07
Cluster_765959	4.62016e-07	5.04863e-07	5.59055e-07	4.01889e-07	3.74373e-07	4.4198e-07	5.07006e-07	3.60889e-07	1.00227e-06	5.559e-07	5.6294e-07	6.41059e-07	6.24186e-07	5.63543e-07	1.02335e-06	4.42562e-07	6.75632e-07	4.49462e-07	8.94778e-07	3.58157e-07	7.0869e-07	7.43972e-07	5.30395e-07	6.51647e-07	1.14748e-06	2.88923e-07	4.80893e-07	3.3059e-07	4.04426e-07	4.75533e-07	3.95312e-07	1.90342e-07	2.71258e-07	7.04853e-07	5.91738e-07	6.51131e-07	3.72255e-07	3.39954e-07	3.05934e-07	8.56428e-07	5.97303e-07	5.98385e-07	4.72065e-07	6.52204e-07	7.10296e-07	7.4147e-07	3.75666e-07	4.521e-07	2.70258e-07
Cluster_6204294	6.57649e-07	8.99896e-07	8.14259e-07	7.41529e-07	7.22622e-07	7.50482e-07	6.88096e-07	8.45534e-07	5.30565e-07	5.01639e-07	5.50485e-07	6.71802e-07	6.9888e-07	7.51373e-07	7.20762e-07	7.1954e-07	7.97182e-07	6.91789e-07	6.73531e-07	6.0496e-07	5.94838e-07	5.23443e-07	6.30284e-07	5.20001e-07	6.78257e-07	5.01726e-07	5.11388e-07	7.09584e-07	8.36834e-07	6.46367e-07	7.0938e-07	4.65024e-07	6.62623e-07	7.64555e-07	1.02623e-06	6.73929e-07	7.56184e-07	9.40548e-07	8.95226e-07	8.4042e-07	8.11087e-07	6.56358e-07	4.02826e-07	8.1587e-07	7.4661e-07	6.51087e-07	6.99253e-07	6.996e-07	4.66265e-07
Cluster_994728	4.53349e-07	4.8995e-07	2.80734e-07	3.67953e-07	2.59136e-07	4.24352e-07	2.52469e-07	3.69579e-07	7.16313e-07	5.64434e-07	2.82189e-07	3.17245e-07	5.81231e-07	4.89538e-07	3.9739e-07	6.58254e-07	3.72866e-07	2.95179e-07	2.22512e-07	2.29537e-07	3.56706e-07	8.47838e-07	1.9829e-07	4.96267e-07	7.93423e-07	8.2405e-07	1.21976e-07	1.12735e-06	5.69726e-07	5.68375e-07	3.412e-07	3.43846e-07	3.95455e-07	5.46819e-07	4.77031e-07	5.61714e-07	9.53842e-07	6.38234e-07	5.04518e-07	4.7342e-07	5.48387e-07	3.30845e-07	7.51655e-07	9.87584e-07	4.20417e-07	3.77051e-07	4.88201e-07	4.52506e-07	8.20285e-07
Cluster_8107100	8.59057e-07	5.82067e-07	4.0487e-07	1.41162e-07	4.33899e-07	4.46535e-07	5.11295e-07	6.28355e-07	5.04206e-07	7.39861e-07	0	8.53623e-07	3.50009e-07	7.02909e-07	2.05291e-07	5.21711e-07	7.77731e-07	8.83266e-07	3.7458e-07	3.56781e-07	3.37161e-07	5.76958e-07	4.71165e-07	8.42265e-07	4.11227e-07	1.04563e-06	3.48075e-07	1.71162e-07	7.31819e-07	1.8825e-07	7.64077e-07	0	9.92711e-07	3.05922e-07	3.33001e-07	6.51989e-07	9.84292e-07	9.1053e-07	0	5.32552e-07	3.60278e-07	1.79263e-07	6.47494e-07	6.1316e-07	3.37881e-07	2.26916e-07	4.07866e-07	0	4.7683e-07
Cluster_1875642	4.06801e-07	4.47591e-07	6.02171e-07	5.26132e-07	5.02718e-07	5.25238e-07	2.96393e-07	5.28577e-07	9.1139e-07	2.98817e-07	1.83094e-07	1.91418e-07	0	6.40308e-07	5.9246e-07	6.59044e-07	1.1292e-07	6.15581e-07	3.65236e-07	4.5198e-07	2.15244e-07	1.88052e-07	3.95275e-07	2.52667e-07	3.93745e-07	3.65054e-07	5.24507e-07	7.28091e-07	5.37647e-07	4.71523e-07	6.36089e-07	3.44743e-07	3.21465e-07	7.77741e-07	4.09485e-07	4.87378e-07	6.7301e-07	1.06314e-07	2.32826e-07	3.21668e-07	6.68584e-07	3.15883e-07	2.94992e-07	8.87986e-07	5.54247e-07	9.0176e-07	8.04985e-07	6.82799e-07	1.94898e-07
Cluster_4025728	5.14761e-07	6.76207e-07	6.12048e-07	4.29606e-07	5.54753e-07	6.80206e-07	5.64917e-07	5.24806e-07	7.32767e-07	6.24693e-07	4.73409e-07	4.96111e-07	7.47601e-07	1.16444e-06	5.90861e-07	7.95319e-07	6.58427e-07	8.4693e-07	4.57845e-07	6.45742e-07	4.90885e-07	4.07582e-07	5.15768e-07	6.62418e-07	6.914e-07	7.32422e-07	4.18204e-07	4.91127e-07	6.37688e-07	9.16203e-07	5.43155e-07	6.76666e-07	7.49471e-07	5.56474e-07	9.41894e-07	5.68018e-07	7.12223e-07	1.16337e-06	6.29525e-07	5.8401e-07	7.82212e-07	9.58558e-07	5.1853e-07	6.99132e-07	7.26638e-07	9.94447e-07	9.00176e-07	6.59164e-07	4.42471e-07
Cluster_5165942	5.03152e-07	3.45277e-07	4.60434e-07	5.30428e-07	8.37038e-07	4.91206e-07	6.22997e-07	6.61143e-07	5.81051e-07	1.07658e-06	1.26638e-06	1.19029e-06	4.63004e-07	5.81145e-07	9.7702e-07	9.78729e-07	6.30732e-07	8.17891e-07	1.32734e-06	9.43925e-07	1.40515e-06	9.43085e-07	3.5293e-07	1.00276e-06	8.21097e-07	9.92554e-07	1.09759e-06	6.79257e-07	3.97274e-07	8.71581e-07	1.02894e-06	1.06092e-06	7.98415e-07	1.00807e-06	7.39387e-07	3.69632e-07	1.27306e-06	9.63585e-07	1.24068e-06	5.99864e-07	6.56143e-07	9.98233e-07	4.05341e-07	7.0972e-07	1.34088e-06	1.19193e-06	6.29463e-07	1.4348e-06	0
Cluster_5917289	8.17398e-07	5.43543e-07	6.07417e-07	5.3825e-07	6.83334e-07	5.27264e-07	6.6991e-07	5.37673e-07	7.09831e-07	8.60979e-07	6.14826e-07	6.12408e-07	7.80024e-07	3.29857e-07	4.54175e-07	6.52867e-07	4.09801e-07	7.84802e-07	7.82751e-07	1.92961e-07	4.63745e-07	5.22008e-07	6.58893e-07	7.44419e-07	5.96632e-07	1.63562e-07	5.44583e-07	5.02493e-07	6.33702e-07	3.53362e-07	6.63742e-07	5.6571e-07	2.22553e-07	8.82402e-07	4.28722e-07	6.42781e-07	1.03955e-06	7.69118e-07	1.38147e-07	5.57722e-07	1.99755e-07	4.36121e-07	4.58526e-07	4.89877e-07	9.31056e-07	9.44442e-07	8.12433e-07	9.94941e-07	3.29258e-07
Cluster_5438712	5.29274e-07	5.76131e-07	6.46754e-07	6.38941e-07	7.49155e-07	6.28605e-07	6.34754e-07	6.97178e-07	9.62961e-07	9.74948e-07	7.2551e-07	7.34527e-07	8.69322e-07	9.65987e-07	9.05857e-07	7.4051e-07	5.74834e-07	6.28665e-07	6.28735e-07	7.43661e-07	8.40314e-07	9.48369e-07	5.93877e-07	7.05785e-07	8.17758e-07	8.17106e-07	7.98242e-07	7.90828e-07	7.15457e-07	3.9496e-07	7.69475e-07	6.06725e-07	1.0701e-06	7.6793e-07	1.03175e-06	8.49528e-07	7.88657e-07	7.7099e-07	6.34577e-07	6.84524e-07	9.57126e-07	8.84866e-07	7.12671e-07	8.62473e-07	7.62958e-07	7.35077e-07	7.14697e-07	5.62297e-07	4.03066e-07
Cluster_8305438	0	7.03516e-08	6.9507e-08	0	0	9.63386e-08	8.90097e-08	0	0	0	8.76225e-08	0	0	0	0	0	0	0	0	0	0	0	0	0	0	0	9.31155e-08	9.15771e-08	0	0	0	0	0	9.51618e-08	0	0	0	0	0	0	2.8914e-07	0	6.52902e-08	3.2806e-07	0	0	0	1.62202e-07	3.4544e-07
Cluster_5070530	7.92152e-07	6.36802e-07	8.28427e-07	5.76062e-07	5.17316e-07	6.30304e-07	5.37702e-07	5.13773e-07	3.20858e-07	9.88723e-07	7.81633e-07	8.29355e-07	6.15746e-07	1.00644e-06	3.67981e-07	4.97996e-07	1.06614e-06	5.05871e-07	1.03261e-06	1.19197e-06	1.01153e-06	9.17887e-07	8.48903e-07	9.64776e-07	1.57202e-07	4.99049e-07	4.9838e-07	3.26764e-07	5.23916e-07	5.39079e-07	1.01024e-06	4.93159e-07	8.64193e-07	5.09332e-07	9.12747e-07	9.6856e-07	3.63885e-07	1.73829e-06	1.5124e-06	3.38897e-07	1.03171e-06	1.17764e-06	6.77702e-07	7.31611e-07	4.83784e-07	1.37742e-06	2.59551e-07	8.00723e-07	0
Cluster_8946582	3.17652e-07	6.10592e-07	1.80347e-07	3.05098e-07	3.37503e-07	5.18331e-07	5.02234e-07	4.46004e-07	4.7718e-07	3.44479e-07	4.24044e-07	6.06918e-07	8.44522e-07	3.88066e-07	1.33418e-07	6.55865e-07	4.08988e-07	6.39101e-07	9.73544e-07	2.2043e-07	5.21347e-07	5.93442e-07	3.04912e-07	3.68132e-07	3.38787e-07	6.0234e-07	4.1769e-07	3.52104e-07	5.8857e-07	4.18366e-07	2.61583e-07	4.72419e-07	6.22153e-07	4.26869e-07	2.002e-07	2.69844e-07	4.31904e-07	1.02851e-06	4.49576e-07	3.64509e-07	2.91578e-07	3.89411e-07	4.6458e-07	1.75854e-07	5.33929e-07	2.93316e-07	4.22876e-07	4.05372e-07	3.35244e-07
Cluster_5739718	2.20902e-07	2.2787e-07	1.93947e-07	3.36751e-07	3.23414e-07	3.1558e-07	3.49218e-07	2.91892e-07	2.26488e-07	4.23074e-07	3.64737e-07	7.38688e-07	4.7167e-07	0	3.10754e-07	5.4682e-07	3.43314e-07	4.76114e-07	6.73042e-07	4.00664e-07	1.51452e-07	2.12345e-07	5.59277e-07	6.05349e-07	6.33248e-07	4.58968e-07	3.12709e-07	6.15084e-07	0	1.69123e-07	4.33634e-07	7.73583e-08	6.77798e-08	4.79371e-07	2.24375e-07	8.41045e-07	6.8496e-07	4.09008e-07	4.86957e-07	3.98702e-07	5.66426e-07	4.98817e-07	6.02974e-07	5.5086e-07	6.82989e-07	4.49533e-07	4.15831e-07	1.48913e-07	9.58123e-06
Cluster_7948579	6.82248e-07	6.62048e-07	2.8979e-07	6.58512e-07	7.96724e-07	4.42422e-07	5.32179e-07	3.04936e-07	1.71652e-06	5.42762e-07	9.42962e-07	1.46223e-06	1.34932e-06	2.89556e-07	5.8698e-07	7.97237e-07	8.08083e-07	8.08494e-07	9.15973e-07	5.27647e-07	7.1519e-07	1.22385e-06	4.61652e-07	9.76639e-07	6.12042e-07	9.46936e-07	9.17166e-07	7.3137e-07	9.31406e-07	7.98635e-07	3.20946e-07	1.72686e-06	5.12114e-07	4.52739e-07	9.12765e-07	7.39553e-07	2.06202e-07	5.93489e-07	9.32041e-07	8.16365e-07	1.22811e-06	2.1798e-07	7.36383e-07	9.26187e-07	1.29425e-06	5.40464e-07	3.82405e-07	2.70091e-07	2.3813e-07
Cluster_1653731	5.53249e-07	5.27216e-07	6.55561e-07	4.17969e-07	5.77746e-07	5.02992e-07	6.09098e-07	3.38321e-07	8.48477e-07	6.66881e-07	6.55083e-07	6.38006e-07	4.37652e-07	4.21745e-07	7.60977e-07	1.04342e-06	8.78785e-07	1.04565e-06	8.59661e-07	9.91139e-07	1.01148e-06	4.61566e-07	5.69169e-07	1.01833e-06	6.58753e-07	5.08801e-07	6.13795e-07	8.11855e-07	1.06897e-06	6.02399e-07	6.25291e-07	8.26629e-07	4.82851e-07	9.76035e-07	6.8405e-07	7.77544e-07	8.38669e-07	8.74109e-07	9.86965e-07	6.39063e-07	6.485e-07	7.65819e-07	8.40887e-07	7.35792e-07	9.01871e-07	8.95724e-07	8.42706e-07	9.09489e-07	1.68392e-07
Cluster_6466572	4.30305e-08	0	0	0	6.27639e-08	2.18568e-07	8.58731e-08	4.78434e-08	2.09152e-07	2.12133e-07	2.03804e-07	2.10671e-07	2.17784e-07	0	4.30452e-07	0	2.61359e-07	0	2.33072e-07	1.10999e-07	2.09789e-07	0	1.10672e-07	0	0	2.16871e-07	1.0829e-07	1.06501e-07	6.83031e-07	2.34266e-07	1.00111e-07	0	1.39517e-07	0	1.22663e-07	2.31818e-07	0	0	1.97172e-07	1.10455e-07	1.12086e-07	0	2.77828e-07	2.17277e-07	1.05118e-07	0	8.45944e-08	0	6.11375e-07
Cluster_6074072	4.6352e-07	6.34403e-07	7.5406e-07	6.13459e-07	8.1908e-07	5.33843e-07	8.27708e-07	3.70158e-07	6.36279e-07	4.71414e-07	5.29101e-07	7.92354e-07	7.04719e-07	1.15799e-06	7.11563e-07	9.53985e-07	8.12407e-07	3.07013e-07	1.06685e-06	5.50463e-07	6.69718e-07	1.05501e-06	8.13139e-07	9.8184e-07	9.9468e-07	9.97646e-07	4.25268e-07	6.19528e-07	8.06422e-07	8.04525e-07	5.62166e-07	6.49494e-07	6.12841e-07	5.89444e-07	9.15428e-07	3.57982e-07	9.99541e-07	8.63807e-07	9.09148e-07	6.69494e-07	4.64079e-07	7.20465e-07	7.78708e-07	3.77146e-07	5.79224e-07	6.99739e-07	6.52586e-07	9.42543e-07	7.04167e-07
Cluster_7244403	0	0	0	0	0	0	0	0	0	0	0	0	0	0	0	0	0	0	0	0	0	2.04491e-07	0	0	0	0	0	0	0	0	0	0	0	0	0	0	0	0	0	0	0	0	0	0	0	0	0	0	0
Cluster_8483352	1.75336e-07	2.09264e-07	1.89006e-07	5.30148e-07	5.98508e-07	2.92268e-07	1.047e-07	4.11485e-07	3.19223e-07	2.14003e-07	9.35458e-08	3.12229e-07	2.78299e-07	1.06364e-07	9.61322e-08	3.53511e-07	1.79991e-07	3.38581e-07	0	4.41667e-07	2.07233e-07	4.54273e-07	5.76625e-07	2.06995e-07	4.61654e-07	8.36501e-08	2.85449e-07	0	0	4.63275e-07	2.54235e-07	2.651e-07	3.21216e-07	6.39961e-07	4.79521e-07	4.50565e-07	9.68891e-08	3.06725e-07	3.07326e-07	4.90033e-07	0	3.00559e-07	2.61418e-07	2.54731e-07	1.62183e-07	0	8.67939e-08	2.26936e-07	2.01801e-07
Cluster_6403936	1.2625e-07	1.5743e-07	2.06854e-07	1.85846e-07	2.18239e-07	2.43906e-07	1.35337e-07	2.7628e-07	7.38789e-08	0	0	1.33981e-07	0	5.23331e-07	3.37955e-07	6.79639e-08	6.70757e-08	1.25753e-07	7.61286e-08	2.0966e-07	1.8001e-07	0	0	6.8172e-08	8.05996e-08	0	6.19455e-08	3.24593e-07	6.51195e-08	6.70041e-08	2.19102e-07	6.12966e-08	1.7589e-07	1.26614e-07	2.7012e-07	1.10661e-07	2.03529e-07	1.29635e-07	1.12789e-07	2.81486e-07	7.64278e-08	0	1.73738e-07	8.18413e-08	9.77134e-08	2.04335e-07	2.93684e-07	3.23717e-07	3.99574e-07
Cluster_1162509	4.11792e-07	2.32497e-07	3.41449e-07	7.08448e-07	3.30689e-07	5.13639e-07	2.45128e-07	9.3027e-07	7.05145e-07	2.80368e-07	2.61068e-07	7.58922e-07	6.06363e-07	6.65914e-07	5.38291e-07	2.56132e-07	3.30922e-07	4.01096e-07	2.13156e-07	1.87592e-07	4.87535e-07	0	4.23619e-07	2.12783e-07	5.20068e-07	6.353e-07	7.69428e-07	2.5004e-07	2.62761e-07	1.18895e-07	7.11313e-07	3.21406e-07	5.27101e-07	7.43313e-07	1.75719e-07	5.87908e-07	1.27702e-06	6.90086e-07	6.58551e-07	3.15832e-07	1.54275e-07	1.35037e-07	4.80543e-07	5.3829e-07	4.26797e-07	2.11849e-07	3.20626e-07	7.23188e-07	2.78467e-07
Cluster_6917769	0	0	1.37785e-08	1.36417e-08	0	0	1.32766e-08	0	0	0	3.47392e-08	3.07579e-08	0	0	0	0	0	0	0	0	0	0	0	0	0	0	0	3.63071e-08	0	0	0	0	0	0	0	0	0	0	0	3.76552e-08	0	0	0	3.56051e-08	0	3.55756e-08	2.8839e-08	0	8.92988e-08
Cluster_6791431	0	0	2.69447e-08	0	0	0	0	0	0	0	0	0	0	0	0	0	0	0	0	0	0	0	0	0	0	0	0	0	0	0	0	0	0	0	0	0	0	0	0	0	0	0	0	0	0	0	0	0	0
Cluster_5045765	5.60553e-07	6.9279e-07	1.07494e-06	8.75412e-07	7.24967e-07	1.16291e-06	4.54036e-07	8.55358e-07	1.00403e-06	8.43578e-07	5.49519e-07	5.66486e-07	4.41613e-07	6.26675e-07	9.77321e-07	6.09481e-07	5.95304e-07	1.10023e-06	1.14868e-06	8.02369e-07	3.09541e-07	5.26941e-07	6.77764e-07	3.51693e-07	1.06495e-06	9.65093e-07	4.68743e-07	8.7455e-07	6.02573e-07	5.46769e-07	7.24524e-07	4.35821e-07	5.82466e-07	5.73508e-07	2.1253e-06	3.8721e-07	4.77709e-07	7.91685e-07	6.3551e-07	1.09301e-06	5.98458e-07	3.40245e-07	5.92249e-07	4.69811e-07	8.7152e-07	5.63901e-07	6.75196e-07	4.12718e-07	2.15014e-07
Cluster_740770	2.65105e-07	4.01831e-07	3.08855e-07	2.26379e-07	5.451e-07	3.80585e-07	3.51436e-07	3.25988e-07	6.25113e-07	4.49512e-07	8.79104e-08	2.90239e-07	2.74053e-07	6.43402e-07	6.15486e-07	5.60322e-07	3.0989e-07	2.75072e-07	4.61862e-07	3.75113e-07	4.06035e-07	3.54485e-07	3.70601e-07	2.65531e-07	6.39177e-07	2.21764e-07	4.87625e-07	3.64832e-07	5.99697e-07	2.57966e-07	4.53936e-07	4.38897e-07	4.12266e-07	4.0208e-07	6.99884e-07	4.48294e-07	3.39109e-07	4.35123e-07	9.2259e-08	3.66966e-07	1.9419e-07	5.68668e-07	3.88644e-07	5.4236e-07	2.6188e-07	3.90229e-07	4.00761e-07	4.22083e-07	1.12368e-06
Cluster_2010071	0	5.8988e-08	0	1.13729e-07	1.79699e-07	0	0	2.03964e-07	0	0	0	1.28212e-07	1.54741e-07	0	1.52924e-07	0	0	0	3.31207e-07	3.1547e-07	1.49061e-07	0	0	1.48948e-07	0	0	0	0	1.6177e-07	1.66452e-07	2.84525e-07	3.04548e-07	0	1.57267e-07	0	0	0	0	0	0	0	1.48276e-07	0	0	0	0	0	1.3403e-07	9.5044e-07
Cluster_462235	0	4.00276e-08	0	0	0	0	5.63307e-08	0	0	0	0	0	0	0	0	0	5.2396e-08	5.2996e-08	0	0	5.05742e-08	0	0	0	0	0	0	0	0	0	0	0	0	5.33586e-08	0	0	0	0	4.75325e-08	0	0	0	3.66091e-08	0	0	0	0	0	3.50971e-07
Cluster_8055315	0	0	0	0	0	0	0	0	0	0	0	0	0	0	0	0	0	0	0	0	0	0	0	0	0	0	0	0	0	0	0	0	0	0	0	0	0	0	0	0	0	0	0	0	0	0	0	0	0
Cluster_7781010	0	0	0	0	0	0	7.40498e-08	0	0	0	0	0	0	0	0	0	0	0	0	0	0	0	0	0	0	0	0	0	0	0	0	0	0	0	0	0	0	0	0	0	0	0	0	0	0	0	0	0	0
Cluster_8336226	6.58651e-07	2.76237e-07	3.78009e-07	7.94428e-08	2.84859e-07	8.67845e-08	3.09267e-07	1.89966e-07	4.15228e-07	1.82789e-07	2.02305e-07	0	2.16182e-07	8.68299e-07	4.27287e-07	2.14822e-07	0	6.54656e-07	4.62716e-07	4.4073e-07	2.08247e-07	3.26897e-07	4.39432e-07	8.32356e-07	6.10315e-07	1.23654e-06	4.29975e-07	6.34306e-07	6.78008e-07	0	1.98749e-07	8.50942e-07	9.11097e-07	3.06498e-07	4.51049e-07	0	0	4.49909e-07	5.87167e-07	0	0	2.0715e-07	3.01487e-07	3.78716e-07	9.60813e-07	2.07175e-07	3.3589e-07	7.24836e-07	1.21341e-06
Cluster_4768305	5.47115e-07	5.69503e-07	6.04169e-07	4.70377e-07	5.34562e-07	6.4427e-07	4.44427e-07	7.2452e-07	7.94053e-07	4.80868e-07	7.69928e-07	4.85124e-07	6.84399e-07	8.68939e-07	1.02986e-06	8.28705e-07	5.02606e-07	4.51057e-07	6.01308e-07	8.08521e-07	7.27981e-07	6.22387e-07	5.35087e-07	3.56915e-07	5.96175e-07	6.09072e-07	6.96246e-07	5.62984e-07	8.10614e-07	5.75326e-07	5.40954e-07	6.69853e-07	5.56849e-07	5.85791e-07	7.56423e-07	7.85159e-07	7.48975e-07	6.40875e-07	8.17223e-07	4.78984e-07	4.73948e-07	8.42092e-07	4.54295e-07	4.56787e-07	5.37386e-07	4.98015e-07	6.51256e-07	5.70307e-07	4.59059e-07
Cluster_5880577	0	6.79256e-08	0	0	0	3.57657e-08	6.37277e-08	0	0	0	0	0	0	0	0	8.85327e-08	0	0	0	0	0	0	0	0	8.38413e-08	0	8.86008e-08	0	0	0	8.19087e-08	0	0	0	0	0	1.67872e-07	0	0	0	0	8.53708e-08	0	0	0	0	0	0	3.06973e-07
Cluster_3971808	8.58739e-07	4.38563e-07	6.87968e-07	4.69749e-07	6.68012e-07	6.54306e-07	6.40048e-07	4.2123e-07	9.82105e-07	9.89401e-07	8.97179e-07	1.16505e-06	8.94806e-07	4.49251e-07	7.89236e-07	6.35126e-07	8.93009e-07	1.29034e-06	7.52417e-07	5.21211e-07	9.85097e-07	9.83337e-07	5.19676e-07	7.38263e-07	6.61617e-07	6.36468e-07	8.49626e-07	5.19219e-07	9.35455e-07	8.93777e-07	1.01785e-06	6.91853e-07	7.16404e-07	3.8975e-07	6.68897e-07	7.4837e-07	7.65741e-07	1.19715e-06	6.36523e-07	7.13157e-07	7.23689e-07	1.04115e-06	8.46785e-07	8.39762e-07	6.78699e-07	7.96274e-07	9.93065e-07	8.85764e-07	5.12497e-08
Cluster_5502396	6.70769e-07	7.05211e-07	3.67644e-07	6.2375e-07	5.71569e-07	7.89785e-07	4.70627e-07	9.0146e-07	9.09017e-07	8.17683e-07	4.43756e-07	7.17085e-07	7.16101e-07	4.5286e-07	4.37304e-07	8.36718e-07	5.96244e-07	1.18461e-06	7.32119e-07	4.05475e-07	4.31575e-07	7.17697e-07	7.73575e-07	8.16822e-07	3.50048e-07	3.85117e-07	6.27821e-07	4.87504e-07	9.03092e-07	6.34921e-07	7.16121e-07	2.9988e-07	5.86412e-07	7.42796e-07	3.26105e-07	6.93782e-07	6.29967e-07	8.13383e-07	7.27171e-07	6.40249e-07	7.28938e-07	9.03418e-07	7.01103e-07	1.04527e-06	8.63914e-07	3.63849e-07	8.70927e-07	5.94522e-07	1.32646e-07
Cluster_1452752	7.15454e-07	8.21241e-07	8.52299e-07	9.74591e-07	8.26814e-07	6.0871e-07	8.46572e-07	8.58074e-07	7.78817e-07	5.79621e-07	7.75652e-07	3.77962e-07	4.66985e-07	4.66045e-07	7.9037e-07	8.216e-07	7.82535e-07	8.07296e-07	7.77203e-07	7.37595e-07	4.5773e-07	6.49206e-07	5.79745e-07	4.52325e-07	5.91055e-07	5.52329e-07	6.92402e-07	8.40754e-07	6.11742e-07	2.16957e-07	5.95218e-07	7.12057e-07	7.224e-07	7.06302e-07	5.32447e-07	6.51692e-07	9.92637e-07	6.68031e-07	8.01374e-07	6.66033e-07	9.4083e-07	8.94582e-07	7.42979e-07	9.62791e-07	6.37859e-07	6.89104e-07	8.79211e-07	5.97553e-07	6.10748e-08
Cluster_8660348	0	0	0	0	0	0	0	0	0	0	0	0	0	0	0	0	0	0	0	0	0	0	0	0	0	0	0	0	0	0	0	0	0	0	0	0	0	0	0	0	0	0	0	0	0	0	0	0	0
Cluster_8751289	2.75046e-07	3.11041e-07	2.65815e-07	2.27445e-07	5.44621e-07	2.69014e-07	3.00389e-07	3.20243e-07	2.08453e-07	1.99834e-07	3.12645e-07	4.29946e-07	1.60381e-07	5.15357e-07	5.13843e-07	4.22737e-07	5.18905e-07	4.29421e-07	5.5645e-07	3.69224e-07	5.21353e-07	2.59724e-07	4.32367e-07	2.56157e-07	4.4197e-07	5.1777e-07	2.29158e-07	3.00127e-07	3.45908e-07	2.40347e-07	2.29102e-07	4.9924e-07	6.11326e-07	4.80399e-07	1.79885e-07	4.52828e-07	4.25603e-07	2.67376e-07	3.27293e-07	2.77564e-07	2.44734e-07	4.52932e-07	2.59988e-07	3.31225e-07	4.23037e-07	4.72965e-07	1.68293e-07	1.81412e-07	4.6964e-07
Cluster_5823141	3.6307e-07	4.56758e-07	5.22057e-07	3.6249e-07	3.55655e-07	3.86584e-07	6.10408e-07	3.32631e-07	3.30885e-07	1.20995e-07	1.77011e-07	5.02715e-07	6.67719e-07	3.45963e-07	8.43517e-07	6.49709e-07	5.47063e-07	5.79643e-07	5.55426e-07	9.1302e-07	4.42524e-07	2.49769e-07	6.53889e-07	5.08075e-07	9.03737e-07	2.28731e-07	7.81895e-07	5.61625e-07	1.17831e-06	2.47078e-07	3.84331e-07	4.9207e-07	4.63919e-07	2.50252e-07	9.83392e-07	1.53666e-07	2.35786e-07	4.78028e-07	6.23864e-07	9.31967e-07	7.81055e-07	5.50241e-07	2.59307e-07	6.61523e-07	2.21734e-07	3.77292e-07	8.92207e-08	5.69696e-07	5.52536e-07
Cluster_4857771	5.63127e-07	7.21395e-07	5.25298e-07	6.76863e-07	6.35807e-07	9.22918e-07	6.75549e-07	4.28233e-07	5.19439e-07	3.58238e-07	7.52701e-07	7.23866e-07	6.35484e-07	4.52234e-07	8.11606e-07	7.13094e-07	7.12971e-07	5.55836e-07	6.15232e-07	8.95824e-07	1.05953e-06	4.51252e-07	2.50403e-07	5.90745e-07	8.50123e-07	8.17808e-07	5.71698e-07	2.30443e-07	7.7897e-07	4.41703e-07	1.01309e-06	2.0414e-07	6.21987e-07	5.00795e-07	8.59476e-07	6.7023e-07	3.38019e-07	8.37655e-07	5.9482e-07	6.66434e-07	9.29879e-07	3.81429e-07	5.93215e-07	6.51587e-07	7.70674e-07	7.80345e-07	3.82802e-07	3.26573e-07	4.60961e-07
Cluster_5091546	3.97211e-07	3.53741e-07	4.15824e-07	3.53752e-07	6.48066e-07	3.09558e-07	4.26964e-07	4.61728e-07	5.72397e-07	7.08889e-07	6.45588e-07	2.12393e-08	0	9.1876e-07	4.89394e-07	7.97768e-07	1.22468e-06	2.79034e-07	9.87219e-07	4.10456e-07	7.12523e-07	6.38604e-07	1.99759e-07	2.99568e-07	0	0	6.02974e-07	1.10452e-06	0	5.91439e-07	2.15181e-07	4.23736e-07	5.34734e-07	6.53868e-07	6.91786e-07	5.78688e-07	3.44663e-07	4.67345e-07	4.45547e-07	4.88417e-07	0	6.25406e-07	6.77339e-07	7.24833e-07	1.09649e-06	7.81454e-07	4.77253e-07	6.59707e-07	4.82698e-07
Cluster_5144785	3.50825e-07	3.84579e-07	2.74259e-07	4.59497e-07	2.28344e-07	2.31425e-07	1.54633e-07	7.95706e-07	6.92047e-07	3.65578e-07	1.44311e-07	1.19413e-07	4.32364e-07	0	4.27287e-07	1.43215e-07	1.43832e-07	4.36437e-07	3.08478e-07	5.8764e-07	4.16493e-07	1.58381e-07	5.85909e-07	1.82979e-07	2.71251e-07	4.30552e-07	5.73299e-07	2.81914e-07	0	7.75146e-07	1.32499e-07	2.83647e-07	2.48526e-07	2.92949e-07	5.48472e-07	1.53409e-07	7.8485e-07	8.99818e-07	1.30481e-07	1.46191e-07	8.05391e-07	4.14299e-07	3.01487e-07	3.15218e-07	5.56509e-07	8.28702e-07	5.59816e-07	1.24832e-07	3.54548e-07
Cluster_1804107	8.18185e-07	5.52493e-07	3.84246e-07	1.06521e-06	4.80885e-07	9.14293e-07	7.40498e-07	5.45819e-07	3.97683e-07	1.40052e-06	1.93757e-07	1.71551e-07	2.89867e-07	6.23708e-07	2.04616e-07	8.2298e-07	3.16767e-07	2.08998e-07	8.8633e-07	0	7.9779e-07	2.27533e-07	4.20865e-07	5.97889e-07	5.84527e-07	5.81427e-07	4.11807e-07	2.02501e-07	2.16453e-07	1.11359e-06	7.22193e-07	8.14986e-07	5.35556e-07	8.41713e-07	3.93973e-07	0	2.25506e-07	5.6103e-07	9.37261e-07	4.20041e-07	2.13122e-07	7.24942e-07	2.88748e-07	3.62714e-07	3.99746e-07	1.98422e-07	4.82546e-07	8.9668e-07	4.98061e-07
Cluster_7393009	0	0	0	0	0	0	0	0	0	0	0	0	0	0	0	0	0	0	0	0	0	0	0	0	0	0	0	0	0	0	0	0	0	0	0	0	0	0	0	0	0	0	0	0	0	0	0	0	0
Cluster_5473539	4.29684e-07	6.27265e-07	2.83924e-07	6.98165e-07	4.29696e-07	4.63556e-07	4.51596e-07	4.71772e-07	5.66238e-07	3.64413e-07	4.9619e-07	4.73227e-07	6.55541e-07	3.78949e-07	8.5728e-07	5.85849e-07	4.60473e-07	4.0892e-07	2.51511e-07	4.24242e-07	7.80421e-07	5.07208e-07	6.11883e-07	3.73004e-07	5.26002e-07	7.48881e-07	5.4225e-07	6.90313e-07	6.2153e-07	6.88927e-07	7.27857e-07	5.85186e-07	1.04682e-06	7.14053e-07	3.74092e-07	8.81096e-07	7.27002e-07	6.63685e-07	6.45339e-07	4.5282e-07	7.56931e-07	6.82602e-07	5.38205e-07	5.33883e-07	5.70896e-07	5.87767e-07	5.8247e-07	9.47825e-07	1.20657e-07
Cluster_6427009	0	0	0	0	0	0	0	0	0	0	0	0	0	0	0	0	0	0	0	0	0	0	0	0	0	0	0	0	0	0	0	0	0	0	0	0	0	0	0	0	0	0	0	0	0	0	0	0	0
Cluster_1255849	4.45663e-07	2.96861e-07	7.41287e-07	6.35371e-07	6.02899e-07	7.56205e-07	7.53647e-07	7.36227e-07	1.38825e-07	0	6.90306e-07	0	9.05393e-07	0	8.40188e-07	4.55841e-07	6.43261e-07	3.47572e-07	2.63618e-07	3.35429e-07	2.67784e-07	6.45364e-07	1.37014e-06	1.6327e-06	3.94973e-07	2.0757e-07	5.59651e-07	7.47082e-07	1.97028e-07	3.11191e-07	8.41218e-07	8.12878e-07	6.83953e-07	1.08912e-06	2.34714e-07	5.33829e-07	2.05269e-07	0	3.35799e-07	1.91173e-07	4.91973e-07	0	1.01165e-06	7.96353e-07	8.64377e-07	3.94281e-07	5.23867e-07	1.05683e-06	7.07851e-07
Cluster_6461293	0	0	0	0	0	0	0	0	0	0	0	0	0	0	0	0	0	0	0	0	0	0	0	0	0	0	0	0	0	0	0	0	0	0	0	0	0	0	0	0	0	0	0	0	0	0	0	0	0
Cluster_5017636	4.40945e-07	6.24899e-07	6.74054e-07	9.1599e-07	8.05972e-07	6.80566e-07	4.40254e-07	3.09178e-07	5.17323e-07	9.01099e-07	8.80262e-07	5.86093e-07	6.03258e-07	8.90324e-07	8.72796e-07	4.45421e-07	7.48816e-07	2.54998e-07	5.5708e-07	0	5.886e-07	5.85546e-07	6.01485e-07	9.86038e-07	6.89366e-07	3.34052e-07	5.29524e-07	3.638e-07	1.10229e-06	2.61432e-07	6.32267e-07	6.06802e-07	7.13219e-07	5.45876e-07	2.86656e-07	7.76615e-07	6.61502e-07	7.29048e-07	8.49656e-07	6.69916e-07	2.462e-07	7.22956e-07	5.92516e-07	7.06405e-07	5.53507e-07	8.28301e-07	5.65068e-07	7.55309e-07	2.89855e-07
Cluster_5255457	1.06322e-06	5.99193e-07	5.73753e-07	8.82353e-07	8.09552e-07	7.35355e-07	9.62082e-07	9.13203e-07	7.1559e-07	5.30204e-07	9.33519e-07	9.31162e-07	8.41873e-07	1.09115e-06	8.88753e-07	6.2608e-07	8.38566e-07	8.76016e-07	4.62476e-07	6.97487e-07	1.02269e-06	8.74424e-07	8.24305e-07	6.64678e-07	7.92245e-07	5.97932e-07	9.4039e-07	1.04621e-06	8.71857e-07	5.57773e-07	6.7021e-07	1.26116e-06	6.57304e-07	1.03846e-06	8.39161e-07	6.63202e-07	5.79004e-07	3.7346e-07	9.82529e-07	4.62321e-07	5.20076e-07	3.72322e-07	6.51836e-07	5.89136e-07	7.44933e-07	1.17495e-06	7.44832e-07	6.04951e-07	5.1927e-08
Cluster_8818869	0	0	0	0	0	0	0	0	0	0	0	0	4.42783e-08	0	0	0	0	0	0	0	0	0	0	0	0	0	0	0	0	0	0	0	0	0	4.21266e-08	0	0	0	0	0	0	0	0	0	0	0	0	0	0
Cluster_5420226	5.14031e-07	4.42998e-07	2.71085e-07	6.64513e-07	3.73117e-07	4.90063e-07	4.67852e-07	4.04628e-07	3.88792e-07	2.77027e-07	5.75355e-07	1.83697e-07	3.37484e-07	6.98981e-07	2.44978e-07	4.80867e-07	1.96954e-07	5.744e-07	6.55412e-07	5.09533e-07	4.92387e-07	5.27038e-07	3.02036e-07	5.84082e-07	5.10314e-07	4.30934e-07	5.07418e-07	5.20977e-07	4.79678e-07	1.79059e-07	6.39619e-07	5.99016e-07	5.65355e-07	4.17111e-07	3.19942e-07	4.88864e-07	2.1552e-07	6.22424e-07	3.69219e-07	3.73761e-07	4.64434e-07	3.30841e-07	5.84449e-07	3.61001e-07	5.60637e-07	1.62978e-07	3.40853e-07	4.69035e-07	4.3991e-08
Cluster_7335885	0	0	0	0	0	0	0	0	0	0	0	0	0	0	0	0	0	0	0	0	0	0	0	0	0	0	0	0	0	0	0	0	0	0	0	0	0	0	0	0	0	0	0	0	0	0	0	0	0
Cluster_2126741	7.48241e-07	5.72238e-07	3.06201e-07	4.85818e-07	5.034e-07	5.20042e-07	6.30824e-07	4.15891e-07	9.73639e-07	7.22206e-07	5.03149e-07	6.5334e-07	6.7588e-07	4.99558e-07	3.89633e-07	8.43284e-07	2.96621e-07	6.25393e-07	6.02772e-07	7.4637e-07	8.68093e-07	5.90982e-07	7.44172e-07	6.73455e-07	5.83034e-07	7.95541e-07	5.62137e-07	6.05952e-07	4.12174e-07	9.81071e-07	5.17814e-07	4.43403e-07	7.99534e-07	6.57721e-07	5.40311e-07	7.5271e-07	2.45379e-07	8.79133e-07	7.77181e-07	7.7174e-07	6.03528e-07	5.9367e-07	6.86002e-07	9.67848e-07	8.15574e-07	8.73506e-07	4.88314e-07	6.07762e-07	3.16138e-07
Cluster_6506447	0	0	2.79095e-08	0	0	0	0	0	0	0	0	0	0	0	0	0	0	0	0	0	0	0	0	0	0	0	0	0	0	0	0	0	0	0	0	0	0	0	0	0	0	0	0	0	0	0	0	0	0
Cluster_8499362	0	0	0	0	0	0	0	0	0	0	0	0	0	0	0	0	0	0	0	0	0	0	0	0	0	0	0	0	0	0	0	0	0	0	0	0	0	0	0	0	0	0	0	0	0	0	0	0	0
Cluster_659974	2.80135e-07	1.99122e-07	2.35424e-07	2.91714e-07	2.89897e-07	2.24671e-07	2.0016e-07	1.47537e-07	3.22487e-07	4.41663e-07	2.44409e-07	3.70968e-07	2.98485e-07	2.99718e-07	3.31852e-07	1.48304e-07	2.23414e-07	1.88311e-07	4.39228e-07	3.42293e-07	1.79705e-07	3.28017e-07	2.65444e-07	2.87311e-07	2.8089e-07	2.22925e-07	2.59731e-07	2.91931e-07	1.95028e-07	2.40807e-07	2.74415e-07	4.03873e-07	3.21696e-07	2.27519e-07	2.48483e-07	3.17721e-07	2.03185e-07	3.10597e-07	2.70236e-07	3.02771e-07	1.92026e-07	2.1451e-07	3.38216e-07	2.28768e-07	3.2416e-07	2.86049e-07	2.02898e-07	4.20119e-07	4.95042e-07
Cluster_5677814	6.4539e-07	5.65033e-07	5.81728e-07	5.82495e-07	6.25397e-07	6.38593e-07	4.82603e-07	7.12352e-07	5.48555e-07	6.33104e-07	6.68208e-07	8.1025e-07	7.21215e-07	4.55644e-07	4.23992e-07	8.31848e-07	7.41803e-07	6.65729e-07	6.0755e-07	4.95717e-07	4.38984e-07	5.7586e-07	7.85115e-07	4.96114e-07	9.10164e-07	5.28691e-07	5.85746e-07	6.80452e-07	7.28521e-07	7.31575e-07	5.55376e-07	6.36387e-07	5.56456e-07	8.26247e-07	6.6661e-07	6.37232e-07	7.73342e-07	4.44077e-07	5.39208e-07	5.92367e-07	4.24702e-07	6.40205e-07	4.50795e-07	8.07599e-07	5.89734e-07	3.32727e-07	5.57991e-07	4.59056e-07	2.1318e-07
Cluster_7762012	3.91282e-07	2.39335e-07	3.12709e-07	3.09957e-07	2.85597e-07	3.14513e-07	2.69599e-07	3.16087e-07	3.74583e-07	3.05647e-07	6.00222e-07	3.99348e-07	3.04792e-07	5.02966e-07	4.48038e-07	4.8703e-07	5.52442e-07	3.36672e-07	4.76226e-07	5.9319e-07	1.30117e-07	3.63483e-07	1.59143e-07	1.5623e-07	2.24006e-07	1.55387e-07	6.15801e-07	6.17235e-07	4.64762e-07	2.19113e-07	6.03963e-07	2.96435e-07	3.4035e-07	7.21303e-08	4.22676e-07	4.19924e-07	7.04219e-07	1.71526e-07	2.25982e-07	4.22593e-07	4.96865e-07	1.39996e-07	3.35076e-07	4.83338e-07	6.20449e-07	5.56415e-07	7.47324e-07	3.85795e-07	3.61353e-07
Cluster_5827308	2.77655e-07	5.41326e-07	3.24904e-07	2.80847e-07	4.08556e-07	5.84028e-07	4.69174e-07	2.25309e-07	1.04652e-07	5.05858e-07	8.27484e-07	4.3374e-07	5.6588e-07	6.43652e-07	4.22318e-07	3.96876e-07	4.66994e-07	4.31363e-07	5.01789e-07	5.22726e-07	4.69611e-07	3.385e-07	2.32797e-07	2.46803e-07	3.21717e-07	6.80873e-07	3.46185e-07	8.35907e-08	2.99322e-07	6.47964e-07	3.30173e-07	3.72836e-07	3.56516e-07	4.34314e-07	4.96829e-07	2.13155e-07	7.94031e-07	3.93362e-07	1.92905e-07	4.33473e-07	2.63925e-07	0	4.60441e-07	2.42929e-07	1.65011e-07	7.03577e-07	4.64778e-07	6.5204e-07	6.45499e-07
Cluster_6308203	1.78267e-07	1.16747e-07	2.99017e-07	1.4068e-07	2.66741e-07	2.45889e-07	1.36915e-07	1.68199e-07	2.2059e-07	2.94686e-07	1.43299e-07	7.5301e-08	3.82823e-07	3.07523e-07	3.78327e-07	0	3.05643e-07	7.72858e-08	4.09697e-07	3.12184e-07	1.47508e-07	6.73117e-07	3.34064e-07	2.21094e-07	2.16153e-07	4.57461e-07	7.61413e-08	1.49767e-07	4.80256e-07	2.47078e-07	2.11171e-07	2.26031e-07	2.64059e-07	2.33444e-07	0	8.14986e-08	2.50171e-07	2.39014e-07	2.77273e-07	1.55328e-07	0	3.09236e-07	1.60165e-07	3.35322e-07	5.1738e-07	4.40248e-07	5.94805e-08	6.63169e-08	6.13929e-07
Cluster_6823362	4.36643e-07	5.21809e-07	3.40775e-07	5.42382e-07	4.75409e-07	2.27465e-07	5.15074e-07	5.09731e-07	4.83785e-07	2.68014e-07	4.91312e-07	3.26253e-07	4.59387e-07	6.80789e-07	3.2428e-07	3.26069e-07	1.96485e-07	1.98735e-07	5.70509e-07	4.68276e-07	3.39669e-07	2.42467e-07	3.33498e-07	4.38525e-07	5.03699e-07	7.0253e-08	3.4727e-07	2.56743e-07	2.40883e-07	3.4245e-07	7.24015e-07	4.83643e-07	2.8292e-07	5.60065e-07	3.12188e-07	5.51723e-07	4.52166e-07	2.80603e-07	2.93276e-07	3.56078e-07	5.02453e-07	4.40193e-07	7.12276e-07	3.69333e-07	4.43468e-07	4.40248e-07	4.58849e-07	3.33271e-07	0
Cluster_6650942	3.88193e-07	4.26048e-07	6.90913e-07	2.08044e-07	5.05089e-07	4.59081e-07	2.57207e-07	6.05615e-07	1.78651e-07	2.455e-07	4.31277e-07	0	4.09917e-07	1.56114e-07	3.66943e-07	1.06833e-07	5.67431e-07	5.25652e-07	1.39851e-07	5.39799e-07	5.43591e-07	4.15335e-07	2.0373e-07	2.89913e-07	1.89976e-07	2.21875e-07	1.11025e-07	2.04334e-07	3.85055e-07	5.47041e-07	7.85673e-07	0	5.87423e-07	3.31098e-07	3.36245e-07	4.61356e-07	7.57827e-07	5.83397e-07	1.04326e-07	6.11989e-07	3.15952e-07	2.01231e-07	2.52957e-07	4.3382e-07	1.18629e-07	8.1249e-07	7.17739e-07	3.54114e-07	1.91923e-06
Cluster_8664763	0	0	0	0	0	0	0	0	0	0	0	0	0	0	0	0	0	0	0	0	0	0	0	0	0	0	0	0	0	0	0	0	0	0	0	0	0	0	0	0	0	0	0	0	0	0	0	0	0
Cluster_8173195	9.15193e-08	8.28973e-08	1.77572e-07	1.27861e-07	1.68357e-08	7.03098e-08	1.24439e-07	7.64362e-08	4.17685e-08	7.35483e-08	1.22101e-07	1.08108e-07	1.30477e-07	1.31016e-07	8.5963e-08	0	8.68099e-08	1.31706e-07	9.30909e-08	1.33001e-07	1.67583e-07	4.77953e-08	4.42032e-08	0	1.22785e-07	4.33099e-08	4.32519e-08	8.50745e-08	0	9.35679e-08	1.19955e-07	4.27988e-08	1.12499e-07	8.84047e-08	1.24136e-07	4.62951e-08	4.80802e-08	4.52571e-08	7.87521e-08	0	8.95365e-08	8.33502e-08	3.03271e-08	1.14287e-07	4.19852e-08	1.25041e-07	3.0409e-07	3.76712e-08	7.15616e-08
Cluster_6821503	4.92082e-07	5.35781e-07	5.70635e-07	5.63787e-07	3.34381e-07	3.44897e-07	3.6552e-07	5.26461e-07	4.76825e-07	6.88076e-07	8.84986e-07	1.78346e-07	1.22568e-07	6.53985e-07	3.84841e-07	1.17405e-06	3.20816e-07	2.43122e-07	5.4584e-07	3.27284e-07	5.00034e-07	6.754e-07	8.86052e-07	8.45254e-07	7.8926e-07	4.16574e-07	3.23267e-07	4.76079e-07	3.68022e-07	5.73037e-07	7.59611e-07	4.79007e-07	1.0845e-07	5.22023e-07	2.7759e-07	6.89019e-07	6.31425e-07	3.81815e-07	1.11039e-06	2.20216e-07	2.0042e-07	5.11953e-07	4.03845e-07	7.21673e-07	7.70354e-07	1.86595e-07	2.34531e-07	6.79732e-07	8.68055e-08
Cluster_5362812	6.43335e-07	6.64826e-07	8.89909e-07	7.56335e-07	7.47307e-07	8.05333e-07	8.75597e-07	6.21133e-07	4.64404e-07	5.65767e-07	4.78851e-07	5.726e-07	6.24076e-07	4.54332e-07	4.52206e-07	5.35865e-07	4.36479e-07	6.99313e-07	6.38537e-07	6.2147e-07	6.72702e-07	5.51465e-07	6.90381e-07	4.59134e-07	9.1428e-07	4.24362e-07	4.48993e-07	5.67002e-07	6.1068e-07	6.57884e-07	4.66477e-07	8.05727e-07	7.36494e-07	8.66708e-07	5.31804e-07	5.48651e-07	6.17704e-07	7.4645e-07	3.29737e-07	8.23755e-07	7.5519e-07	5.14651e-07	4.59085e-07	4.71019e-07	5.89775e-07	8.05658e-07	7.28772e-07	3.32485e-07	1.34503e-07
Cluster_9094371	0	0	0	0	0	0	0	0	0	0	0	4.81427e-08	0	5.83442e-08	0	0	0	0	0	0	0	6.3853e-08	0	0	0	0	5.77831e-08	5.68285e-08	0	0	0	0	0	0	0	0	0	0	0	0	0	0	4.0516e-08	0	0	5.56835e-08	0	3.17063e-08	3.72725e-07
Cluster_5751088	8.09672e-07	7.00757e-07	9.06792e-07	6.98901e-07	3.57432e-07	1.03312e-06	9.27043e-07	6.38689e-07	3.19234e-07	3.75832e-07	4.43753e-07	3.67939e-07	7.22179e-07	5.16819e-07	4.7064e-07	2.9812e-07	1.06894e-06	5.96341e-07	7.56823e-07	6.33949e-07	1.84437e-07	4.33806e-07	4.26877e-07	5.15408e-07	7.78646e-07	6.31558e-07	6.25818e-07	3.93477e-07	3.19094e-07	1.57032e-07	7.50548e-07	7.52232e-07	5.07976e-07	6.93295e-07	9.99858e-07	3.29369e-07	6.90823e-07	5.99639e-07	4.02478e-07	8.29138e-07	6.10949e-07	2.88221e-07	2.92873e-07	5.41753e-07	6.14383e-07	8.14282e-07	7.57233e-07	4.16598e-07	2.18477e-07
Cluster_5511837	5.75132e-07	4.43933e-07	4.10198e-07	3.24821e-07	4.27517e-07	4.03165e-07	5.16483e-07	4.44262e-07	4.34308e-07	3.28337e-07	6.42963e-07	6.13608e-07	5.32436e-07	3.34634e-07	4.39126e-07	3.81792e-07	6.09488e-07	2.33124e-07	2.77397e-07	4.15196e-07	3.92364e-07	5.07758e-07	4.89242e-07	7.29886e-07	4.31671e-07	4.05608e-07	3.99946e-07	4.70803e-07	3.26293e-07	3.5848e-07	4.17738e-07	5.10136e-07	7.02384e-07	4.51599e-07	4.1412e-07	3.3148e-07	1.23409e-07	5.39438e-07	5.83254e-07	4.13164e-07	6.66747e-07	5.8612e-07	4.86579e-07	3.7442e-07	5.48337e-07	3.90346e-07	3.45196e-07	3.31054e-07	1.17328e-06
Cluster_8669255	0	0	0	0	0	0	0	0	0	0	0	0	0	0	0	0	0	0	0	0	0	0	0	0	0	0	0	0	0	0	0	0	0	0	0	0	0	0	0	0	0	0	0	0	0	0	0	0	0
Cluster_6830558	0	0	0	0	0	0	0	0	0	0	0	0	0	0	0	0	0	0	0	0	0	0	0	0	0	0	0	0	0	0	0	0	0	0	0	0	0	0	0	0	0	0	4.78998e-08	0	0	0	0	0	0
Cluster_1535102	1.48583e-07	2.78695e-07	7.19714e-07	3.99384e-07	5.29312e-07	4.50995e-07	2.54945e-07	3.98389e-07	2.99881e-07	5.78515e-07	4.27763e-07	5.04635e-07	6.19317e-07	0	7.79739e-07	6.29651e-07	2.88358e-07	6.35385e-07	9.87748e-07	9.51407e-07	3.95159e-07	4.22393e-07	4.56979e-07	8.49003e-07	4.77028e-07	5.71038e-07	3.02465e-07	2.4789e-07	0	3.55519e-07	3.61991e-07	5.96099e-07	2.55354e-07	7.43414e-07	5.57994e-07	3.48567e-07	1.70185e-07	4.83303e-07	5.14581e-07	5.86175e-07	4.42601e-07	5.01759e-07	5.75445e-07	6.63687e-07	4.08847e-07	3.01676e-07	5.14305e-07	5.94712e-07	1.01616e-07
Cluster_4913939	4.75533e-07	3.42478e-07	6.44365e-07	4.58698e-07	6.59624e-07	3.78588e-07	5.67177e-07	6.76329e-07	4.86388e-07	4.45251e-07	8.91997e-07	4.39958e-07	6.27622e-07	2.58554e-07	1.3806e-07	4.04462e-07	7.62511e-07	2.10296e-07	7.64873e-07	6.45683e-07	3.02156e-07	6.83339e-07	7.40373e-07	2.42624e-07	5.3899e-07	1.21949e-06	2.73294e-07	5.95342e-07	7.81233e-07	5.18605e-07	7.49348e-07	6.11995e-07	4.36676e-07	4.47641e-07	3.23727e-07	8.38101e-07	6.88981e-07	2.61801e-07	5.0066e-07	7.52032e-07	3.5545e-07	4.19535e-07	6.73599e-07	9.42517e-07	5.20818e-07	5.54544e-07	7.76795e-07	6.18638e-07	7.50792e-08
Cluster_5587490	5.12499e-07	4.55137e-07	3.25709e-07	1.90936e-07	3.71538e-07	3.01914e-07	3.49243e-07	2.95947e-07	6.46744e-07	4.51993e-07	2.98308e-07	6.38569e-07	3.2976e-07	6.44902e-07	1.11144e-07	5.67297e-07	4.09431e-07	4.67064e-07	6.65876e-07	6.46093e-07	3.2831e-07	6.27372e-07	2.72196e-07	3.43448e-07	9.2982e-07	3.5531e-07	7.33228e-07	2.61309e-07	2.35521e-07	2.9822e-07	4.21391e-07	6.76953e-07	1.84585e-07	4.68737e-07	4.15575e-07	3.78888e-07	5.41108e-07	6.32594e-07	4.83392e-07	3.24867e-07	6.18415e-07	4.97324e-07	2.36161e-07	4.94115e-07	4.56385e-07	3.71757e-07	4.39735e-07	2.58798e-07	2.28882e-07
Cluster_4446583	2.20599e-07	3.7832e-07	4.60447e-07	2.50731e-07	3.00467e-07	3.23703e-07	5.91839e-07	4.08789e-07	1.19137e-07	3.14675e-07	3.48272e-07	5.13929e-07	1.24054e-07	2.91173e-07	3.67791e-07	1.23273e-07	3.71414e-07	1.25223e-07	1.99144e-07	4.4259e-07	2.39e-07	1.36328e-07	1.26082e-07	1.1941e-07	4.48461e-07	6.17669e-08	1.85052e-07	3.03325e-07	1.94534e-07	4.6705e-07	5.70251e-07	2.44152e-07	4.81323e-07	3.15198e-07	4.72102e-07	1.98073e-07	2.70227e-07	2.58176e-07	6.73879e-07	3.14588e-07	3.19234e-07	4.16048e-07	3.78622e-07	3.80314e-07	2.3951e-07	3.56656e-07	5.30054e-07	4.29801e-07	4.9736e-08
Cluster_7446561	0	0	0	0	0	0	0	0	0	0	0	0	0	0	0	0	0	0	0	0	0	0	0	0	0	0	0	0	0	0	0	0	0	0	0	0	0	0	0	1.55328e-07	0	0	0	0	0	0	0	0	0
Cluster_8385543	1.01162e-07	1.24552e-07	7.94671e-08	7.69029e-08	4.65264e-08	9.69226e-08	8.18172e-08	1.54336e-07	6.83367e-08	0	2.65636e-07	0	1.31603e-07	2.69776e-07	2.41195e-07	1.07716e-07	4.92522e-08	1.16167e-07	2.004e-07	9.66877e-08	1.83517e-07	3.59252e-07	1.74664e-07	8.18681e-08	2.63962e-07	4.79245e-08	8.41296e-08	2.11282e-07	1.41753e-07	8.8402e-08	2.20036e-07	8.75194e-08	1.56534e-07	1.7964e-07	7.24942e-08	1.01561e-07	2.61779e-07	1.10757e-07	1.54322e-07	2.51081e-07	5.43659e-08	2.29538e-07	1.84144e-07	1.96824e-07	2.94936e-07	1.29911e-07	2.05184e-07	1.11412e-07	5.93189e-07
Cluster_5279680	7.59491e-07	6.60974e-07	5.61599e-07	9.08327e-07	5.78979e-07	3.93636e-07	5.96497e-07	6.31322e-07	6.62008e-07	4.54042e-07	6.65847e-07	8.96438e-07	7.06073e-07	7.74074e-07	7.85396e-07	6.63729e-07	6.47274e-07	5.49726e-07	5.54216e-07	4.39362e-07	6.8163e-07	8.43356e-07	1.01003e-06	3.25615e-07	4.80605e-07	2.4852e-07	1.52795e-07	4.08346e-07	1.02142e-06	3.4874e-07	4.1291e-07	3.30037e-07	4.1641e-07	6.30266e-07	2.94949e-07	5.4459e-07	3.05692e-07	7.54037e-07	4.14381e-07	8.0378e-07	8.99429e-07	3.6673e-07	5.86459e-07	5.27135e-07	4.8989e-07	5.46274e-07	5.04608e-07	9.48622e-07	4.79234e-08
Cluster_6974737	0	0	0	0	0	0	0	0	0	0	0	0	0	0	0	0	0	0	0	0	0	0	0	0	0	0	0	2.42865e-08	0	0	0	0	0	0	0	0	0	0	0	0	0	0	0	0	0	0	0	0	0
Cluster_2196427	3.09099e-07	2.60645e-07	8.24789e-07	3.76892e-07	3.54133e-07	5.48963e-07	2.44536e-07	5.95417e-07	6.5664e-07	2.89062e-07	4.79886e-07	0	6.83739e-07	1.71641e-07	6.75709e-07	4.74757e-07	1.19414e-06	9.79366e-07	2.64523e-07	6.96968e-07	3.2932e-07	5.6354e-07	5.21187e-07	4.61028e-07	3.21717e-07	1.70218e-07	8.4995e-07	2.40407e-07	7.148e-07	1.83872e-07	1.5715e-07	3.36419e-07	2.94764e-07	1.73726e-07	6.50513e-07	3.63901e-07	5.58522e-07	6.83381e-07	1.54757e-07	6.4362e-07	1.7595e-07	8.18964e-07	6.79636e-07	3.55148e-07	9.51291e-07	3.27626e-07	4.98773e-07	2.96113e-07	0
Cluster_7290317	0	0	0	0	0	0	0	0	0	0	0	0	0	0	0	0	0	0	0	0	0	0	0	0	0	0	0	0	0	0	0	0	0	0	0	0	0	0	0	0	0	0	0	0	0	0	0	0	0
Cluster_5427966	6.33419e-07	3.0215e-07	4.16186e-07	5.39412e-07	4.17176e-07	5.52637e-07	6.1595e-07	4.24375e-07	6.59195e-07	6.32994e-07	4.1404e-07	1.02602e-06	9.18117e-07	5.91535e-07	3.66529e-07	8.98641e-07	7.65739e-07	9.17874e-07	5.16229e-07	4.92458e-07	6.21035e-07	4.83387e-07	6.40648e-07	9.1276e-07	2.94063e-07	5.50463e-07	5.18155e-07	7.62348e-07	4.18589e-07	7.85788e-07	5.56795e-07	4.10902e-07	9.14067e-07	6.77724e-07	9.47621e-07	5.99059e-07	8.09892e-07	9.22041e-07	6.4065e-07	7.41048e-07	8.59032e-07	6.88414e-07	7.73738e-07	2.26263e-07	6.95579e-07	3.23639e-07	5.96475e-07	7.10612e-07	9.1731e-08
Cluster_5304614	3.70815e-07	4.05006e-07	2.4523e-07	4.29386e-07	1.756e-07	3.41116e-07	2.45033e-07	3.70732e-07	4.18756e-07	4.98693e-07	2.72495e-07	4.49188e-07	1.3067e-07	6.37858e-07	3.66862e-07	2.86772e-07	3.70477e-07	4.30402e-07	3.63831e-07	3.02724e-07	8.58943e-08	6.21145e-07	5.45184e-07	3.57324e-07	3.47802e-07	5.91465e-07	7.3834e-08	7.9694e-07	5.95789e-07	6.91298e-07	3.40331e-07	6.75153e-07	3.98105e-07	4.52739e-07	6.81713e-07	3.16116e-07	3.04612e-07	1.10478e-07	4.44376e-07	7.46929e-07	4.16121e-07	4.97996e-07	2.88413e-07	5.46205e-07	3.77781e-07	5.72553e-07	5.22217e-07	3.30926e-07	1.78598e-07
Cluster_8458798	6.44288e-07	3.37911e-07	5.47034e-07	5.69314e-07	4.52748e-07	5.30276e-07	4.91642e-07	7.43574e-07	4.49746e-07	4.34543e-07	2.49409e-07	7.74617e-07	3.49963e-07	4.11509e-07	4.10207e-07	3.76086e-07	5.62396e-07	3.40035e-07	3.48824e-07	5.99909e-07	4.80565e-07	1.55935e-07	5.04615e-07	5.76849e-07	1.72904e-07	1.55008e-07	5.00153e-07	2.48118e-07	4.25948e-07	5.54503e-07	6.17959e-07	4.70011e-07	5.4374e-07	3.45967e-07	4.45178e-07	6.63265e-07	3.94838e-07	4.28029e-07	4.06369e-07	4.57588e-07	5.86322e-07	3.04217e-07	2.88701e-07	5.6451e-07	5.61278e-07	4.82315e-07	5.03642e-07	4.66083e-07	0
Cluster_1288443	3.11316e-07	4.91006e-07	2.95725e-07	4.82691e-07	3.76832e-07	4.57422e-07	4.83155e-07	3.70063e-07	3.78532e-07	5.60535e-07	4.6898e-07	2.67824e-07	8.42767e-07	7.34029e-07	5.2498e-07	4.51932e-07	4.50296e-07	5.90182e-07	5.85941e-07	7.94876e-07	4.51616e-07	3.43932e-07	8.93216e-07	2.01156e-07	6.86267e-07	4.15874e-07	5.1167e-07	8.64453e-07	6.49655e-07	4.26501e-07	5.37526e-07	5.71572e-07	3.70595e-07	1.85567e-07	3.66338e-07	6.22353e-07	3.63885e-07	6.084e-07	1.5124e-07	7.0499e-07	9.39711e-08	5.9194e-07	6.49163e-07	8.21599e-07	8.77422e-07	6.73019e-07	5.72051e-07	3.95948e-07	1.88934e-07
Cluster_3136647	4.72678e-07	6.13405e-07	6.32445e-07	6.27115e-07	6.13107e-07	6.39187e-07	6.74826e-07	5.59745e-07	6.55794e-07	5.67066e-07	6.63759e-07	5.50192e-07	6.33749e-07	5.68267e-07	4.3105e-07	6.10163e-07	4.99933e-07	5.47093e-07	4.61161e-07	5.73567e-07	6.7019e-07	4.48053e-07	6.40534e-07	5.798e-07	6.35866e-07	4.62627e-07	4.99849e-07	4.94438e-07	3.13688e-07	5.88575e-07	4.01517e-07	5.22119e-07	5.73315e-07	6.99082e-07	5.93462e-07	6.03389e-07	5.45414e-07	6.36073e-07	6.69747e-07	5.87027e-07	6.46694e-07	5.13249e-07	3.68569e-07	7.48825e-07	5.29874e-07	7.96891e-07	5.27703e-07	6.11165e-07	2.55308e-07
Cluster_4966106	2.34209e-07	4.55958e-07	3.69708e-07	4.90822e-07	3.21248e-07	3.59103e-07	5.32305e-07	3.4038e-07	3.21202e-07	0	4.24973e-07	5.65862e-07	4.89209e-07	5.61017e-07	5.88829e-07	2.97269e-07	3.87431e-07	5.18816e-07	2.71935e-07	4.93172e-07	1.77422e-07	3.22852e-07	0	2.69951e-07	4.31836e-07	1.96849e-07	6.37022e-07	4.95018e-07	3.53037e-07	4.61001e-07	4.77868e-07	4.62319e-07	4.46302e-07	3.11554e-07	3.71611e-07	1.08824e-07	6.26433e-07	1.62418e-07	2.27491e-07	4.64961e-07	2.27596e-07	2.32468e-07	2.10878e-07	0	2.42994e-07	7.24387e-07	5.68793e-07	5.34257e-07	1.50945e-06
Cluster_4976949	3.78911e-07	2.93756e-07	6.18249e-07	4.17555e-07	6.02256e-07	3.84985e-07	3.3892e-07	4.83353e-07	7.98779e-07	6.99904e-07	7.74564e-07	7.34514e-07	9.6213e-07	9.12264e-07	9.12371e-07	7.91155e-07	3.9668e-07	7.88539e-07	9.21141e-07	4.11178e-07	5.81686e-07	4.93073e-07	8.69664e-07	8.90838e-07	7.3513e-07	6.091e-07	7.79122e-07	3.47285e-07	7.25052e-07	8.40608e-07	5.84733e-07	7.14914e-07	5.51508e-07	9.14973e-07	6.48492e-07	8.70075e-07	5.68273e-07	9.01927e-07	4.19398e-07	8.33817e-07	6.16671e-07	1.39433e-06	8.06377e-07	6.60924e-07	4.45885e-07	3.08029e-07	2.98968e-07	2.62654e-07	0
Cluster_7750049	6.13131e-07	2.65692e-07	5.22792e-07	7.04948e-07	2.65399e-07	4.85431e-07	4.49167e-07	4.44263e-07	6.31369e-07	4.21968e-07	7.0911e-07	0	3.03101e-07	5.67161e-07	5.82308e-07	0	3.02492e-07	5.08499e-07	4.47318e-07	0	7.64535e-07	1.98021e-07	0	4.9423e-07	6.72865e-07	3.0183e-07	9.34118e-07	5.0455e-07	3.1687e-07	3.26041e-07	1.39329e-07	3.61799e-07	0	8.04779e-07	3.6926e-07	6.45268e-07	1.46558e-06	3.154e-07	1.82349e-07	4.48728e-07	6.76245e-07	8.06543e-07	1.81128e-07	0	6.522e-07	9.23558e-07	5.94206e-07	2.82354e-07	0
Cluster_5119079	6.52825e-07	9.49329e-07	8.25752e-07	6.66003e-07	6.05197e-07	8.8727e-07	8.35044e-07	1.06914e-06	8.70101e-07	6.43595e-07	7.3792e-07	7.16996e-07	8.46716e-07	9.2695e-07	7.01159e-07	7.83316e-07	8.30312e-07	8.31507e-07	9.59463e-07	5.01757e-07	6.32177e-07	9.01497e-07	7.39131e-07	6.42185e-07	9.26835e-07	5.05919e-07	4.37073e-07	9.0473e-07	1.13203e-06	5.68032e-07	6.17434e-07	5.51e-07	5.02749e-07	6.56777e-07	1.00009e-06	7.85076e-07	8.27602e-07	4.78028e-07	6.10377e-07	6.59799e-07	7.11324e-07	8.07566e-07	5.49137e-07	5.81448e-07	4.75145e-07	7.38296e-07	9.21599e-07	5.99297e-07	2.63112e-08
Cluster_1701161	1.89901e-07	6.31421e-07	4.61096e-07	3.04344e-07	5.61033e-07	3.3247e-07	3.70249e-07	5.45819e-07	3.97683e-07	3.50131e-07	5.13843e-07	5.14653e-07	6.21143e-07	1.40106e-06	4.09232e-07	0	4.13264e-07	4.96162e-07	4.43165e-07	6.33161e-07	1.99447e-07	2.27533e-07	8.19634e-07	1.99296e-07	1.94842e-07	4.12359e-07	1.23542e-06	5.25694e-07	0	4.45436e-07	5.34506e-07	8.14986e-07	0	2.10428e-07	1.03162e-06	6.61172e-07	3.3826e-07	2.15449e-07	6.49335e-07	2.10021e-07	8.05815e-07	1.98397e-07	1.38296e-06	1.00635e-06	3.99746e-07	3.96843e-07	3.79281e-07	1.79336e-07	1.6602e-07
Cluster_6633674	0	0	0	0	0	0	0	5.2511e-08	1.14779e-07	1.01054e-07	1.11843e-07	0	0	0	0	0	0	1.20641e-07	1.27905e-07	0	0	0	0	0	1.1247e-07	1.19014e-07	0	0	0	0	0	0	0	0	0	0	0	0	0	2.42463e-07	1.23022e-07	0	0	0	2.30748e-07	0	0	0	2.87498e-07
Cluster_5636352	4.77105e-07	5.36787e-07	8.24426e-07	7.31684e-07	6.82539e-07	7.7918e-07	6.8472e-07	7.71994e-07	6.76118e-07	3.22592e-07	1.91783e-07	2.64785e-07	5.67198e-07	7.67027e-07	3.15821e-07	7.38788e-07	5.92302e-07	6.24846e-07	5.37441e-07	4.7016e-07	4.40919e-07	7.79094e-07	5.68628e-07	3.26681e-07	6.15906e-07	6.85794e-07	7.3922e-07	2.67906e-07	7.71846e-07	4.87845e-07	7.43532e-07	1.5086e-07	3.70601e-07	4.63988e-07	5.45629e-07	6.86994e-07	5.46709e-07	5.39335e-07	3.27768e-07	2.08807e-07	7.68896e-07	8.74918e-08	6.82362e-07	4.85783e-07	6.15545e-07	5.38929e-07	5.84383e-07	5.59138e-07	1.62901e-07
Cluster_6897513	0	7.33489e-09	0	0	7.44827e-09	0	0	0	0	0	0	0	0	0	0	0	0	0	0	0	1.8535e-08	0	0	0	0	0	0	0	0	0	0	0	0	0	0	0	0	0	1.74203e-08	0	0	0	0	0	0	1.84397e-08	0	0	0
Cluster_5190555	4.44635e-07	4.53545e-07	2.33607e-07	4.8926e-07	3.92985e-07	4.28606e-07	5.82638e-07	5.11203e-07	3.3466e-07	7.26558e-07	3.17457e-07	2.68961e-07	6.32197e-07	5.26156e-07	6.59782e-07	5.88786e-07	5.49156e-07	4.75493e-07	1.86295e-07	7.15423e-07	6.84979e-07	7.16815e-07	5.69461e-07	3.50581e-07	1.08153e-06	5.74831e-07	3.08919e-07	6.45421e-07	3.22564e-07	7.33359e-07	6.86899e-07	3.04656e-07	5.35529e-07	8.39846e-07	5.0449e-07	1.09902e-06	6.1944e-07	7.76548e-07	4.59346e-07	7.56492e-07	8.28604e-07	7.2386e-07	5.80193e-07	6.53176e-07	7.01407e-07	7.24104e-07	3.72937e-07	3.64034e-07	7.55555e-08
Cluster_7982750	0	0	0	0	0	0	0	0	0	0	1.51173e-08	0	0	0	0	0	0	0	0	0	0	0	0	0	0	0	0	1.57996e-08	0	0	0	0	0	0	0	0	0	0	1.46254e-08	0	0	0	0	0	0	0	2.50995e-08	0	1.29532e-08
Cluster_8199363	0	0	0	0	0	0	0	0	0	0	0	0	0	0	0	0	0	0	0	0	0	0	0	0	0	0	0	0	6.711e-08	0	0	0	0	0	0	0	0	0	0	0	0	0	0	0	0	0	0	0	0
Cluster_7985202	0	0	0	0	0	0	0	0	0	0	0	0	0	0	0	0	0	0	0	0	0	0	0	0	0	0	0	0	0	0	0	0	0	0	0	0	0	0	0	0	0	0	0	0	0	0	0	0	0
Cluster_1893675	6.28084e-07	2.0755e-07	5.19157e-07	8.72391e-07	6.92868e-07	3.14902e-07	4.38128e-07	2.69538e-07	2.6144e-07	3.45268e-07	2.70931e-07	3.38337e-07	9.52803e-07	1.36677e-07	1.34516e-07	7.83822e-07	1.71839e-07	2.74794e-07	5.8268e-07	4.16245e-07	7.35049e-07	0	5.53359e-07	5.24076e-07	5.83966e-07	4.06632e-07	5.10858e-07	3.99378e-07	2.84596e-07	2.92833e-07	3.75415e-07	3.22137e-07	7.04157e-07	4.15011e-07	6.05673e-07	0	2.96499e-07	5.66552e-07	2.46465e-07	2.76138e-07	5.60432e-07	6.52138e-07	2.84738e-07	5.96128e-07	5.25592e-07	5.85301e-07	5.90364e-07	4.71587e-07	3.27429e-07
Cluster_6507279	0	0	0	0	1.96902e-08	2.04199e-08	0	0	0	0	0	0	0	0	0	0	0	0	0	0	0	5.5899e-08	0	0	0	0	0	0	0	0	0	0	0	0	0	0	0	0	0	5.15968e-08	0	4.87411e-08	0	0	0	0	0	0	4.0787e-08
Cluster_8420379	0	0	0	0	0	0	0	0	0	0	0	0	0	0	0	0	0	0	0	0	0	0	0	0	0	0	0	0	0	0	0	0	0	0	0	0	0	0	0	0	0	0	0	0	0	0	0	1.57196e-07	0
Cluster_7008775	7.21355e-07	4.72894e-07	5.23885e-07	4.41067e-07	3.19643e-07	2.9663e-07	3.47281e-07	5.91492e-07	4.35782e-07	2.93011e-07	5.57755e-07	4.12094e-07	7.85966e-07	4.3415e-07	3.93674e-07	4.29644e-07	3.81946e-07	4.0676e-07	5.94128e-07	1.90763e-07	4.48285e-07	3.25155e-07	1.46477e-07	3.18515e-07	5.42503e-07	2.95861e-07	3.10442e-07	6.54604e-07	0	2.32544e-07	5.22644e-07	6.38206e-07	5.1184e-07	1.46474e-07	5.15083e-07	5.86867e-07	7.15077e-07	5.85032e-07	3.88704e-07	3.75491e-07	4.03586e-07	6.41266e-07	2.18176e-07	6.19012e-07	4.79502e-07	1.48338e-07	1.82668e-07	4.69493e-07	1.73345e-07
Cluster_3048485	5.9479e-07	5.66525e-07	4.65555e-07	5.67259e-07	4.0785e-07	4.83387e-07	3.7682e-07	6.39273e-07	1.01185e-06	7.21175e-07	9.85978e-07	8.72978e-07	5.51892e-07	8.56445e-07	6.44576e-07	5.98276e-07	5.00712e-07	6.30677e-07	7.51717e-07	9.71712e-07	4.83303e-07	1.15785e-06	9.07507e-07	4.5227e-07	7.5543e-07	8.79425e-07	9.97893e-07	6.37914e-07	7.15067e-07	5.93661e-07	5.8534e-07	4.17144e-07	6.22884e-07	8.66849e-07	6.68274e-07	4.80647e-07	5.80602e-07	8.87534e-07	7.26777e-07	8.6517e-07	7.74659e-07	5.92581e-07	9.09606e-07	1.08016e-06	4.35901e-07	1.23406e-06	6.59061e-07	6.08396e-07	4.22819e-08
Cluster_6804669	4.35684e-07	3.86176e-07	2.04611e-07	2.02579e-07	2.84524e-07	5.90135e-07	1.97158e-07	2.71837e-07	7.05888e-07	3.91534e-07	3.43918e-07	4.56754e-07	2.22711e-07	2.42451e-07	4.39464e-07	8.55292e-07	1.83386e-07	3.70972e-07	7.86618e-07	3.7462e-07	2.19492e-07	0	3.73517e-07	4.27862e-07	1.72923e-07	5.48953e-07	2.83246e-07	7.1888e-07	1.92102e-07	3.95324e-07	6.75747e-07	0	4.75306e-07	9.33775e-07	3.49651e-07	5.8679e-07	4.00274e-07	7.64846e-07	8.10192e-07	5.5918e-07	3.78292e-07	8.80386e-07	3.25327e-07	2.73784e-07	5.32162e-07	7.04396e-07	1.42753e-07	5.35576e-07	2.03289e-06
Cluster_1729001	7.52849e-07	8.17835e-07	6.15881e-07	8.31155e-07	5.21265e-07	4.51701e-07	6.62918e-07	9.13641e-07	5.24836e-07	8.85574e-07	7.70097e-07	7.12831e-07	7.63934e-07	6.15421e-07	7.94701e-07	7.43404e-07	5.97287e-07	6.04127e-07	7.04874e-07	7.45314e-07	7.48899e-07	7.47602e-07	7.02441e-07	9.0013e-07	4.92808e-07	9.31219e-07	7.15668e-07	9.82396e-07	2.86638e-07	8.04731e-07	7.56562e-07	7.99532e-07	6.12778e-07	7.81121e-07	3.20291e-07	8.36139e-07	8.14807e-07	6.9237e-07	6.25325e-07	8.72681e-07	4.62036e-07	7.87536e-07	6.8757e-07	9.82928e-07	6.13859e-07	3.22624e-07	8.18568e-07	5.67859e-07	0
Cluster_6488664	0	0	0	0	0	0	0	1.11939e-08	0	0	0	0	0	0	0	0	0	0	0	2.59702e-08	0	0	0	0	0	0	0	0	0	0	0	0	0	0	0	0	0	0	0	0	0	0	0	0	0	0	0	0	0
Cluster_8627230	3.24066e-07	8.80606e-07	2.33841e-07	7.5591e-07	1.62585e-07	2.35548e-07	1.50215e-07	3.69078e-07	0	3.55133e-07	7.86099e-07	6.24144e-07	2.47597e-07	6.32618e-07	2.07539e-07	4.17368e-07	2.09584e-07	2.11984e-07	4.49496e-07	6.42206e-07	4.04593e-07	4.61566e-07	0	2.02143e-07	3.95252e-07	2.09125e-07	8.35379e-07	2.05394e-07	6.58637e-07	2.259e-07	1.93071e-07	4.13315e-07	1.81069e-07	4.26869e-07	3.99601e-07	2.23539e-07	6.86184e-07	0	3.8026e-07	2.13021e-07	0	4.02462e-07	0	5.51844e-07	6.08185e-07	4.02512e-07	2.0948e-07	0	3.36784e-07
Cluster_6039207	4.77131e-07	5.41849e-07	5.28928e-07	4.39303e-07	3.58877e-07	5.91952e-07	3.47827e-07	4.93043e-07	4.7695e-07	7.18263e-07	6.60533e-07	7.86067e-07	8.60328e-07	3.45815e-07	3.32697e-07	1.54888e-07	5.05753e-07	6.41545e-07	5.6044e-07	3.05034e-07	4.88961e-07	6.98809e-07	5.01254e-07	3.54183e-07	7.16578e-07	4.46985e-07	6.3238e-07	4.75595e-07	4.30153e-07	7.41922e-07	5.51671e-07	6.73534e-07	6.4503e-07	4.94212e-07	3.73672e-07	4.37977e-07	6.92586e-07	6.34452e-07	6.19805e-07	6.06969e-07	3.6266e-07	6.81011e-07	6.16155e-07	5.67608e-07	7.00053e-07	4.69167e-07	5.33352e-07	5.94653e-07	7.79831e-07
Cluster_5450656	4.68668e-07	4.90453e-07	4.34561e-07	5.61672e-07	5.33268e-07	7.56262e-07	4.88699e-07	6.84551e-07	8.33141e-07	8.23507e-07	7.80271e-07	7.50829e-07	1.06477e-06	5.37668e-07	8.95546e-07	4.00216e-07	8.59653e-07	1.04065e-06	1.17465e-06	3.07907e-07	4.84958e-07	8.28543e-07	4.42388e-07	4.84591e-07	3.79009e-07	6.01593e-07	8.01049e-07	7.87814e-07	6.79253e-07	6.49848e-07	1.13905e-06	3.96329e-07	1.55206e-06	7.3914e-07	6.89913e-07	5.9022e-07	3.28992e-07	8.38187e-07	8.82503e-07	6.05548e-07	4.58303e-07	7.76187e-07	7.53697e-07	4.77748e-07	4.85993e-07	2.2917e-07	5.27287e-07	5.06872e-07	0
Cluster_5279160	2.63985e-07	4.21032e-07	3.94461e-07	2.83421e-07	5.38811e-07	3.02069e-07	4.41619e-07	4.76995e-07	5.49143e-07	6.92366e-07	6.20317e-07	9.57818e-07	5.27665e-07	6.92534e-07	3.86046e-07	5.93239e-07	4.78469e-07	2.99063e-07	3.87909e-07	6.49045e-07	7.44627e-07	6.98587e-07	8.59292e-07	7.55e-07	4.73789e-07	6.66222e-07	6.69754e-07	5.84508e-07	7.90922e-07	5.70506e-07	7.05626e-07	3.02809e-07	7.4391e-07	5.65837e-07	5.13363e-07	1.74493e-07	4.20915e-07	4.00614e-07	5.38947e-07	8.25974e-07	4.34933e-07	4.661e-07	9.82447e-07	7.50065e-07	8.24458e-07	7.6189e-07	4.9712e-07	5.59523e-07	9.61791e-08
Cluster_7118188	4.85274e-07	1.82205e-07	4.1286e-07	5.55777e-07	3.62712e-07	3.60649e-07	3.50294e-07	4.65038e-07	3.19045e-07	2.10672e-07	5.44052e-07	5.1473e-07	4.98318e-07	6.94188e-07	8.61159e-07	1.94937e-07	3.46547e-07	6.70683e-07	5.02547e-07	2.5398e-07	1.12006e-07	3.18442e-07	5.77369e-07	9.28946e-08	4.04463e-07	3.41985e-07	3.81584e-07	8.28377e-07	3.47304e-07	1.78678e-07	7.63556e-08	2.73056e-07	3.31336e-07	2.43267e-07	5.5312e-07	4.42027e-07	4.52287e-07	5.03675e-07	4.78602e-07	9.86684e-07	6.45191e-07	5.04954e-07	6.74104e-08	5.68015e-07	3.207e-07	7.16335e-07	1.23106e-07	2.64081e-07	8.07539e-07
Cluster_7313723	0	0	0	0	0	0	0	0	0	0	0	0	0	0	0	0	0	0	0	0	0	0	0	0	0	0	0	0	0	0	0	0	0	0	0	0	0	0	0	0	0	0	0	0	0	0	0	0	0
Cluster_3318903	2.95216e-07	3.57916e-07	4.64497e-07	4.15547e-07	4.5619e-07	5.33963e-07	3.86262e-07	4.93573e-07	9.91548e-07	5.4042e-07	5.06101e-07	9.14568e-07	5.63433e-07	7.40523e-07	8.49849e-07	4.39703e-07	6.37864e-07	5.31867e-07	3.76892e-07	6.79679e-07	3.52456e-07	5.40295e-07	3.99751e-07	5.89238e-07	4.62669e-07	6.36468e-07	3.91147e-07	5.77027e-07	5.13986e-07	4.23089e-07	6.52604e-07	3.8705e-07	4.23907e-07	2.99807e-07	4.49938e-07	7.52243e-07	4.81935e-07	5.83943e-07	4.45121e-07	4.87041e-07	4.04861e-07	5.49644e-07	6.28061e-07	5.59842e-07	8.06845e-07	7.06752e-07	7.25702e-07	5.96187e-07	3.15383e-07
Cluster_5316257	4.36367e-07	5.86493e-07	3.20959e-07	2.53836e-07	6.02521e-07	9.26859e-08	2.47413e-07	7.59866e-08	2.67075e-07	3.94971e-07	3.23688e-07	4.92793e-07	2.20852e-07	3.95597e-07	5.18897e-07	3.43715e-07	3.45197e-07	8.41626e-07	3.70173e-07	2.24949e-07	1.90587e-07	7.60227e-07	5.23803e-07	0	2.30455e-07	5.16662e-07	5.95773e-07	0	5.42407e-07	3.49374e-07	1.58999e-07	1.70188e-07	5.96463e-07	0	4.93624e-07	6.57573e-07	0	9.66225e-07	1.56578e-07	1.0738e-06	5.62542e-07	4.97159e-07	3.39957e-07	7.57433e-07	3.33906e-07	4.97221e-07	6.30129e-07	8.45761e-07	6.28756e-07
Cluster_1843788	0	0	0	0	0	0	0	0	0	0	0	0	0	0	0	0	0	0	0	0	0	0	0	0	0	0	1.94922e-07	0	0	0	0	0	0	0	0	0	0	0	0	0	0	0	0	0	0	0	0	0	0
Cluster_5472748	6.21432e-07	8.26742e-07	6.95442e-07	7.84457e-07	9.39649e-07	5.15111e-07	7.30051e-07	6.52165e-07	1.15169e-06	3.70434e-07	8.41326e-07	8.69675e-07	5.07889e-07	9.00426e-07	2.85399e-07	3.5352e-07	9.17971e-07	4.18145e-07	5.09796e-07	7.92207e-07	5.88502e-07	7.87298e-07	7.40948e-07	9.68885e-07	7.18547e-07	4.8945e-07	3.2135e-07	5.89703e-07	3.89233e-07	5.61702e-07	5.22536e-07	6.56284e-07	1.18725e-06	4.49688e-07	8.13434e-07	4.60884e-07	3.27582e-07	6.70373e-07	6.99344e-07	6.04927e-07	2.91378e-07	3.36721e-07	5.05979e-07	8.52621e-07	2.66475e-07	4.26986e-07	4.90472e-07	8.60214e-07	1.77175e-08
Cluster_8401696	0	6.75164e-08	6.57385e-08	0	6.856e-08	0	0	0	0	0	0	0	0	0	0	0	0	0	0	0	1.70612e-07	0	0	0	0	0	0	0	0	1.90518e-07	0	0	0	0	1.68506e-07	1.88527e-07	1.92903e-07	0	1.60351e-07	0	1.82309e-07	0	0	0	0	1.69734e-07	0	0	0
Cluster_7333477	3.79276e-07	4.89729e-07	1.82746e-07	3.99443e-07	5.36472e-07	2.5658e-07	1.52392e-07	6.5768e-07	0	8.97097e-07	4.97037e-07	4.18007e-07	6.82609e-07	0	8.42188e-07	2.11709e-07	2.12621e-07	3.01724e-07	5.292e-07	2.17171e-07	2.48942e-07	2.96406e-07	2.16532e-07	3.89024e-07	2.61439e-07	4.24312e-07	1.05936e-06	9.12665e-07	5.55482e-07	1.33883e-06	1.95869e-07	6.28957e-07	4.17535e-07	1.65514e-06	7.89501e-07	5.98016e-07	6.96128e-07	6.47348e-07	2.27026e-07	2.16108e-07	6.35969e-08	4.26668e-07	8.21233e-07	0	9.56966e-07	5.08799e-07	1.65511e-07	0	9.02166e-07
Cluster_7067670	5.69574e-08	9.44973e-08	1.55892e-07	8.45692e-08	5.44634e-08	1.49885e-07	1.52638e-07	7.89022e-08	1.59394e-07	2.00478e-08	0	5.8936e-08	6.18365e-08	5.36399e-08	1.40591e-07	1.26994e-07	2.36627e-08	1.43602e-07	0	1.3102e-07	1.5988e-07	1.82393e-07	1.24152e-07	2.28227e-08	2.83593e-08	0	3.59819e-08	0	3.61896e-08	0	0	1.08565e-07	4.08866e-08	0	5.77939e-08	5.04766e-08	1.57475e-07	0	2.7713e-08	8.70156e-08	1.48071e-07	1.50245e-07	7.48291e-08	6.11627e-08	9.15547e-08	1.21452e-07	1.40856e-07	6.03578e-08	1.43902e-07
Cluster_6781901	1.74523e-07	4.81018e-08	1.63923e-07	3.01405e-07	1.70959e-07	1.77294e-07	4.5129e-08	1.10882e-07	1.81774e-07	2.13385e-07	2.95209e-07	2.09101e-07	6.30918e-08	2.53409e-07	2.49403e-07	2.50779e-07	1.2593e-07	6.36861e-08	0	0	2.01533e-07	2.77336e-07	7.20103e-08	2.42919e-07	1.18745e-07	2.51309e-07	0	3.08532e-07	1.31916e-07	1.35734e-07	1.16008e-07	1.24172e-07	1.08797e-07	1.28244e-07	1.80078e-07	6.71577e-08	1.37433e-07	6.5652e-08	3.99844e-07	1.27995e-07	1.29886e-07	6.63199e-08	4.39938e-08	1.10527e-07	6.09055e-08	1.8139e-07	1.47042e-07	1.63942e-07	4.72863e-07
Cluster_913638	4.72067e-07	3.21485e-07	2.16481e-07	4.71026e-07	4.49248e-07	6.97705e-07	5.51534e-07	3.0453e-07	2.4768e-07	3.51519e-07	7.24039e-07	3.32496e-07	3.3063e-07	3.8845e-07	2.96162e-07	5.95208e-07	5.62641e-07	6.31954e-07	8.47891e-07	0	1.15746e-06	3.20971e-07	7.86352e-07	7.83714e-07	2.42699e-07	5.97236e-07	1.28238e-07	3.78358e-07	6.74044e-07	1.3871e-07	3.55656e-07	8.15553e-07	2.2092e-07	2.62112e-07	5.91339e-07	6.384e-07	3.64741e-07	4.0255e-07	4.68387e-07	4.7926e-07	3.31437e-07	3.70689e-07	1.65897e-07	2.34598e-07	6.96354e-07	3.28471e-07	4.00711e-07	2.97658e-07	2.58083e-07
Cluster_6449640	0	0	0	0	0	0	0	0	0	0	0	0	0	0	0	0	0	0	0	0	0	0	0	0	0	0	0	0	0	0	0	0	0	0	0	0	0	0	0	0	0	0	0	0	0	0	0	0	0
Cluster_1174419	8.62109e-07	7.21272e-07	7.99445e-07	7.73925e-07	8.42216e-07	6.70462e-07	6.04311e-07	8.43833e-07	6.13303e-07	5.62997e-07	6.57805e-07	8.42222e-07	6.29492e-07	2.26425e-07	4.01718e-07	8.2189e-07	6.16504e-07	8.3992e-07	5.10178e-07	7.22884e-07	7.47865e-07	1.20974e-06	6.12168e-07	9.12425e-07	6.58403e-07	7.96832e-07	9.46654e-07	3.94485e-07	4.15559e-07	7.10595e-07	8.13853e-07	6.53618e-07	5.30702e-07	8.05514e-07	4.4237e-07	7.9084e-07	3.26509e-07	5.26173e-07	6.68783e-07	5.01065e-07	8.73787e-07	6.36582e-07	5.73482e-07	5.98981e-07	7.21333e-07	6.92573e-07	6.84552e-07	5.68431e-07	5.26225e-08
Cluster_8375644	0	0	0	0	0	0	0	1.66037e-08	0	0	0	0	0	0	0	0	0	0	0	0	0	0	0	0	0	0	0	0	0	0	0	0	0	0	0	0	0	0	0	0	0	0	0	0	0	0	0	0	0
Cluster_1339286	6.34747e-07	7.71247e-07	5.82428e-07	1.08947e-06	2.95309e-07	2.05861e-07	3.97555e-07	4.67742e-07	6.5664e-07	1.39053e-06	9.09864e-07	1.21135e-06	9.02877e-07	1.02984e-06	3.37855e-07	5.09578e-07	4.00208e-07	6.9018e-07	0	2.76522e-07	7.04086e-07	7.51387e-07	6.25424e-07	8.91617e-07	4.06328e-07	6.15849e-07	5.85785e-07	5.01544e-07	7.148e-07	7.35487e-07	1.10005e-06	1.13693e-06	1.76269e-07	6.35836e-07	2.09465e-07	8.25691e-07	7.44695e-07	4.82564e-07	1.54757e-07	5.20167e-07	9.35173e-07	0	7.15155e-07	7.48625e-07	3.30023e-07	3.30739e-07	3.45263e-07	1.14003e-06	1.37063e-07
Cluster_1558004	2.66499e-07	3.98048e-07	3.03226e-07	3.22703e-07	2.20561e-07	0	3.66805e-07	3.90385e-07	1.20384e-06	3.50825e-07	1.35861e-07	2.83258e-07	4.12295e-07	0	0	2.46183e-07	2.27455e-07	1.1503e-07	4.87825e-07	0	6.79497e-07	2.43575e-07	3.66684e-07	2.29582e-07	7.12602e-07	0	0	0	3.38696e-07	0	4.19068e-07	6.46709e-07	2.94764e-07	4.70565e-07	1.44197e-07	0	7.88881e-07	5.33969e-07	6.19028e-07	1.71077e-07	4.21693e-07	3.59252e-07	3.97308e-07	1.59407e-07	3.61925e-07	1.99743e-07	1.60946e-07	2.72621e-07	9.13755e-08
Cluster_6460886	0	0	0	0	0	0	0	0	0	0	0	0	0	0	0	0	0	0	0	0	0	0	0	0	0	0	0	0	0	0	0	0	0	0	0	0	0	0	0	0	0	0	0	0	0	0	0	0	0
Cluster_6762707	4.37507e-07	2.94027e-07	1.36202e-07	2.59098e-07	2.72238e-07	1.48151e-07	1.66789e-07	2.37464e-07	2.3628e-07	2.08028e-07	3.51401e-07	3.47617e-07	4.0626e-07	5.86614e-07	3.82524e-07	0	2.47379e-07	4.96699e-07	2.63303e-07	3.63021e-07	3.8714e-07	3.37021e-07	3.36947e-07	3.14794e-07	1.15764e-07	7.85348e-07	1.83504e-07	3.97339e-07	5.04257e-07	6.61631e-08	4.71609e-07	5.87719e-07	2.65164e-07	5.00097e-07	3.51114e-07	6.34945e-07	5.11948e-07	5.1203e-07	3.09562e-07	4.36737e-07	2.5325e-07	3.33176e-07	1.28668e-07	2.42496e-07	2.20109e-07	3.33218e-07	3.39454e-07	3.72929e-07	4.93198e-08
Cluster_8747940	7.74341e-07	6.94545e-07	9.09968e-07	6.0613e-07	4.0443e-07	5.1686e-07	4.67545e-07	9.14544e-07	3.36137e-07	7.08195e-07	1.93741e-07	6.34816e-07	4.24386e-07	3.51455e-07	6.91798e-07	5.89881e-07	5.93821e-07	8.16668e-07	5.31529e-07	6.46131e-07	1.45451e-06	7.76201e-07	2.09881e-07	3.09448e-07	6.48542e-07	8.24127e-07	4.08466e-07	1.15517e-06	4.39823e-07	3.94948e-07	9.06466e-07	1.48139e-06	6.03563e-07	5.33586e-07	4.00933e-07	1.30398e-06	7.56136e-07	0	6.84152e-07	2.11601e-07	1.15235e-06	1.00867e-06	4.4834e-07	1.09526e-06	5.67302e-07	2.13667e-07	6.79777e-07	9.0479e-07	1.40327e-07
Cluster_6691379	0	0	0	0	0	0	0	0	0	0	0	0	0	0	0	0	0	0	0	0	0	0	0	0	0	0	0	0	0	0	0	0	0	0	0	0	0	0	0	0	0	0	0	0	0	0	0	0	0
Cluster_4423705	6.56637e-07	3.90773e-07	6.26155e-07	4.85819e-07	5.13823e-07	5.75599e-07	5.91305e-07	6.31029e-07	5.94059e-07	8.85574e-07	5.60071e-07	4.95883e-07	5.13279e-07	1.67968e-07	5.91461e-07	6.27768e-07	3.06035e-07	5.28611e-07	5.51033e-07	3.43164e-07	4.84493e-07	6.86313e-07	5.70255e-07	5.18475e-07	5.34028e-07	4.84234e-07	6.01691e-07	6.46955e-07	3.91048e-07	6.57063e-07	5.66355e-07	8.05201e-07	4.79741e-07	7.27061e-07	8.51261e-07	7.64589e-07	8.18066e-07	6.37138e-07	5.03748e-07	4.93255e-07	7.85731e-07	5.94236e-07	5.10859e-07	7.85032e-07	4.41329e-07	5.609e-07	6.63188e-07	6.03239e-07	1.79961e-07
Cluster_5080753	3.70098e-07	4.63366e-07	4.90026e-07	5.45201e-07	6.12573e-07	3.43224e-07	6.6859e-07	5.54574e-07	6.46615e-07	1.89766e-07	5.17295e-07	3.7935e-07	4.00614e-07	0	3.32697e-07	5.04363e-07	1.57684e-07	2.26548e-07	7.20926e-07	4.03789e-07	1.03903e-06	4.93277e-07	6.32413e-07	1.00606e-06	3.16805e-07	8.19435e-07	8.97459e-07	3.94341e-07	2.34629e-07	4.74148e-07	3.73776e-07	5.87806e-07	6.0607e-07	5.03298e-07	4.80222e-07	3.06982e-07	1.03998e-06	8.70639e-07	4.00899e-07	6.89001e-07	2.31133e-07	6.36029e-07	5.96723e-07	5.47393e-07	2.44713e-07	1.07541e-07	4.80522e-07	5.83184e-07	0
Cluster_6693289	0	0	0	0	2.6591e-08	0	0	0	0	0	0	0	0	0	0	0	0	0	0	0	0	0	0	0	0	0	0	0	0	0	0	0	0	0	0	0	0	0	0	0	0	0	0	0	0	0	0	0	0
Cluster_7702128	1.37446e-07	6.39316e-07	5.21488e-07	3.1796e-07	4.58942e-07	2.20076e-07	5.81156e-07	2.51591e-07	7.89662e-07	2.76501e-07	1.29781e-07	3.10593e-07	0	2.78511e-07	6.5882e-07	0	6.26972e-07	4.58465e-07	5.48258e-07	5.44118e-07	6.08111e-07	7.6202e-07	4.2285e-07	4.00473e-07	1.57262e-07	6.60125e-08	2.75833e-07	6.49569e-07	7.69859e-07	8.88361e-07	1.27499e-07	3.57556e-07	5.20266e-07	1.85064e-07	4.94129e-07	2.9524e-07	1.51047e-07	0	4.66195e-07	2.81348e-07	5.18902e-07	7.83378e-07	5.61847e-07	6.71271e-07	6.69386e-07	4.79787e-07	3.97662e-07	5.20605e-07	4.12227e-07
Cluster_6147858	4.9839e-07	5.0285e-07	5.88664e-07	4.99362e-07	6.03853e-07	4.81263e-07	4.26112e-07	6.16069e-07	5.6766e-07	6.26463e-07	2.86913e-07	4.62803e-07	5.65562e-07	5.27153e-07	6.65291e-07	6.20235e-07	9.25873e-07	6.18354e-07	4.97401e-07	5.70911e-07	7.55661e-07	1.98394e-07	6.09601e-07	8.13191e-07	5.91206e-07	5.75073e-07	6.85247e-07	7.33553e-07	5.9157e-07	4.53973e-07	4.63951e-07	5.51393e-07	5.68023e-07	7.20874e-07	1.86512e-07	4.24204e-07	9.79574e-07	3.86876e-07	5.45309e-07	8.26105e-07	4.12545e-07	5.2471e-07	4.30102e-07	5.90901e-07	8.12677e-07	1.01525e-06	6.17358e-07	4.436e-07	2.83383e-07
Cluster_7628863	2.28327e-07	2.51695e-07	2.08404e-07	9.88191e-08	2.01943e-07	3.20616e-07	3.45426e-07	1.57533e-07	1.72168e-07	2.87398e-07	2.25057e-07	7.4269e-08	4.13941e-07	2.12776e-07	4.33618e-07	8.90725e-08	5.58656e-07	5.08141e-07	6.30925e-07	3.65483e-07	4.31731e-07	3.39744e-07	0	2.82915e-07	4.79122e-07	2.73852e-07	3.97658e-07	4.38341e-07	1.87417e-07	0	4.12041e-07	4.645e-07	5.96722e-07	2.03335e-07	3.04622e-07	5.72478e-07	9.76277e-08	3.3476e-07	1.62306e-07	2.72771e-07	1.32218e-07	2.57674e-07	1.49696e-07	3.14057e-07	1.10759e-07	4.2951e-07	5.62865e-07	4.65836e-07	2.87498e-07
Cluster_1396469	1.70856e-07	2.31077e-07	1.86276e-07	4.28237e-07	2.09209e-07	3.45706e-07	1.84052e-07	5.30909e-07	5.72184e-07	2.43384e-07	1.40703e-07	6.64085e-07	5.33538e-07	4.94714e-07	3.28049e-07	4.41889e-07	1.79179e-07	0	7.68687e-07	0	1.5202e-07	4.75142e-07	1.27216e-07	6.70046e-08	2.67013e-07	8.44097e-07	1.13062e-06	5.65801e-07	3.14822e-07	2.32544e-07	3.57748e-07	2.69323e-07	5.13983e-07	0	0	2.71649e-07	2.53585e-07	2.42951e-07	2.40151e-07	7.3132e-08	1.55322e-07	3.31232e-07	6.45107e-07	1.89358e-07	1.58396e-07	1.56107e-07	1.56357e-07	0	4.84672e-07
Cluster_6633155	0	1.13669e-08	3.32026e-08	1.09576e-08	0	1.19703e-08	0	2.62023e-08	0	0	0	0	0	0	2.94681e-08	2.96306e-08	0	3.00991e-08	0	0	2.87237e-08	9.83052e-08	3.03057e-08	5.74038e-08	0	0	0	0	0	0	5.48273e-08	0	0	0	0	3.17398e-08	3.24766e-08	0	0	0	0	0	0	0	0	0	4.63296e-08	0	3.34735e-07
Cluster_5219450	3.27274e-07	4.73566e-07	6.14794e-07	1.52172e-07	3.2059e-07	3.3247e-07	6.66448e-07	5.45819e-07	0	1.75066e-07	9.68784e-07	1.71551e-07	2.07048e-07	0	4.09232e-07	1.02873e-06	4.13264e-07	4.17996e-07	4.43165e-07	2.11054e-07	5.98342e-07	0	2.10432e-07	1.99296e-07	1.94842e-07	4.12359e-07	4.11807e-07	0	1.08227e-06	0	5.71054e-07	6.1124e-07	5.35556e-07	2.10428e-07	7.87945e-07	0	0	4.30899e-07	1.87452e-07	2.10021e-07	1.06561e-06	0	5.77496e-07	2.92892e-07	1.99873e-07	0	4.82546e-07	5.38008e-07	3.32041e-07
Cluster_6931978	3.81716e-07	2.83866e-07	3.02386e-07	4.94153e-07	4.55533e-07	2.04239e-07	2.23731e-07	4.50748e-07	5.55347e-07	2.72776e-07	2.13621e-07	3.80739e-07	2.58095e-07	2.81264e-07	1.19007e-07	3.13918e-07	2.92733e-07	4.53816e-07	2.00445e-07	1.46471e-07	3.2977e-07	4.50284e-07	4.78992e-07	2.39671e-07	2.09693e-07	2.8739e-07	1.18354e-07	1.93688e-07	1.73071e-07	5.63245e-07	2.53738e-07	2.42025e-07	4.38825e-07	3.79161e-07	3.93022e-07	4.29664e-07	2.16272e-07	4.12462e-07	6.69662e-07	2.90465e-07	2.37128e-07	3.31755e-07	2.29682e-07	4.87934e-07	3.67532e-07	4.81873e-07	4.54059e-07	6.50959e-07	9.9216e-08
Cluster_8316660	8.51162e-08	4.87292e-08	9.48922e-08	9.39498e-08	0	1.74885e-07	2.28588e-07	7.07105e-08	1.22763e-07	2.16168e-07	1.19624e-07	1.05914e-07	0	3.10496e-07	3.78985e-07	0	7.65437e-07	0	1.36803e-07	1.30303e-07	2.46274e-07	4.2143e-07	0	0	2.40588e-07	6.36468e-07	0	0	0	2.36232e-07	2.35042e-07	6.28957e-07	1.98499e-07	1.29917e-07	3.64853e-07	3.36086e-07	1.39226e-07	0	0	1.29665e-07	3.94739e-07	0	1.78271e-07	0	1.69798e-07	3.67511e-07	9.93065e-08	2.21441e-07	3.07498e-07
Cluster_6519685	0	0	0	5.42926e-08	0	0	0	0	0	0	0	0	0	0	0	0	0	0	0	0	0	0	0	0	0	0	0	0	0	0	0	0	0	0	0	0	0	0	0	0	0	0	0	0	0	0	0	0	2.074e-06
Cluster_8601275	0	0	0	0	0	0	0	0	0	0	0	0	0	0	0	0	0	0	0	0	0	0	0	0	0	0	0	0	0	0	0	0	0	0	0	0	0	0	0	0	0	0	0	0	0	0	0	0	0
Cluster_6899724	0	0	0	0	0	0	0	0	0	0	0	0	0	0	0	0	0	0	0	0	0	0	0	0	0	0	0	0	0	0	0	0	0	0	0	0	0	0	0	0	0	0	0	0	0	0	0	0	0
Cluster_381914	3.88794e-07	1.93873e-07	1.64496e-07	2.74951e-07	2.32748e-07	9.78883e-08	1.77672e-07	1.81109e-07	4.09035e-07	5.57384e-08	1.42934e-07	1.68992e-07	3.51952e-07	5.05451e-07	4.89709e-07	1.96519e-07	9.33541e-08	4.13293e-07	7.61926e-08	2.68786e-07	2.26509e-07	3.91917e-07	3.04241e-07	2.75323e-07	2.51676e-07	3.28617e-07	2.0198e-07	2.57894e-07	1.37831e-07	2.12731e-07	2.65693e-07	3.71965e-07	3.0988e-07	1.63875e-07	3.10201e-07	1.40338e-07	3.18496e-07	3.176e-07	2.99246e-07	3.08126e-07	2.42039e-07	3.6264e-07	3.2526e-07	1.47645e-07	6.36367e-08	1.80932e-07	3.54233e-07	3.42588e-07	6.2003e-08
Cluster_5384698	4.69764e-07	6.84916e-07	3.26408e-07	3.00117e-07	5.69048e-07	5.24564e-07	6.42587e-07	4.30591e-07	6.27456e-07	2.76215e-07	1.52853e-07	1.35335e-07	8.16688e-07	3.28024e-07	3.22839e-07	1.6231e-07	4.89029e-07	3.29753e-07	5.24412e-07	1.16549e-06	4.72026e-07	1.79498e-07	6.64031e-07	7.86114e-07	1.21153e-06	4.87959e-07	8.12174e-07	3.19502e-07	5.12273e-07	1.757e-07	1.15688e-06	6.42934e-07	6.80779e-07	4.50536e-07	7.77001e-07	5.21591e-07	3.55799e-07	1.18976e-06	7.39395e-07	4.97049e-07	7.20772e-07	9.39079e-07	3.41685e-07	7.15353e-07	4.73033e-07	7.82663e-07	4.52115e-07	5.65905e-07	1.46557e-07
Cluster_1899828	2.54149e-07	3.03064e-07	1.20345e-07	2.21926e-07	1.77827e-07	2.21301e-07	4.27175e-07	2.58072e-07	2.83149e-07	2.33056e-07	8.59796e-08	7.61257e-08	3.37374e-07	1.47334e-07	3.63194e-07	3.09961e-07	0	3.14955e-07	4.84163e-07	2.21682e-07	8.85048e-08	3.02903e-07	2.12158e-07	0	4.55738e-07	4.32758e-07	2.74109e-07	2.6958e-07	9.60512e-08	2.96493e-07	8.44684e-08	0	3.96088e-07	7.94923e-07	8.36452e-07	2.18971e-07	3.46837e-07	1.91211e-07	1.66364e-07	0	4.04299e-07	4.69422e-07	2.56264e-07	2.41432e-07	4.43468e-07	1.22213e-07	2.1413e-07	3.48084e-07	2.21014e-07
Cluster_6965737	4.57055e-07	5.26296e-07	6.24485e-07	5.7635e-07	4.47423e-07	3.90591e-07	4.73624e-07	5.60426e-07	2.34926e-07	4.61931e-07	6.05105e-07	1.58567e-07	2.70165e-07	3.6438e-07	7.41969e-07	6.43176e-07	6.0823e-07	6.6175e-07	9.01891e-07	7.27249e-07	2.99474e-07	5.9364e-07	5.00536e-07	6.32385e-07	7.74139e-07	3.89712e-07	1.1666e-07	3.55846e-07	3.11656e-07	4.23168e-07	4.10433e-07	3.38076e-07	2.11169e-07	2.57215e-07	7.13913e-07	2.70624e-07	6.0933e-07	3.95855e-07	2.32745e-07	3.29594e-07	4.04889e-07	5.5323e-07	9.78074e-08	5.11279e-07	5.53689e-07	7.56596e-07	9.77401e-07	4.54669e-07	2.86573e-07
Cluster_7587183	1.90174e-07	3.05185e-07	2.81816e-07	2.36589e-07	2.49218e-07	1.73939e-07	2.68633e-07	1.15364e-07	3.09148e-07	0	4.01556e-07	5.33436e-07	0	4.30981e-07	4.68387e-07	5.33135e-07	4.28347e-07	1.13783e-06	4.59339e-07	4.37513e-07	4.13453e-07	0	5.45281e-07	5.90997e-07	0	2.17872e-07	2.15552e-07	5.91266e-07	1.12177e-06	2.70321e-07	1.97298e-07	4.22365e-07	3.70068e-07	7.63378e-07	5.10439e-07	3.83084e-07	4.67473e-07	3.34969e-07	2.9144e-07	3.26528e-07	5.52251e-07	7.19732e-07	1.49643e-07	3.28864e-07	2.12554e-07	6.86504e-07	6.362e-07	9.29405e-08	1.72079e-07
Cluster_7481401	0	0	0	0	0	0	0	4.98369e-09	0	9.59079e-09	0	0	0	0	0	0	0	0	0	0	2.1853e-08	0	0	0	0	0	0	0	0	0	0	1.1162e-08	0	0	0	0	0	0	0	1.15058e-08	0	0	0	0	0	0	0	9.82473e-09	5.45715e-08
Cluster_2697442	3.77569e-07	2.08242e-07	2.62082e-07	3.8315e-07	1.63923e-07	2.3416e-07	3.90334e-07	2.50061e-07	3.3534e-07	4.31764e-07	2.23901e-07	4.66904e-07	3.26494e-07	4.17016e-07	3.30491e-07	2.61499e-07	5.10522e-07	3.96253e-07	6.65744e-07	0	4.04951e-07	5.98327e-07	9.61615e-08	0	1.80978e-07	1.394e-07	1.05162e-07	3.90207e-07	0	4.55518e-07	3.71856e-07	2.53661e-07	0	8.13422e-08	1.2622e-07	5.76069e-07	3.09611e-07	3.14751e-07	4.79895e-07	4.75817e-07	3.52761e-07	5.18754e-07	2.74993e-07	6.07732e-07	5.77859e-07	5.16325e-07	4.5446e-07	2.86044e-07	7.48963e-08
Cluster_5715367	6.03375e-07	7.29852e-07	6.23274e-07	6.35117e-07	7.83177e-07	6.34374e-07	8.31882e-07	9.7157e-07	5.58616e-07	3.57688e-07	3.95877e-07	5.69574e-07	5.8167e-07	7.30727e-07	9.66827e-07	5.25464e-07	6.37075e-07	8.54036e-07	6.79094e-07	8.62435e-07	6.12377e-07	6.25854e-07	3.22461e-07	8.86923e-07	6.74224e-07	3.15944e-07	4.73281e-07	6.43061e-07	7.28773e-07	5.9219e-07	4.55376e-07	4.64994e-07	4.55929e-07	1.06372e-06	7.68024e-07	8.29218e-07	3.4556e-07	8.80398e-07	4.78745e-07	5.82191e-07	5.25962e-07	5.57367e-07	8.03673e-07	4.00232e-07	3.0628e-07	1.29604e-06	7.9379e-07	6.55192e-07	0
Cluster_6877916	5.69521e-08	1.83133e-08	3.56621e-08	1.7654e-08	1.85963e-08	0	1.71815e-08	0	0	0	0	0	4.80405e-08	0	0	0	0	4.8493e-08	0	0	4.6277e-08	0	0	0	0	0	0	0	0	0	1.32499e-07	0	4.1421e-08	0	0	5.11364e-08	0	4.99899e-08	0	0	8.90099e-08	4.60333e-08	0	0	0	0	3.73211e-08	0	6.35944e-07
Cluster_6472659	0	2.93396e-08	2.8567e-08	0	2.97931e-08	8.53687e-08	2.75264e-08	0	7.3915e-08	0	0	0	0	0	0	0	0	0	0	0	0	0	0	7.4084e-08	0	0	0	0	0	8.27904e-08	0	0	0	0	0	0	0	0	0	0	0	7.37496e-08	5.36678e-08	0	7.42984e-08	7.37588e-08	0	6.66641e-08	3.08572e-07
Cluster_3253003	5.5296e-07	5.9493e-07	4.79108e-07	3.88508e-07	3.70271e-07	4.37367e-07	4.86142e-07	3.98149e-07	4.35136e-07	5.10808e-07	4.24009e-07	4.46827e-07	8.05501e-07	4.04413e-07	5.97031e-07	5.50297e-07	3.51699e-07	5.46345e-07	8.08169e-07	3.59225e-07	3.87966e-07	4.97922e-07	7.16334e-07	5.81509e-07	4.73761e-07	4.51195e-07	4.5059e-07	6.89337e-07	2.63154e-07	4.23268e-07	9.25681e-07	5.28108e-07	5.20883e-07	2.50456e-07	3.09896e-07	1.07176e-07	4.54503e-07	6.02185e-07	5.34096e-07	2.55333e-07	4.66387e-07	3.37682e-07	3.51046e-07	5.42835e-07	4.70247e-07	5.11073e-07	3.12884e-07	6.54085e-07	2.0184e-07
Cluster_5968727	0	0	1.35729e-08	0	0	2.93599e-08	1.30784e-08	0	3.51188e-08	2.16437e-07	3.42207e-08	0	1.46273e-07	2.57034e-07	1.44555e-07	1.09014e-07	2.27544e-07	0	3.91352e-08	0	0	4.01861e-08	0	0	0	0	0	0	3.82293e-08	3.93357e-08	3.36193e-08	0	0	0	3.47911e-08	0	0	0	0	0	0	0	5.09978e-08	0	0	0	0	0	8.5975e-07
Cluster_942882	3.8324e-07	1.75121e-07	2.46291e-07	2.90251e-07	4.34689e-07	2.97752e-07	3.90262e-07	2.01839e-07	2.451e-07	6.19368e-07	4.29898e-07	1.26876e-07	3.57301e-07	2.05015e-07	2.01774e-07	3.55053e-07	3.27293e-07	4.12191e-07	4.52797e-07	3.12184e-07	4.42524e-07	3.36559e-07	2.59387e-07	2.4566e-07	4.80341e-07	6.09948e-07	3.04565e-07	2.49611e-07	3.20171e-07	2.19625e-07	1.87708e-07	2.51146e-07	2.86108e-07	3.63135e-07	2.91375e-07	2.71662e-07	3.33561e-07	6.37371e-07	2.77273e-07	0	4.5353e-07	3.42372e-07	3.55922e-07	2.75411e-07	1.97097e-07	3.91331e-07	1.58615e-07	3.29816e-07	2.45572e-07
Cluster_4799844	3.50786e-07	2.91868e-07	3.97855e-07	3.09721e-07	3.37161e-07	3.07362e-07	4.80845e-07	7.40078e-07	4.4118e-07	6.24461e-07	7.16497e-07	0	0	0	4.53992e-07	4.56497e-07	3.05643e-07	1.54572e-07	6.10284e-07	6.11256e-07	1.37182e-07	5.04838e-07	4.66897e-07	5.89585e-07	0	0	3.04565e-07	7.48833e-07	4.80256e-07	4.42269e-07	4.22342e-07	1.50688e-07	2.64059e-07	4.66887e-07	0	4.51013e-07	1.66781e-07	6.09486e-07	5.15173e-07	6.21311e-07	4.18643e-07	5.86924e-07	5.33883e-07	1.34129e-07	2.95646e-07	4.40248e-07	4.75844e-07	7.68746e-07	1.09537e-06
Cluster_7117843	0	0	0	0	0	0	0	0	0	0	0	0	0	0	0	0	0	0	0	0	0	0	0	0	0	0	0	0	0	0	0	0	0	0	0	0	0	0	0	0	0	0	0	0	0	0	0	0	0
Cluster_6707857	7.75839e-08	9.3709e-08	9.09383e-08	5.23705e-08	9.14902e-08	1.86876e-07	2.0446e-07	3.58825e-08	1.56864e-07	2.60401e-07	0	1.35335e-07	3.05278e-07	0	3.22839e-07	5.68085e-07	3.26019e-07	2.47315e-07	1.74804e-07	0	0	0	1.66008e-07	3.14445e-07	1.06751e-07	0	0	7.98755e-08	2.58954e-07	0	1.93038e-07	8.03667e-08	0	8.30022e-08	0	0	0	0	0	8.28415e-08	1.6813e-07	1.56513e-07	1.13895e-07	1.43071e-07	7.88388e-08	2.00675e-07	2.37668e-07	1.41476e-07	5.68809e-07
Cluster_6818705	0	0	0	0	0	0	0	0	0	0	0	0	0	0	0	0	0	0	0	0	0	0	0	0	0	0	0	0	0	0	0	0	0	0	0	0	0	0	0	0	0	0	0	0	0	0	0	0	0
Cluster_801876	7.59361e-08	0	0	9.34954e-08	0	3.85709e-08	3.4363e-08	0	0	8.12396e-08	0	7.96086e-08	0	0	0	0	9.5888e-08	9.69861e-08	0	0	0	0	0	0	0	1.67724e-07	0	0	0	0	0	0	0	2.92949e-07	9.14119e-08	1.02273e-07	0	8.17835e-08	0	4.56115e-08	0	0	0	0	0	0	0	0	2.26889e-07
Cluster_3000036	3.62795e-07	3.50184e-07	3.9125e-07	4.38009e-07	7.1131e-07	3.86219e-07	2.3785e-07	3.88666e-07	2.66187e-07	4.81019e-07	5.84522e-07	5.15721e-07	6.79595e-07	3.65437e-07	9.10291e-07	7.40265e-07	6.71044e-07	4.78353e-07	5.84648e-07	9.71735e-07	5.26245e-07	6.31784e-07	6.05704e-07	2.86825e-07	3.04624e-07	6.92374e-07	2.71491e-07	4.37157e-07	5.19196e-07	3.20533e-07	3.80382e-07	4.63206e-07	6.23893e-07	7.5873e-07	6.75393e-07	6.16553e-07	4.86819e-07	5.68466e-07	5.25395e-07	5.82202e-07	4.60085e-07	6.77231e-07	3.46303e-07	5.43852e-07	7.95079e-07	6.78838e-07	4.24401e-07	5.34092e-07	0
Cluster_465701	2.51474e-07	7.3735e-08	2.1538e-07	2.13241e-07	1.61355e-07	3.88247e-07	4.69512e-07	1.6997e-07	3.7152e-07	3.27096e-07	3.62019e-07	1.60265e-07	1.93426e-07	5.82675e-07	5.73464e-07	5.76628e-07	0	2.54604e-07	8.28019e-07	4.38306e-07	3.72652e-07	2.75057e-07	1.96588e-07	1.86185e-07	2.43548e-07	1.92615e-07	0	0	2.02213e-07	1.67285e-07	3.55656e-07	3.80684e-07	1.66774e-07	5.89753e-07	1.84027e-07	3.91605e-07	2.76821e-07	0	2.83169e-07	1.37342e-06	1.99101e-07	1.85344e-07	1.34876e-07	0	1.86724e-07	3.3533e-07	5.5839e-07	2.34385e-07	3.10196e-07
Cluster_453694	7.03537e-07	6.50519e-07	5.78459e-07	6.80938e-07	5.31557e-07	5.45503e-07	4.11678e-07	8.79002e-07	4.74547e-07	2.08902e-07	5.78014e-07	6.14123e-07	6.90054e-07	8.68299e-07	1.22082e-07	5.42334e-07	4.27428e-07	3.74089e-07	3.96614e-07	2.51846e-07	4.75992e-07	2.7151e-07	6.70699e-07	9.15829e-07	6.2566e-07	1.9584e-07	4.914e-07	9.56654e-07	5.16578e-07	3.98646e-07	9.77505e-07	7.27069e-07	7.45578e-07	5.4476e-07	5.23594e-07	7.88962e-07	1.07637e-06	8.99818e-07	3.35524e-07	3.75919e-07	1.95186e-07	5.66407e-07	5.61972e-07	4.32819e-07	7.15512e-07	4.73544e-07	6.12759e-07	3.20996e-07	0
Cluster_7429446	1.59154e-07	2.30296e-07	0	1.48003e-07	2.33855e-07	2.42521e-07	4.03534e-07	8.84775e-08	1.93394e-07	1.70269e-07	1.88448e-07	1.66851e-07	0	2.02207e-07	3.98021e-07	4.00216e-07	2.00971e-07	4.06544e-07	2.15512e-07	2.05271e-07	3.87966e-07	0	0	0	0	2.00531e-07	7.14936e-08	1.96953e-07	4.21046e-07	0	1.85136e-07	2.53254e-07	0	0	3.83179e-07	0	2.19328e-07	0	3.64633e-07	0	0	0	1.40419e-07	0	0	1.92985e-07	4.69325e-07	3.48845e-07	8.07359e-07
Cluster_8015411	0	0	0	0	0	0	0	0	0	0	0	0	0	0	0	0	0	0	0	0	0	0	0	0	0	0	0	0	0	0	0	0	0	0	0	0	0	0	0	0	0	0	0	0	0	0	0	0	0
Cluster_8402440	0	3.71938e-08	0	0	0	0	0	0	0	0	0	0	0	0	0	0	3.24577e-08	0	0	0	3.13291e-08	0	0	0	0	0	0	0	0	0	0	0	0	0	0	0	0	6.76854e-08	0	0	3.34772e-08	0	0	0	0	0	0	2.817e-08	8.79781e-07
Cluster_7345768	0	0	5.80457e-08	0	0	0	0	0	0	0	0	0	0	0	0	0	0	0	0	0	0	0	0	0	0	0	0	0	0	0	0	0	0	0	0	0	0	0	0	0	0	0	0	0	0	0	0	0	0
Cluster_5686753	2.57943e-07	2.50276e-07	2.90768e-07	1.74262e-07	1.59609e-07	1.78087e-07	2.11997e-07	3.47112e-07	1.51652e-07	1.00239e-07	3.03869e-07	1.96453e-07	1.18552e-07	3.23554e-07	1.51018e-07	2.35611e-07	1.18313e-07	2.39337e-07	2.14671e-07	3.12023e-07	5.31029e-07	2.60562e-07	1.60612e-07	2.34275e-07	2.23126e-07	3.22525e-07	2.35793e-07	0	0	6.3762e-07	3.26974e-07	2.99703e-07	5.64439e-07	1.44584e-07	1.12791e-07	5.04766e-07	3.87362e-07	4.51012e-07	2.14663e-07	6.28326e-07	9.33527e-08	1.13598e-07	3.30663e-07	5.04774e-07	1.4294e-07	1.88596e-07	2.76296e-07	1.02684e-07	2.79857e-07
Cluster_8326823	0	0	0	0	0	0	0	0	0	0	0	0	0	0	0	0	0	0	0	0	0	0	0	0	0	0	0	0	0	0	0	0	0	0	0	0	0	0	0	0	0	0	0	0	0	0	1.28317e-07	0	0
Cluster_6797183	1.06571e-07	9.74661e-08	1.44978e-07	6.0894e-08	2.83243e-07	1.37369e-07	1.27309e-07	8.15642e-08	4.07271e-07	3.7764e-07	2.82121e-07	0	3.26102e-07	8.83347e-08	8.66341e-08	0	8.11122e-08	8.32841e-08	9.4806e-08	1.56909e-07	2.2242e-07	2.18894e-07	0	2.43736e-07	7.78605e-08	7.66427e-08	7.9372e-08	1.66208e-07	1.64464e-07	1.73115e-07	0	1.35041e-07	2.89331e-07	0	2.92901e-07	1.37798e-07	2.42092e-07	2.04706e-07	2.62698e-07	8.861e-08	1.58447e-07	8.13459e-08	2.89323e-07	0	2.05063e-07	3.84062e-07	1.41348e-07	2.49591e-07	4.30951e-07
Cluster_8038542	6.67923e-08	2.68408e-08	7.02528e-08	0	7.32679e-08	1.64174e-07	7.10331e-08	1.50356e-07	0	0	5.90418e-08	0	0	6.33523e-08	6.23509e-08	0	0	0	1.35042e-07	0	6.07758e-08	0	0	6.07298e-08	7.12471e-08	0	0	0	1.97874e-07	6.78668e-08	1.16008e-07	3.10429e-07	8.2196e-08	2.56488e-07	1.13629e-07	1.34315e-07	6.87165e-08	0	0	0	6.49428e-08	1.50535e-08	0	0	0	1.58051e-07	0	5.46474e-08	3.27873e-07
Cluster_8499194	0	0	0	0	0	0	0	0	0	0	0	0	0	0	0	0	0	0	0	0	0	0	0	0	0	0	0	0	0	0	0	0	0	0	0	0	0	0	0	0	0	0	0	0	0	0	0	0	0
Cluster_4833350	8.62682e-07	4.68276e-07	5.30532e-07	3.2077e-07	7.75231e-07	7.67404e-07	7.34115e-07	3.91545e-07	6.90811e-07	5.81901e-07	5.7578e-07	3.86098e-07	3.01287e-07	9.75952e-07	0	6.31969e-07	5.45386e-07	4.71819e-07	2.59507e-07	4.6322e-07	8.15275e-07	5.12719e-07	4.99425e-07	5.58721e-07	8.16329e-07	4.71567e-07	5.87036e-07	6.59694e-07	7.80495e-07	7.90034e-07	7.44896e-07	9.51105e-07	4.98133e-07	2.3571e-07	6.86945e-07	7.77526e-07	4.66338e-07	6.47074e-07	7.67018e-07	4.42277e-07	4.22952e-07	5.36916e-07	1.64507e-07	5.48308e-07	6.93429e-07	1.54283e-07	3.56689e-07	5.61853e-07	1.14441e-07
Cluster_4158627	2.57306e-07	4.69785e-07	3.73413e-07	6.79307e-07	6.02748e-07	3.88712e-07	5.35198e-07	2.01192e-07	4.22687e-07	2.97716e-07	6.94097e-07	5.10544e-07	6.16184e-07	3.89003e-07	7.25605e-07	6.99779e-07	2.63549e-07	4.44278e-07	3.76823e-07	4.03154e-07	1.6959e-07	4.83677e-07	3.00245e-07	8.47308e-07	1.65674e-07	5.25943e-07	3.50159e-07	3.44374e-07	3.681e-07	4.73442e-07	6.47422e-07	9.21493e-07	4.55383e-07	5.81423e-07	5.86241e-07	4.68495e-07	4.7937e-07	4.57991e-07	4.78172e-07	3.57161e-07	5.43653e-07	5.90439e-07	6.49529e-07	3.08416e-07	4.2488e-07	1.09667e-06	5.47078e-07	9.9118e-07	2.1175e-07
Cluster_1075739	4.74602e-07	5.55159e-07	2.8107e-07	3.58023e-07	3.46205e-07	6.48262e-07	2.40948e-07	3.7361e-07	1.46298e-07	3.86414e-07	5.70227e-07	4.2561e-07	3.49686e-07	3.49142e-07	4.90406e-07	3.7534e-07	6.79953e-07	5.80331e-07	9.0726e-08	3.64915e-07	1.61491e-07	4.68406e-07	5.49399e-07	1.98174e-07	2.15033e-07	6.48353e-07	3.33362e-07	5.21542e-07	3.47576e-07	6.3637e-07	4.20154e-07	1.88133e-07	4.30879e-07	6.07215e-07	4.92192e-07	2.43229e-07	2.48875e-07	3.89001e-07	5.51673e-07	6.81678e-07	7.84025e-08	4.75646e-07	4.25478e-07	3.34051e-07	1.52866e-07	4.03513e-07	4.69532e-07	5.17165e-07	2.13212e-07
Cluster_5846906	2.15152e-07	3.63213e-07	5.16328e-07	4.10811e-07	3.77047e-07	4.93691e-07	5.86458e-07	1.91732e-07	2.28106e-07	9.11393e-07	2.54754e-07	4.51115e-07	2.72229e-07	6.83384e-07	3.54585e-07	1.35258e-07	4.07524e-07	7.34112e-07	2.9134e-07	4.16245e-07	6.55591e-07	7.47908e-07	2.76679e-07	1.41762e-07	0	4.25744e-07	3.24464e-07	6.6563e-07	3.06652e-07	9.63713e-07	2.50277e-07	8.99304e-07	7.04157e-07	5.31214e-07	4.21264e-07	9.61322e-07	7.41248e-07	4.24914e-07	7.4494e-07	3.9115e-07	2.80216e-07	4.79713e-07	3.10744e-07	5.39019e-07	2.72125e-07	1.30444e-07	5.28715e-07	2.35794e-07	1.20057e-06
Cluster_1196914	6.06922e-07	5.01838e-07	5.70061e-07	2.31726e-07	4.24662e-07	1.7616e-07	1.56941e-07	4.82004e-07	2.10713e-07	1.85517e-07	0	7.27171e-07	6.58226e-07	0	2.16832e-07	0	2.18968e-07	2.21476e-07	0	2.23654e-07	4.22709e-07	2.41117e-07	6.68986e-07	4.22389e-07	1.61195e-06	0	2.18196e-07	0	0	2.36014e-07	0	4.31821e-07	3.78353e-07	0	0	9.34193e-07	2.38969e-07	4.56624e-07	1.98643e-07	4.45118e-07	6.77538e-07	0	1.52993e-07	3.84369e-07	2.11806e-07	7.46029e-07	5.11354e-07	1.90043e-07	3.51864e-07
Cluster_7391246	0	0	0	0	0	0	0	0	0	0	0	0	0	0	0	0	0	0	0	0	0	0	0	0	0	0	0	0	0	0	0	0	0	0	0	0	0	0	0	0	0	0	0	0	0	0	0	0	0
Cluster_1957167	2.96187e-07	2.45922e-07	3.31743e-07	4.85758e-07	2.18843e-07	2.78596e-07	3.35431e-07	2.07918e-07	5.97401e-07	3.867e-07	3.66846e-07	3.51058e-07	3.958e-07	7.24868e-07	3.69263e-07	4.81996e-07	6.78316e-07	4.44507e-07	3.02551e-07	3.32996e-07	4.25893e-07	5.74394e-07	1.0578e-07	4.44374e-07	2.06339e-07	6.65185e-07	3.91013e-07	4.10944e-07	6.55163e-07	4.1444e-07	5.79881e-07	6.26925e-07	2.47469e-07	4.28159e-07	1.47382e-07	4.56219e-07	2.84639e-07	3.14029e-07	1.77455e-07	1.68201e-07	3.35654e-07	7.13199e-07	5.37767e-07	7.20103e-07	3.36106e-07	4.61896e-07	1.11157e-07	4.48762e-07	0
Cluster_2112037	6.95701e-07	5.94295e-07	7.04405e-07	4.33547e-07	6.00258e-07	5.13447e-07	6.89729e-07	5.76832e-07	4.77951e-07	3.35442e-07	6.96645e-07	4.11172e-07	3.38746e-07	7.10001e-07	7.57704e-07	7.2719e-07	2.99742e-07	1.18609e-06	6.78498e-07	5.36357e-07	7.99794e-07	6.81676e-07	4.37358e-07	3.32707e-07	6.33285e-07	4.16719e-07	3.56677e-07	6.60453e-07	2.38913e-07	9.81856e-08	7.17326e-07	4.30253e-07	6.18221e-07	8.04037e-07	6.51171e-07	7.62708e-07	5.85462e-07	5.79995e-07	8.6258e-07	4.60163e-07	5.59756e-07	3.07021e-07	4.78455e-07	4.5895e-07	5.71042e-07	7.11009e-07	7.32294e-07	7.61113e-07	7.91743e-08
Cluster_4829035	4.24023e-07	3.75827e-07	7.24533e-07	3.50388e-07	4.21054e-07	5.66529e-07	3.43275e-07	2.23373e-07	1.48391e-06	6.14134e-07	6.04594e-07	2.66718e-07	1.22067e-06	1.1852e-06	6.09105e-07	3.19881e-07	7.50035e-07	2.05036e-07	8.03843e-07	4.37513e-07	5.58885e-07	1.23083e-06	4.67196e-07	6.73108e-07	5.11548e-07	2.82517e-07	6.75575e-07	1.14968e-06	5.60883e-07	2.30846e-07	4.93246e-07	8.0978e-07	8.32653e-07	3.15602e-07	6.82457e-07	3.42651e-07	5.97898e-07	1.11656e-06	4.12777e-07	5.21139e-07	7.73151e-07	5.14094e-07	9.05416e-07	7.40344e-07	1.02434e-06	6.64086e-07	3.5111e-07	7.5161e-07	0
Cluster_9125664	4.54249e-07	6.41209e-07	0	7.25665e-08	1.04834e-07	5.06299e-07	8.41856e-07	3.07894e-07	3.73029e-07	5.99443e-07	4.25466e-07	4.94613e-07	7.92154e-07	6.59075e-07	0	4.20768e-07	2.51673e-07	3.70207e-07	7.37637e-07	0	4.15626e-07	4.89308e-07	4.52688e-07	4.80518e-07	1.42617e-07	4.52745e-07	2.68419e-07	2.96445e-07	1.35937e-07	8.93351e-07	4.13251e-07	2.54423e-07	3.78808e-07	3.08049e-07	5.76743e-07	1.02114e-06	0	0	8.39846e-07	4.74246e-07	4.6799e-07	6.70473e-07	4.41197e-07	5.31249e-07	3.45704e-07	2.74932e-07	6.29291e-07	1.45443e-07	3.33815e-07
Cluster_5007852	4.95162e-07	3.71348e-07	5.54126e-07	5.03929e-07	4.26412e-07	4.79091e-07	4.28844e-07	3.39235e-07	5.19035e-07	5.84581e-07	7.08401e-07	5.78197e-07	4.65326e-07	5.36303e-07	6.41634e-07	5.07435e-07	5.978e-07	6.9563e-07	4.54006e-07	6.62806e-07	3.94737e-07	6.57205e-07	6.89185e-07	1.04715e-06	8.42427e-07	9.9655e-07	8.52817e-07	8.74944e-07	7.16083e-07	7.1815e-07	6.94359e-07	7.72955e-07	7.83778e-07	5.69906e-07	5.36647e-07	5.91744e-07	5.69026e-07	5.84247e-07	9.4292e-07	7.4578e-07	7.98942e-07	5.15827e-07	3.95764e-07	5.80461e-07	6.50821e-07	6.02661e-07	3.63393e-07	6.41577e-07	0
Cluster_5309352	3.25979e-07	3.47142e-07	3.13616e-07	1.55418e-07	3.94053e-07	2.8081e-07	1.17387e-07	3.4352e-07	3.74808e-07	0	2.43482e-07	6.92973e-07	3.90276e-07	6.25583e-07	4.75945e-07	2.22997e-07	8.3559e-07	3.93952e-07	2.39605e-07	3.23566e-07	0	3.2424e-07	3.2301e-07	4.56057e-07	3.05201e-07	2.02481e-07	6.46864e-07	3.05874e-07	3.32524e-07	7.33834e-07	5.83893e-07	3.84053e-07	0	3.68354e-07	0	2.00513e-07	2.8338e-07	0	4.36492e-07	5.20978e-07	1.89615e-07	3.7372e-07	2.17802e-07	5.31007e-07	3.42467e-07	2.99711e-07	2.23352e-07	5.63401e-07	3.61238e-07
Cluster_4345542	3.35682e-07	2.44532e-07	3.05295e-07	3.53593e-07	3.9316e-07	2.47234e-07	4.39721e-07	2.34868e-07	5.47666e-07	4.41999e-07	2.35315e-07	4.72323e-07	1.60368e-07	5.36767e-08	1.05656e-07	4.78077e-07	2.804e-07	3.77717e-07	4.0046e-07	2.17961e-07	2.57468e-07	5.05793e-07	3.80308e-07	3.60183e-07	3.10179e-07	5.32319e-07	3.18963e-07	4.44451e-07	3.35306e-07	4.60014e-07	3.10598e-07	3.68226e-07	4.60903e-07	3.80301e-07	1.12244e-07	2.84504e-07	2.15071e-07	6.59714e-07	5.32364e-07	2.16894e-07	1.6942e-07	4.0978e-07	2.98198e-07	6.55524e-07	4.12829e-07	4.96971e-07	2.90697e-07	1.27282e-07	3.00044e-07
Cluster_5155918	7.62987e-07	5.47005e-07	4.17644e-07	4.70026e-07	2.89178e-07	1.83938e-07	2.97876e-07	2.79793e-07	6.81638e-07	6.3857e-07	7.96403e-07	5.0954e-07	7.98825e-07	5.80434e-07	6.49571e-07	4.1804e-07	4.26655e-07	7.32351e-07	2.01117e-07	7.42836e-07	9.19105e-07	9.20867e-07	5.59625e-07	7.99907e-07	8.7821e-07	5.31283e-07	8.71825e-07	3.85957e-07	7.57786e-07	1.09769e-06	1.1972e-06	4.73371e-07	6.35012e-07	7.99646e-07	3.68987e-07	1.1221e-06	8.21205e-07	4.85102e-07	3.44948e-07	4.22833e-07	4.30714e-07	6.91487e-07	8.15041e-07	3.2782e-07	2.40236e-07	5.6125e-07	5.87495e-07	3.6418e-07	3.11014e-08
Cluster_7993478	1.51576e-07	3.11274e-07	3.65741e-07	1.11384e-07	2.83351e-07	3.38324e-07	2.21087e-07	4.4979e-07	2.62852e-07	3.35473e-07	5.67288e-07	6.27841e-07	8.65504e-07	1.52176e-07	0	1.72735e-07	6.9059e-07	9.17868e-07	3.12701e-07	0	7.29936e-07	3.33089e-07	3.08055e-07	1.45877e-07	2.10787e-07	7.54575e-07	6.02851e-07	5.92891e-07	0	3.86847e-07	2.78659e-07	4.4606e-07	2.80153e-07	3.08049e-07	2.36176e-07	2.25037e-07	3.30123e-07	4.20586e-07	3.64423e-07	3.07453e-07	0	0	7.39731e-07	2.65492e-07	5.85195e-07	2.15095e-07	1.8343e-07	3.28166e-07	1.2152e-07
Cluster_5018774	2.84859e-07	3.88807e-07	5.08433e-07	4.01336e-07	5.22408e-07	4.66893e-07	4.73877e-07	4.31241e-07	2.9591e-07	4.27894e-07	5.69739e-07	4.65475e-07	6.24498e-07	5.01828e-07	5.92018e-07	7.28987e-07	8.37702e-07	7.32035e-07	3.31268e-07	4.36252e-07	5.20984e-07	4.277e-07	6.40961e-07	6.58142e-07	5.31062e-07	8.53182e-07	4.71649e-07	2.38831e-07	6.2693e-07	4.6052e-07	7.47767e-07	7.5007e-07	1.55172e-07	4.4161e-07	5.99587e-07	8.63277e-07	6.45119e-07	6.815e-07	2.93552e-07	7.59841e-07	6.96409e-07	8.79099e-07	4.42715e-07	7.71469e-07	2.25971e-07	6.08449e-07	6.52927e-07	5.07199e-07	3.91609e-07
Cluster_3954618	5.99553e-07	5.85478e-07	5.87244e-07	8.55428e-07	5.32994e-07	3.96359e-07	8.37792e-07	7.73183e-07	3.16069e-07	5.36701e-07	5.13311e-07	7.27171e-07	9.43568e-07	6.60944e-07	7.39072e-07	7.63099e-07	4.0323e-07	6.64427e-07	4.69623e-07	4.47308e-07	3.98087e-07	2.41117e-07	2.22995e-07	7.79414e-07	5.6698e-07	5.46222e-07	3.60896e-07	4.59225e-07	6.88128e-07	2.82037e-07	0	4.31821e-07	4.11648e-07	4.45982e-07	3.1312e-07	2.33548e-07	2.62747e-07	8.81627e-07	2.97965e-07	4.45118e-07	1.41831e-07	9.46087e-07	6.51063e-07	9.60922e-08	2.11806e-07	5.25669e-07	6.41068e-07	5.20337e-07	0
Cluster_6463330	0	0	0	0	0	0	0	0	0	0	0	0	0	0	0	0	0	0	0	0	0	0	0	0	0	0	0	0	0	0	0	0	0	0	0	0	0	0	0	0	0	0	0	0	0	0	0	0	0
Cluster_2140518	2.31684e-07	8.42898e-08	2.65251e-07	2.31024e-07	2.45318e-07	1.3683e-07	1.73209e-07	4.46062e-07	9.73639e-08	4.98558e-07	3.6517e-07	8.16404e-07	2.30137e-07	1.01801e-07	6.9653e-07	5.56007e-07	7.29598e-07	4.0853e-07	2.16998e-07	2.06687e-07	2.63781e-07	1.24782e-07	3.09118e-07	3.18034e-07	3.04535e-07	1.27206e-07	1.00822e-07	3.96623e-07	3.63537e-07	2.1811e-07	2.21925e-07	5.27959e-07	2.62238e-07	4.56455e-07	1.90499e-07	0	7.72942e-07	2.69859e-07	1.83574e-07	6.08079e-07	4.43619e-07	1.87783e-07	4.37027e-07	4.79356e-07	4.09679e-07	3.25188e-07	1.57521e-07	0	1.93395e-07
Cluster_5144682	2.34845e-07	4.69366e-07	3.22173e-07	3.03765e-07	3.56355e-07	6.24272e-07	3.2164e-07	3.44133e-07	4.79895e-07	2.10205e-07	4.02914e-07	5.10487e-07	4.11328e-07	6.93431e-07	1.00404e-06	6.62243e-07	4.83574e-07	4.50531e-07	7.53338e-08	8.94651e-07	2.86647e-07	2.11255e-07	8.51792e-07	5.90275e-07	6.19915e-07	6.07959e-07	1.26737e-07	4.74018e-07	1.29566e-07	4.25734e-07	5.23652e-07	2.82755e-07	2.13181e-07	3.44778e-07	2.1517e-07	2.83525e-07	5.04591e-07	6.2582e-07	3.38614e-07	5.16166e-07	4.07391e-07	4.41764e-07	2.82758e-07	3.36865e-07	6.23585e-07	3.73764e-07	2.95609e-07	3.73905e-07	2.41824e-07
Cluster_5114889	4.36458e-07	2.23999e-07	3.10676e-07	3.41143e-07	3.16138e-07	4.02767e-07	6.13379e-07	5.67698e-07	3.9216e-07	7.5959e-07	7.10535e-07	6.76673e-07	5.28642e-07	1.64012e-07	1.07247e-06	5.23044e-07	7.14471e-07	2.47315e-07	7.95096e-07	5.17059e-07	6.29367e-07	6.67912e-07	6.10991e-07	1.57223e-07	7.29196e-07	2.43979e-07	8.74712e-08	1.00995e-06	2.84312e-07	7.57266e-07	9.57984e-07	5.06873e-07	2.11247e-07	3.32009e-07	6.83994e-07	5.21591e-07	3.22976e-07	2.54949e-07	3.08549e-07	4.14207e-07	9.02184e-07	7.23247e-07	9.44247e-07	8.39753e-07	8.46571e-07	7.82663e-07	9.2853e-07	4.34756e-07	1.96457e-07
Cluster_3452943	3.45979e-07	4.84734e-07	4.42409e-07	4.05694e-07	5.68874e-07	3.74854e-07	4.51427e-07	4.54048e-07	5.08358e-07	5.09904e-07	5.15791e-07	5.01633e-07	6.23542e-07	5.75994e-07	3.88311e-07	5.4419e-07	4.54689e-07	4.69585e-07	7.13598e-07	4.68718e-07	3.38992e-07	5.04071e-07	5.52727e-07	3.95589e-07	5.16287e-07	4.29821e-07	5.536e-07	5.03368e-07	6.34068e-07	5.80526e-07	4.98813e-07	4.21254e-07	6.79414e-07	4.94373e-07	6.80255e-07	4.84106e-07	4.77677e-07	3.87264e-07	4.11951e-07	4.36475e-07	7.58946e-07	5.88172e-07	5.52903e-07	5.09839e-07	6.81706e-07	4.11091e-07	6.53641e-07	5.23632e-07	2.4868e-08
Cluster_8228725	3.68354e-07	4.05098e-07	5.02374e-07	2.92951e-07	2.7424e-07	4.48147e-07	2.90368e-07	5.71337e-07	3.40187e-07	1.88991e-07	5.91871e-07	0	4.54472e-07	0	4.25681e-07	2.75086e-07	0	4.24964e-07	2.65175e-07	0	1.70612e-07	1.24976e-06	4.385e-07	4.00293e-07	6.31022e-07	1.76371e-07	1.76134e-07	0	4.97522e-07	1.90518e-07	2.54179e-07	0	5.21195e-07	0	0	4.7999e-07	0	4.05092e-07	6.41403e-07	1.79656e-07	4.88954e-07	0	0	3.10274e-07	4.63344e-07	5.09202e-07	3.48662e-07	2.39009e-07	1.23825e-06
Cluster_8895727	0	0	0	0	0	0	0	0	0	0	0	0	0	0	0	0	0	0	0	0	0	0	0	0	0	0	0	0	0	0	0	0	0	0	0	0	0	0	0	0	0	0	0	0	0	0	0	0	0
Cluster_5295293	5.84359e-07	6.12e-07	6.38064e-07	6.06863e-07	7.3059e-07	5.06724e-07	6.4301e-07	6.10337e-07	7.57436e-07	5.0188e-07	4.31147e-07	7.00902e-07	4.97782e-07	4.44328e-07	6.75177e-07	5.93234e-07	6.47989e-07	4.413e-07	4.94037e-07	6.15324e-07	5.35053e-07	4.22193e-07	6.00911e-07	5.03295e-07	6.82244e-07	4.03086e-07	3.90023e-07	6.98335e-07	8.76533e-07	5.84934e-07	2.73037e-07	5.59682e-07	6.55289e-07	6.43302e-07	5.62183e-07	5.5393e-07	4.77463e-07	5.17599e-07	5.8089e-07	4.79364e-07	6.23664e-07	4.00696e-07	4.67196e-07	5.06312e-07	5.6271e-07	4.09588e-07	5.32529e-07	5.04506e-07	8.73977e-08
Cluster_6473029	0	0	0	0	0	0	0	0	0	0	0	0	0	0	0	0	0	0	0	0	0	0	0	0	0	0	0	0	0	0	0	0	0	0	0	0	0	0	0	0	0	0	0	0	0	0	0	0	0
Cluster_7421729	2.81789e-07	1.13105e-07	1.37654e-07	1.16959e-07	2.65589e-07	1.08432e-07	7.50672e-08	5.80263e-08	1.19066e-07	3.30752e-07	3.22613e-07	3.15176e-07	2.70213e-07	2.47307e-08	1.65705e-07	9.49407e-08	1.90209e-07	0	2.57534e-07	1.50415e-07	2.53389e-07	4.83939e-07	1.81898e-07	1.33632e-07	1.67254e-07	1.31621e-07	4.60364e-07	2.1152e-07	1.98176e-07	2.53376e-07	1.46304e-07	1.65422e-07	6.99237e-08	3.62375e-07	2.6549e-07	2.64531e-07	2.96331e-07	4.07071e-07	1.72476e-07	1.87337e-07	4.24193e-07	2.82195e-07	1.12413e-07	2.37697e-07	2.79007e-07	1.53532e-07	1.72068e-07	1.22788e-07	1.3215e-07
Cluster_7918585	2.56284e-07	1.5526e-07	2.72735e-07	3.17771e-07	1.49626e-07	4.96234e-07	1.78215e-07	9.49832e-08	2.07614e-07	0	2.02305e-07	7.16477e-07	4.32364e-07	0	2.13643e-07	8.59288e-07	0	8.72875e-07	4.26162e-07	4.69157e-07	4.16493e-07	2.37571e-07	3.36385e-07	3.27532e-07	4.06877e-07	3.13872e-07	2.14987e-07	2.11435e-07	3.28608e-07	0	1.98749e-07	2.12735e-07	0	6.59135e-07	6.96833e-07	4.60228e-07	0	0	3.91444e-07	2.19286e-07	2.22525e-07	0	6.02974e-07	5.68075e-07	3.62914e-07	2.07175e-07	5.03835e-07	7.48991e-07	0
Cluster_6425383	0	0	0	0	0	0	0	0	0	0	0	0	0	0	0	0	0	0	0	0	0	0	0	0	0	0	0	0	0	0	0	0	0	0	0	0	0	0	0	0	0	0	0	0	0	0	0	0	0
Cluster_764147	5.39418e-07	6.00413e-07	4.67683e-07	8.48903e-07	8.12925e-07	2.52915e-07	4.50646e-07	6.92021e-07	5.04206e-07	3.55133e-07	2.94787e-07	7.83007e-07	5.25014e-07	6.32618e-07	1.0377e-07	3.13026e-07	6.68468e-07	3.17976e-07	3.37122e-07	7.49241e-07	5.05742e-07	3.46175e-07	2.13438e-07	2.02143e-07	6.91691e-07	8.36501e-07	5.22112e-07	7.1888e-07	7.6841e-07	9.03598e-07	5.79212e-07	5.16643e-07	7.24276e-07	8.53737e-07	4.99501e-07	4.47078e-07	8.00548e-07	5.09278e-07	5.7039e-07	5.32552e-07	5.40417e-07	5.03078e-07	4.3931e-07	3.67896e-07	5.06821e-07	7.04396e-07	3.26293e-07	2.72847e-07	8.4196e-08
Cluster_5534789	2.59266e-07	3.0899e-07	4.13474e-07	2.72338e-07	3.28324e-07	2.34341e-07	2.43936e-07	2.56969e-07	2.99056e-07	1.47862e-07	1.88862e-07	3.84231e-07	2.10118e-07	2.12942e-07	4.10856e-07	5.85238e-08	2.77682e-07	2.22489e-07	0	2.83624e-07	1.22846e-07	2.85181e-07	1.09722e-07	3.40583e-07	1.30919e-07	2.67654e-07	1.73677e-07	3.11908e-07	1.11116e-07	2.95857e-07	2.60749e-07	4.48036e-07	3.1971e-07	3.12099e-07	2.59469e-07	2.91285e-07	3.183e-07	2.23856e-07	5.13849e-07	1.41118e-07	2.03824e-07	1.93385e-07	1.9088e-07	1.25392e-07	1.47506e-07	3.76774e-07	2.78553e-07	3.10569e-07	2.29279e-07
Cluster_6095796	1.44319e-07	2.39027e-07	1.29296e-07	0	2.76109e-07	2.51716e-07	1.36272e-07	1.47237e-07	6.69088e-08	1.76725e-07	1.39132e-07	0	2.7868e-07	3.6497e-07	9.13665e-08	2.07695e-07	4.64601e-07	4.21958e-07	2.98244e-07	1.42036e-07	5.00795e-07	1.53126e-07	9.87785e-08	6.70618e-08	2.62252e-07	3.4689e-07	1.3857e-07	2.72561e-07	0	4.15859e-07	2.56207e-07	2.74237e-07	3.00351e-07	1.97836e-07	3.31422e-07	1.4832e-07	1.51763e-07	7.24972e-08	1.89229e-07	0	5.01999e-07	2.00277e-07	3.66397e-07	2.44102e-07	2.23088e-07	2.6707e-07	2.10219e-07	1.81036e-07	6.74007e-07
Cluster_1189069	2.776e-07	1.1032e-07	6.98987e-08	1.44514e-07	1.08119e-07	2.73033e-07	2.01217e-07	1.9109e-07	2.56626e-07	2.20645e-07	2.21247e-07	2.22269e-07	4.23789e-07	0	2.57889e-07	0	1.7362e-07	3.14777e-07	5.58545e-07	3.5467e-07	1.87861e-07	2.86772e-07	3.56278e-07	0	1.74273e-07	2.07195e-07	3.71101e-07	2.22215e-07	0	2.80704e-07	2.05043e-07	0	1.49998e-07	0	2.23776e-07	3.70361e-07	1.89479e-07	4.30848e-07	7.87521e-08	1.76467e-07	8.95365e-08	2.50051e-07	1.55153e-07	2.28574e-07	5.03822e-07	2.50082e-07	3.08955e-07	4.50547e-07	2.78993e-07
Cluster_7988789	0	0	0	0	0	0	0	0	0	0	0	0	0	0	0	0	0	0	0	0	0	0	0	0	0	0	0	0	0	0	0	0	0	0	0	0	0	0	0	0	0	0	0	0	0	0	0	0	0
Cluster_5217983	3.75519e-07	2.05093e-07	0	1.76603e-07	0	1.70503e-07	0	0	3.68426e-07	4.93444e-07	6.74592e-07	6.67099e-07	9.8662e-07	3.25073e-07	2.16296e-07	0	1.9912e-07	4.43622e-07	0	4.56619e-07	0	2.44364e-07	4.57107e-07	7.99925e-07	6.52761e-07	6.3567e-07	1.71408e-07	0	7.28132e-07	3.73868e-07	5.44667e-07	0	3.12442e-07	4.56487e-07	1.72616e-07	4.54308e-07	4.77591e-07	4.26892e-07	6.0178e-07	0	5.80798e-07	1.64845e-07	0	7.7598e-07	0	5.19001e-07	0	1.67515e-07	6.48046e-07
Cluster_6412557	1.65975e-07	9.18713e-08	2.11486e-07	2.62728e-07	2.12434e-07	2.91628e-07	2.99409e-07	4.64447e-07	1.00518e-07	1.58176e-07	5.50269e-07	4.67856e-07	9.15624e-08	1.18089e-06	2.49047e-07	2.67533e-07	0	4.05652e-07	3.59597e-07	1.71255e-07	3.23675e-07	4.61566e-07	2.14804e-07	7.27717e-07	2.37151e-07	1.24973e-07	3.48604e-07	4.92946e-07	6.4564e-07	7.22879e-07	2.04578e-07	1.20109e-07	4.34566e-07	3.41495e-07	2.3976e-07	0	2.17657e-07	2.83911e-07	3.8026e-07	2.81528e-07	2.594e-07	1.60985e-07	2.34298e-07	3.67896e-07	9.22009e-08	3.95106e-07	1.94014e-07	2.32684e-07	1.69268e-07
Cluster_3962555	2.54566e-07	4.07678e-07	1.909e-07	2.89379e-07	3.67411e-07	3.0883e-07	2.66808e-07	3.05939e-07	3.58497e-07	4.44608e-07	4.28296e-07	3.1605e-07	3.81828e-07	3.89622e-07	2.41177e-07	2.22127e-07	5.17618e-07	4.43872e-07	6.14e-07	2.86296e-07	4.80021e-07	3.41499e-07	3.92034e-07	3.63071e-07	2.72313e-07	4.12655e-07	4.49098e-07	6.22985e-07	4.31421e-07	5.51958e-07	3.11521e-07	5.52875e-07	5.82572e-07	5.54375e-07	4.29986e-07	4.54888e-07	3.35517e-07	5.35988e-07	4.05965e-07	2.61047e-07	3.36631e-07	3.36082e-07	4.54866e-07	2.43217e-07	3.96189e-07	3.18246e-07	3.23708e-07	4.3613e-07	1.21242e-07
Cluster_7477383	0	0	0	0	0	0	0	0	0	0	0	0	0	0	0	0	0	0	0	0	0	0	0	0	0	0	0	0	0	0	0	0	0	0	0	0	0	0	0	0	0	0	0	0	0	0	0	0	0
Cluster_7410995	8.29873e-08	1.37335e-07	1.49645e-07	1.1576e-07	1.49036e-07	1.12407e-07	1.87769e-07	1.23964e-07	1.68069e-07	1.5108e-07	3.27541e-08	1.74002e-07	3.50009e-07	1.40582e-07	1.09927e-07	1.08898e-07	2.09584e-07	1.41323e-07	1.12374e-07	1.78391e-07	1.01148e-07	1.6151e-07	2.60822e-07	2.02143e-07	9.8813e-08	2.55272e-07	1.74037e-07	1.71162e-07	1.82955e-07	1.58054e-07	1.64239e-07	2.06657e-07	1.50891e-07	7.11448e-08	2.331e-07	2.23539e-07	2.28728e-07	1.14399e-07	1.84648e-07	2.13021e-07	7.20556e-08	2.68308e-07	1.2203e-07	9.46412e-08	1.01364e-07	2.01256e-07	2.17529e-07	2.12214e-07	4.54013e-07
Cluster_2586023	5.20768e-07	5.96757e-07	4.71591e-07	5.28156e-07	4.9595e-07	5.29219e-07	5.92833e-07	5.50686e-07	4.02765e-07	3.25499e-07	3.8718e-07	4.66371e-07	5.37756e-07	5.29604e-07	5.75108e-07	4.15423e-07	4.07556e-07	5.73846e-07	4.71819e-07	3.53676e-07	5.32724e-07	4.0596e-07	4.81419e-07	3.98168e-07	5.33243e-07	2.97862e-07	5.85443e-07	5.01356e-07	4.67365e-07	3.82747e-07	3.48336e-07	4.31243e-07	5.13673e-07	5.72235e-07	2.60766e-07	3.69081e-07	5.11114e-07	3.70522e-07	6.07825e-07	5.48961e-07	5.06502e-07	3.99607e-07	5.62514e-07	3.52608e-07	4.1899e-07	3.13715e-07	5.68367e-07	4.87314e-07	1.90374e-07
Cluster_8249509	2.4938e-07	2.91489e-07	2.41409e-07	1.91413e-07	1.34421e-07	1.35499e-07	1.54952e-07	0	3.3349e-07	5.18816e-07	4.9221e-07	2.87719e-07	1.90758e-07	4.40159e-07	2.14141e-07	1.35037e-07	3.04507e-07	3.50525e-07	4.53141e-07	2.12619e-07	5.80926e-07	6.00781e-07	3.5293e-07	3.0729e-07	4.35711e-07	1.56992e-07	1.56666e-07	2.26419e-07	2.8534e-07	2.49023e-07	5.32084e-07	1.13906e-07	4.55595e-07	5.88205e-07	2.47674e-07	0	2.98409e-07	4.36504e-07	4.78604e-07	0	3.02514e-07	5.75426e-07	1.61426e-07	3.04166e-07	5.587e-07	6.38838e-07	4.29294e-07	1.00259e-07	2.78443e-07
Cluster_544730	4.96505e-08	1.26551e-07	1.04556e-07	1.40289e-07	1.07e-07	2.26672e-07	1.20375e-07	2.20816e-07	1.53896e-07	8.49891e-08	4.70316e-08	0	5.02577e-08	7.56979e-08	1.56031e-07	1.99766e-07	3.00941e-07	2.4148e-07	1.34465e-07	1.07635e-07	4.84129e-08	2.76151e-08	5.10793e-08	1.04759e-07	1.65533e-07	7.50706e-08	7.49699e-08	2.13993e-07	2.36434e-07	8.10922e-08	6.93074e-08	1.97826e-07	8.66655e-08	1.78774e-07	3.71048e-07	0	1.91584e-07	1.04594e-07	9.10025e-08	2.0899e-07	1.81063e-07	1.20395e-07	7.00893e-08	1.98098e-07	5.2446e-08	1.97929e-07	2.34262e-07	2.29409e-08	6.04484e-08
Cluster_8690307	1.41686e-08	6.65356e-08	2.66028e-08	2.63518e-08	0	1.43935e-08	0	3.92415e-08	0	3.03162e-08	3.3553e-08	2.97076e-08	0	3.60027e-08	0	3.5629e-08	3.57826e-08	7.23847e-08	0	0	3.45385e-08	0	3.64407e-08	0	0	0	3.56564e-08	0	4.91782e-08	0	6.59265e-08	1.05849e-07	0	0	3.41123e-08	0	0	0	0	1.09108e-07	0	3.43565e-08	5.00027e-08	0	3.46122e-08	0	0	0	3.81511e-07
Cluster_7951110	2.37107e-08	4.57458e-08	2.22706e-08	2.20494e-08	6.96793e-08	4.81743e-08	1.71675e-07	1.38984e-07	0	5.07333e-08	1.123e-07	4.97148e-08	6.00016e-08	1.38453e-07	5.92969e-08	0	5.98811e-08	0	0	6.11625e-08	1.15598e-07	6.5938e-08	0	1.15511e-07	5.64646e-08	1.7925e-07	0	0	0	1.29085e-07	1.10326e-07	5.90449e-08	1.55202e-07	6.09812e-08	1.71257e-07	6.38683e-08	7.51534e-08	6.24364e-08	0	6.08631e-08	0	5.74946e-08	8.3678e-08	5.25566e-08	0	1.15003e-07	4.66133e-08	0	5.50834e-07
Cluster_5698196	2.17487e-07	2.42292e-07	2.83374e-07	4.0056e-07	2.86305e-07	3.30521e-07	3.4483e-07	2.71173e-07	4.58881e-07	3.79532e-07	2.10027e-07	3.25423e-07	4.23618e-07	3.3804e-07	3.61087e-07	6.9499e-07	4.47965e-07	3.96005e-07	7.20566e-07	4.48286e-07	4.86439e-07	1.84979e-07	4.06592e-07	5.40078e-07	1.58402e-07	4.2715e-07	2.4886e-07	1.72367e-07	5.63755e-07	1.81065e-07	5.35439e-07	4.96924e-07	2.41886e-07	3.99171e-07	4.40987e-07	5.37518e-07	4.27773e-07	4.26387e-07	1.14651e-07	5.12226e-07	2.58394e-07	5.12533e-07	4.09396e-07	4.57995e-07	1.01715e-06	3.76395e-07	4.94689e-07	6.69252e-07	2.24951e-07
Cluster_8758656	0	0	0	4.33905e-08	0	2.37002e-08	0	5.18784e-08	0	0	5.52479e-08	0	0	0	0	0	0	5.95939e-08	0	6.018e-08	5.68705e-08	0	0	0	0	0	0	0	6.17196e-08	0	0	5.80964e-08	0	0	0	0	0	0	0	0	0	0	0	0	0	0	0	0	9.94121e-07
Cluster_2772060	3.43838e-07	3.9637e-07	3.77404e-07	5.66852e-07	3.07735e-07	3.85544e-07	2.42926e-07	4.05718e-07	4.07186e-07	2.61677e-07	3.15753e-07	6.41059e-07	4.94165e-07	4.12767e-07	7.1056e-07	3.84418e-07	9.60093e-07	7.37804e-07	6.11492e-07	7.117e-07	6.90226e-07	3.6731e-07	4.27697e-07	1.62502e-07	4.79378e-07	5.39323e-07	5.96384e-07	3.82368e-07	1.94286e-07	5.08928e-07	5.46288e-07	6.92617e-07	4.12132e-07	4.46167e-07	3.82187e-07	2.93025e-07	0	4.71628e-07	6.06125e-07	2.60401e-07	5.50873e-07	6.86516e-07	4.42069e-07	5.26101e-07	6.17308e-07	4.51926e-07	2.16324e-07	2.22423e-07	2.78184e-07
Cluster_5060180	2.50354e-07	2.84932e-07	4.27612e-07	2.52288e-07	3.73897e-07	5.85824e-07	1.55205e-07	3.19288e-07	1.72086e-07	4.39718e-07	1.75582e-07	2.52123e-07	5.1651e-07	3.68997e-07	3.94431e-07	4.2937e-07	5.43064e-07	8.20962e-07	4.47369e-07	0	5.37672e-07	3.60326e-07	4.66389e-07	3.50636e-07	3.9415e-07	5.3058e-07	0	3.49973e-07	2.43772e-07	2.23074e-07	2.208e-07	2.90808e-07	1.01086e-07	3.6315e-07	6.05313e-07	4.90843e-07	4.39609e-07	2.1274e-07	1.65132e-07	4.60445e-07	3.31091e-07	6.35907e-07	2.29625e-07	6.39658e-07	6.35528e-07	3.96085e-07	4.89473e-07	4.19896e-07	6.84399e-07
Cluster_368510	9.15283e-08	4.15731e-07	2.97407e-07	3.82878e-07	5.22707e-07	3.71926e-07	3.12408e-07	4.6649e-07	3.67399e-07	2.37888e-07	1.97465e-07	1.13934e-07	3.40852e-07	1.24869e-07	2.78043e-07	1.96543e-07	6.02348e-07	2.87264e-07	0	3.58488e-07	5.86351e-07	2.7239e-07	6.22862e-07	3.38518e-07	6.55154e-07	1.40084e-07	4.89636e-07	2.62305e-07	7.73777e-07	3.25263e-07	4.14825e-07	1.72069e-07	1.41667e-07	2.47768e-07	9.42216e-08	3.74348e-07	2.09291e-07	4.23629e-07	2.5472e-07	2.44434e-07	4.02112e-07	2.69592e-07	5.53383e-07	1.84828e-07	3.25035e-07	3.47615e-07	5.44893e-07	3.25571e-07	2.25597e-07
Cluster_2490146	5.78634e-07	3.9469e-07	4.7383e-07	6.6449e-07	5.60835e-07	4.47295e-07	3.24981e-07	5.62838e-07	1.3821e-07	2.61093e-07	4.66088e-07	2.50523e-07	4.16539e-07	4.50129e-07	9.13762e-08	1.26823e-07	1.2687e-07	4.67424e-07	5.79684e-07	7.08969e-07	6.72958e-07	6.75014e-07	4.94316e-07	5.40274e-07	3.1016e-07	4.86323e-07	5.26704e-07	4.7634e-07	5.32735e-07	3.39619e-07	4.00227e-07	2.18141e-07	2.48888e-07	5.73847e-07	1.0871e-07	4.14576e-07	2.63908e-07	3.2532e-07	7.84859e-07	5.70533e-07	1.28705e-07	2.58113e-07	2.09205e-07	5.19371e-07	3.03494e-07	4.55857e-07	2.95823e-07	1.11123e-07	1.86992e-07
Cluster_6803712	1.4442e-07	2.27935e-07	1.2764e-07	2.72157e-07	0	2.1877e-07	1.87632e-07	1.61493e-07	2.11671e-07	1.09339e-07	2.0346e-07	0	1.79195e-07	2.06955e-07	6.26909e-08	1.52863e-07	1.65308e-07	1.28319e-07	1.78549e-07	2.02524e-07	2.77599e-07	1.8641e-07	1.65563e-07	1.92585e-07	2.50228e-07	1.16515e-07	0	7.26191e-08	1.64778e-07	2.02728e-07	1.54895e-07	1.15287e-07	1.96825e-07	1.54114e-07	2.03011e-07	6.2697e-08	1.6494e-07	1.22427e-07	0	2.52737e-07	0	7.77844e-08	8.04756e-08	2.73633e-07	3.17734e-07	1.23496e-07	2.7819e-07	4.21004e-07	1.77611e-07
Cluster_8487395	2.24384e-07	1.74086e-07	5.09934e-07	1.51461e-07	6.32334e-08	7.27465e-08	2.16198e-07	1.75415e-07	0	2.3233e-07	6.42838e-07	0	0	1.37954e-07	1.35773e-07	5.4609e-07	2.61471e-07	5.54724e-07	4.41094e-07	2.8009e-07	0	3.01808e-07	2.79265e-07	1.32243e-07	3.87864e-07	2.73622e-07	1.36627e-07	2.6874e-07	3.81332e-07	2.9557e-07	1.26308e-07	2.70393e-07	0	4.1889e-07	3.92132e-07	5.84962e-07	5.37489e-07	1.42962e-07	1.24384e-07	1.39359e-07	0	3.9494e-07	1.91599e-07	3.61019e-07	9.28382e-07	4.45679e-07	3.49225e-07	2.37997e-07	2.48858e-07
Cluster_5131555	2.43983e-07	2.15789e-07	4.61255e-07	1.88956e-07	3.09842e-07	1.80119e-07	3.3652e-07	3.09744e-07	5.31462e-07	3.11192e-07	0	3.53047e-07	3.81891e-07	0	3.53824e-07	4.65759e-07	2.12621e-07	6.30975e-07	7.98018e-07	5.95918e-07	1.58539e-07	2.68076e-07	3.80338e-07	6.00454e-07	2.0049e-07	4.99097e-07	1.39941e-07	3.12556e-07	5.56819e-07	3.68167e-07	4.89672e-07	4.67525e-07	7.23659e-07	3.24791e-07	5.57009e-07	6.35094e-07	3.0328e-07	5.09897e-07	0	0	6.57899e-07	7.5208e-07	8.20787e-08	7.46455e-07	6.99266e-07	1.20666e-07	3.31022e-07	5.34964e-07	7.69344e-07
Cluster_4927674	3.14049e-07	4.48867e-07	2.5603e-07	3.0744e-07	9.41581e-08	2.92454e-07	3.36705e-07	3.08192e-07	3.30332e-07	2.65131e-07	3.91455e-07	1.44355e-07	3.5446e-07	3.91357e-07	1.79627e-07	2.28001e-07	1.90908e-07	5.42813e-07	2.88282e-07	4.31194e-07	3.03046e-07	3.63312e-07	5.24444e-07	1.61586e-07	1.9552e-07	3.25216e-07	3.23479e-07	4.1561e-07	3.78344e-07	1.6952e-07	2.39947e-07	2.4016e-07	1.73957e-07	2.47055e-07	4.58902e-07	2.91572e-07	4.37689e-07	2.07221e-07	2.67169e-07	2.20544e-07	1.40417e-07	1.71362e-07	1.87442e-07	3.91529e-07	2.81024e-07	9.56308e-08	3.00459e-07	4.52691e-07	6.21088e-08
Cluster_7782834	1.19702e-07	2.10921e-07	1.98473e-07	1.64192e-07	2.53582e-07	2.2114e-07	1.71941e-07	2.2083e-07	2.13147e-07	1.25377e-07	1.12147e-07	1.34047e-07	1.68975e-07	1.53748e-07	3.98566e-07	3.13871e-07	1.85299e-07	2.39236e-07	2.13755e-07	1.85274e-07	8.54648e-08	5.57956e-08	0	2.30707e-07	2.63143e-07	1.7841e-07	1.9863e-07	1.17209e-07	3.50336e-07	6.96114e-08	2.01879e-07	1.74653e-07	6.91949e-08	2.47004e-07	1.31613e-07	1.00945e-07	1.9435e-07	8.31354e-08	7.23321e-08	1.58799e-07	2.05593e-07	1.93455e-07	8.60434e-08	1.53327e-07	1.15687e-07	1.78817e-07	2.16395e-07	2.70227e-07	0
Cluster_5211524	3.65226e-07	2.24536e-07	5.26119e-07	3.27401e-07	2.58658e-07	2.4732e-07	3.77387e-07	5.2121e-07	4.17009e-07	5.81651e-07	3.88003e-07	2.37605e-07	4.13059e-07	2.59885e-07	5.29823e-07	5.18027e-07	3.33429e-07	1.12416e-07	3.26089e-07	5.67607e-07	1.35707e-07	4.8954e-07	3.39561e-07	3.21592e-07	1.04802e-07	7.76298e-07	5.01813e-07	4.05078e-07	2.74299e-07	3.36864e-07	3.07158e-07	7.67137e-07	1.14842e-07	1.41934e-07	1.05955e-07	3.5563e-07	3.10273e-07	3.46614e-07	9.7096e-07	3.38897e-07	4.16923e-07	2.13427e-07	2.20154e-07	6.42452e-07	4.06271e-07	4.26907e-07	3.46068e-07	2.89383e-07	2.88971e-07
Cluster_7839866	2.31415e-07	1.15989e-07	2.03633e-07	1.68145e-07	1.81934e-07	2.21059e-07	1.75946e-07	2.08938e-07	1.67105e-07	1.56622e-07	1.59024e-07	1.03646e-07	2.65809e-07	1.4645e-07	4.08467e-07	1.98539e-07	8.91786e-08	3.34761e-07	2.85903e-07	6.75259e-08	2.47546e-07	1.39094e-07	1.95263e-07	0	4.53558e-07	4.42293e-07	9.99434e-08	2.94243e-07	1.96645e-07	4.71256e-07	3.19216e-07	2.18946e-07	2.42974e-07	4.00807e-07	2.6314e-07	0	3.10955e-07	1.27715e-07	0	3.80946e-07	3.53453e-07	2.1931e-07	6.12132e-08	2.01689e-07	1.65115e-09	1.13855e-07	6.78032e-08	1.33214e-07	1.30032e-07
Cluster_4918902	3.31387e-07	2.30402e-07	4.07968e-07	3.22078e-07	4.57854e-07	2.03495e-07	3.26088e-07	2.96959e-07	2.80246e-07	4.28609e-07	8.45644e-07	4.20004e-07	3.3794e-07	4.63193e-07	3.33971e-07	4.1876e-07	2.62895e-07	3.41123e-07	5.42495e-07	2.35968e-07	3.25535e-07	3.71375e-07	3.43464e-07	0	3.18019e-07	3.36523e-07	3.36072e-07	0	0	5.45275e-07	3.10688e-07	3.32552e-07	5.36714e-07	1.71729e-07	1.60759e-07	2.53961e-07	0	3.51653e-07	1.87551e-07	1.71396e-07	9.72428e-07	1.6191e-07	1.17822e-07	1.48004e-07	0	3.2386e-07	2.62534e-07	1.46355e-07	0
Cluster_4880645	3.49283e-07	1.97013e-07	5.00888e-07	4.51959e-07	2.19235e-07	3.35354e-07	1.72815e-07	3.31275e-07	2.35296e-07	4.97186e-07	1.5137e-07	8.27598e-07	2.45007e-07	6.88851e-07	5.20917e-07	2.35625e-07	3.7132e-07	4.94629e-07	3.14647e-07	4.49544e-07	5.02707e-07	5.80173e-07	3.56086e-07	3.60685e-07	1.1851e-07	2.55056e-07	4.73221e-07	2.88606e-07	3.6064e-07	2.72352e-07	1.73442e-07	2.55807e-07	2.75635e-07	3.98411e-07	3.42518e-07	3.12955e-07	1.18748e-07	4.12405e-07	2.66182e-07	3.29195e-07	5.39646e-07	4.08405e-07	2.42016e-07	5.48061e-07	2.56195e-07	3.72673e-07	3.25135e-07	3.39543e-07	8.41623e-08
Cluster_80921	8.56701e-08	2.22046e-07	2.11796e-07	2.18304e-07	7.0145e-08	1.04355e-07	1.21912e-07	9.39412e-08	4.34645e-07	1.23066e-07	6.81027e-08	1.73054e-07	1.25972e-07	1.29561e-07	1.80662e-07	1.6423e-07	1.16495e-07	0	0	1.48365e-07	0	7.99743e-08	1.47928e-07	1.07666e-07	0	3.393e-07	0	1.68759e-07	2.2824e-07	1.72768e-07	1.82987e-07	0	2.11958e-07	1.47925e-07	4.56069e-07	4.83376e-08	0	0	1.31773e-07	1.47638e-07	0	1.39467e-07	1.52236e-07	1.96269e-07	0	0	1.01143e-07	0	7.20084e-08
Cluster_7554247	1.40998e-07	3.78478e-07	3.02189e-07	2.66854e-07	3.83223e-07	2.7086e-07	1.9555e-07	2.95477e-07	2.76873e-07	2.79366e-07	3.33901e-07	3.41398e-07	4.28167e-07	4.66766e-07	4.02828e-07	2.83648e-07	2.25618e-07	5.63805e-07	4.54711e-07	4.01608e-07	2.82115e-07	2.80984e-07	4.00643e-07	8.4969e-08	1.34309e-07	3.51757e-07	4.16645e-07	8.41718e-08	5.4475e-07	1.88681e-07	4.4888e-07	2.42903e-07	4.75183e-07	4.63007e-07	1.85213e-07	1.5192e-07	5.72586e-07	5.01605e-07	1.09768e-07	3.15385e-07	1.046e-07	1.35186e-07	1.9904e-07	2.20898e-07	1.82761e-07	2.08241e-07	1.90873e-07	1.8543e-07	4.50211e-07
Cluster_8317294	1.63637e-07	3.55174e-07	4.41153e-07	2.40052e-07	2.91136e-07	1.60916e-07	2.22149e-07	4.84778e-07	1.7846e-07	8.18782e-07	9.68784e-08	2.06462e-07	3.10572e-07	3.7225e-07	2.01445e-07	5.00475e-07	5.1658e-07	2.27704e-07	6.64747e-07	6.96794e-07	7.59695e-07	0	2.46627e-07	4.31277e-07	5.29387e-07	3.0927e-07	2.54702e-07	1.01251e-07	7.57587e-07	5.56795e-07	1.06406e-07	6.21733e-07	0	5.60265e-07	2.0654e-07	1.54604e-07	3.3826e-07	2.86009e-07	2.81178e-07	1.0501e-07	3.46963e-07	4.44707e-07	3.8454e-07	9.06786e-08	0	8.92897e-07	4.52306e-07	3.28633e-07	4.15051e-07
Cluster_1192636	3.45684e-07	2.23028e-07	1.66952e-07	1.43065e-07	9.92158e-08	0	9.83083e-08	6.43105e-08	0	4.72208e-08	1.56392e-07	2.35152e-07	2.1101e-07	1.00644e-07	0	3.69042e-07	2.2968e-07	1.41999e-07	2.57062e-07	2.20542e-07	3.29898e-07	2.93183e-07	1.42759e-07	2.02975e-07	1.69117e-07	1.78467e-07	9.8207e-08	0	2.52362e-07	5.29621e-07	0	2.76861e-07	0	0	7.03316e-08	3.44699e-07	3.0643e-07	3.31409e-07	3.41452e-07	7.9837e-08	0	2.25109e-08	7.45495e-08	1.96349e-07	2.33235e-07	5.13636e-08	0	6.73196e-08	0
Cluster_8059774	4.41199e-07	7.09349e-08	2.07201e-07	1.36762e-07	4.68996e-07	4.48204e-07	1.99653e-07	3.27031e-07	3.03085e-07	4.14112e-07	4.3534e-07	6.16715e-07	1.86081e-07	5.60548e-07	5.51687e-07	0	1.85707e-07	0	1.99144e-07	1.89681e-07	3.585e-07	2.04491e-07	1.89123e-07	3.58229e-07	1.75112e-07	3.70602e-07	1.85052e-07	4.75371e-07	0	6.00493e-07	5.13226e-07	0	5.15015e-07	5.67357e-07	5.31115e-07	1.98073e-07	1.01335e-06	5.80895e-07	0	1.88753e-07	5.74621e-07	1.78306e-07	4.93843e-07	6.51967e-07	3.59265e-07	3.91252e-07	5.78241e-07	1.61175e-07	0
Cluster_7974351	0	0	0	0	0	0	0	0	0	0	0	0	0	0	0	0	0	0	0	0	0	0	0	0	0	0	0	0	0	0	0	0	0	0	0	0	0	0	0	0	0	0	0	0	0	0	0	0	0
Cluster_6445387	3.20076e-08	8.32256e-08	1.20822e-07	3.08616e-08	5.63414e-08	2.92146e-08	1.16499e-07	1.27898e-07	6.98899e-08	1.23066e-07	1.36205e-07	1.20595e-07	0	1.46149e-07	7.19196e-08	9.80609e-08	0	7.34598e-08	2.33649e-07	7.41823e-08	1.40206e-07	0	7.39638e-08	1.00591e-07	1.72786e-07	7.24691e-08	0	7.11762e-08	1.5216e-07	1.68463e-07	6.69057e-08	7.16139e-08	1.25493e-07	7.39624e-08	8.16313e-08	0	1.58524e-07	0	0	7.38191e-08	7.49093e-08	6.97336e-08	2.02981e-07	6.37443e-08	1.57225e-07	6.97422e-08	0	6.30339e-08	2.33415e-07
Cluster_5287575	2.41926e-07	2.65351e-07	4.62263e-07	4.0467e-07	3.60338e-07	2.74664e-07	4.70556e-07	2.17532e-07	3.03623e-07	3.38459e-07	4.71035e-07	2.84895e-07	2.05995e-07	4.48249e-07	5.48563e-07	3.75993e-07	6.8756e-07	4.83931e-07	5.92098e-07	7.63258e-07	2.40294e-07	6.17598e-07	6.49051e-07	1.80367e-07	1.17963e-07	4.20023e-07	2.93705e-07	3.24369e-07	5.43645e-07	2.07939e-07	2.5165e-07	4.72519e-07	3.12253e-07	3.15138e-07	7.52896e-07	6.14184e-08	9.16803e-07	3.41078e-07	4.70874e-07	4.44223e-07	2.52586e-07	3.85495e-07	4.63871e-07	4.60954e-07	3.86384e-07	1.04316e-06	3.99738e-07	2.06983e-07	9.21248e-07
Cluster_4902056	2.96793e-07	2.54976e-07	2.71327e-07	1.9644e-07	3.55862e-07	3.53598e-07	1.43387e-07	2.34868e-07	2.56687e-07	1.68591e-07	3.20282e-07	4.42913e-07	4.0092e-07	4.02575e-07	3.96211e-07	0	0	4.04697e-07	1.43021e-07	6.46663e-07	1.74564e-07	1.46862e-07	0	6.43184e-07	0	3.99239e-07	6.64506e-07	1.39084e-06	1.39711e-07	5.75017e-07	0	0	3.09035e-07	2.71644e-07	0	1.42252e-07	2.17021e-07	2.78126e-07	0	1.35559e-07	2.3853e-07	3.44471e-07	2.79561e-07	4.35689e-07	3.72062e-07	3.15954e-07	6.22923e-07	4.1185e-07	2.14317e-07
Cluster_1333131	5.4803e-08	1.05733e-07	2.65917e-07	1.23229e-07	3.75786e-07	2.17849e-07	1.98398e-07	2.43731e-07	3.99559e-07	1.78706e-07	3.73638e-07	2.29813e-07	6.93415e-07	6.96278e-07	5.48217e-07	4.83301e-07	2.76809e-07	7.47963e-07	0	1.41366e-07	4.00776e-07	3.04808e-07	5.638e-07	1.69667e-07	5.22031e-07	6.38305e-07	1.37916e-07	4.06913e-07	1.44983e-07	2.98358e-07	1.27499e-07	1.74684e-07	4.78296e-07	4.22841e-07	6.23829e-07	1.4762e-07	4.35468e-07	0	5.02231e-07	2.81348e-07	8.5651e-07	3.17736e-07	3.20958e-07	4.08642e-07	2.67754e-07	3.98715e-07	2.15476e-07	1.20121e-07	2.22404e-07
Cluster_8733683	0	0	0	0	0	0	0	0	0	0	0	0	0	0	0	0	0	0	0	0	0	0	0	0	0	0	0	0	0	0	0	0	0	0	0	0	0	0	0	0	0	0	0	0	0	0	0	0	0
Cluster_875188	1.70856e-07	2.76567e-07	1.60479e-07	2.85994e-07	2.67787e-07	2.08283e-07	1.13284e-07	0	1.66091e-07	7.31156e-08	8.0922e-08	2.14943e-07	2.59419e-07	4.3415e-07	8.54574e-08	3.43715e-07	8.62992e-08	8.72875e-08	0	5.10453e-07	8.32986e-08	4.75142e-07	2.63659e-07	8.32356e-08	8.13754e-08	2.58331e-07	3.4398e-07	8.45741e-08	1.80802e-07	3.7207e-07	2.38499e-07	0	3.72789e-07	2.63654e-07	1.64541e-07	1.84091e-07	9.41821e-08	4.49909e-07	1.56578e-07	8.77145e-08	1.7802e-07	2.4858e-07	2.91357e-07	4.32343e-07	4.17382e-07	3.31481e-07	2.68712e-07	4.49395e-07	9.01392e-07
Cluster_4065815	3.24612e-07	7.74268e-07	8.98007e-07	6.11874e-07	4.15303e-07	7.44608e-07	4.45644e-07	8.60837e-07	4.11798e-07	2.45469e-07	4.69927e-07	2.66476e-07	3.16705e-07	8.4965e-07	1.00635e-06	6.82087e-07	6.22998e-07	5.9859e-07	6.09297e-07	7.14509e-07	5.59312e-07	3.59931e-07	2.42163e-07	2.87218e-07	5.40115e-07	5.14065e-07	4.46185e-07	4.28101e-07	8.1846e-07	3.0232e-07	4.5878e-07	3.53521e-07	4.10282e-07	3.14499e-07	6.08806e-07	6.39928e-07	6.5001e-07	2.19704e-07	3.30482e-07	4.51627e-07	5.03556e-07	2.02315e-07	3.78056e-07	4.89186e-07	3.06113e-07	9.11264e-07	9.12103e-07	4.11475e-07	0
Cluster_8310953	0	0	0	0	0	0	3.75538e-08	0	0	0	0	8.70008e-08	0	0	0	0	0	0	1.12374e-07	0	0	0	0	0	0	0	0	0	0	0	0	0	0	0	0	0	0	0	0	0	0	1.00616e-07	1.45704e-08	0	0	1.00628e-07	8.15732e-08	0	3.62043e-07
Cluster_7043774	0	2.96875e-08	0	7.80652e-09	8.22323e-09	0	7.59759e-09	2.80008e-08	0	0	0	0	0	4.26621e-08	0	0	0	0	0	0	0	0	0	2.0448e-08	0	2.11543e-08	2.11259e-08	0	2.22084e-08	0	0	2.09046e-08	0	0	0	2.26123e-08	2.31372e-08	2.21054e-08	0	0	0	2.03558e-08	2.96259e-08	1.86075e-08	0	2.03583e-08	0	1.84001e-08	8.43858e-08
Cluster_2823368	6.48167e-07	6.89245e-07	4.96027e-07	5.34434e-07	5.62962e-07	5.68044e-07	6.73147e-07	4.91616e-07	1.50992e-07	4.32047e-07	4.78175e-07	4.88507e-07	5.10976e-07	6.49291e-07	3.88443e-07	8.82254e-07	4.70723e-07	5.55466e-07	2.94456e-07	6.24795e-07	6.05808e-07	3.88752e-07	1.99742e-07	6.05349e-07	4.80855e-07	2.73987e-07	3.12709e-07	3.07542e-07	3.06542e-07	7.22534e-07	6.36033e-07	4.25471e-07	6.10019e-07	7.19057e-07	4.48749e-07	3.7655e-07	4.7091e-07	4.9081e-07	3.91444e-07	4.78443e-07	6.47344e-07	4.89627e-07	3.83711e-07	2.7543e-07	2.43296e-07	6.02692e-07	3.66425e-07	4.76631e-07	2.20621e-07
Cluster_4781153	2.74592e-07	6.01529e-07	4.91393e-07	4.48629e-07	2.11107e-07	4.79169e-07	3.14194e-07	6.68161e-07	8.41877e-07	7.43655e-07	2.35158e-07	2.77748e-07	4.74622e-07	3.4575e-07	4.47566e-07	5.21889e-07	2.84953e-07	2.77373e-07	5.37858e-07	1.73862e-07	3.46455e-07	2.07113e-07	6.99148e-08	4.83762e-07	5.3207e-07	6.37975e-07	5.31787e-07	2.811e-07	5.45308e-07	6.4698e-07	2.6666e-07	9.40291e-08	5.05097e-07	1.45892e-07	4.78155e-07	7.84861e-07	1.36846e-07	3.82619e-07	3.31021e-07	1.74668e-07	3.74089e-07	6.16902e-07	3.50446e-07	4.0467e-07	2.42581e-07	3.48526e-07	4.88045e-07	4.16865e-07	2.51868e-07
Cluster_7906983	2.82911e-08	0	8.85763e-09	0	2.0785e-08	0	0	0	0	0	0	0	2.70621e-08	0	0	0	0	0	0	0	5.26661e-08	3.77121e-08	0	0	2.42092e-08	0	4.74647e-08	4.66805e-08	0	0	0	2.34838e-08	2.99793e-08	0	0	0	0	0	2.16057e-08	0	0	0	0	3.56817e-08	0	0	0	0	2.82248e-08
Cluster_7943607	0	0	0	0	0	0	0	0	0	0	0	0	0	0	0	0	0	0	0	0	0	0	0	0	0	0	0	0	0	0	0	0	0	0	0	0	0	0	0	0	0	0	0	0	0	0	0	0	0
Cluster_4930609	6.77809e-07	6.36314e-07	6.20766e-07	5.06426e-07	6.35468e-07	4.76655e-07	2.07888e-07	7.37369e-07	2.31439e-07	5.45886e-07	6.24804e-07	1.99674e-07	2.69909e-07	6.05447e-07	7.84141e-07	2.39115e-07	8.41771e-07	1.2163e-07	5.22649e-07	3.68479e-07	5.29288e-07	2.64833e-07	3.67394e-07	2.97383e-07	5.11171e-07	6.46145e-07	5.12389e-07	7.07095e-07	8.25222e-07	9.74701e-07	3.32335e-07	0	5.54888e-07	6.74277e-07	3.43919e-07	1.2826e-07	9.29291e-07	0	6.38728e-07	4.88901e-07	9.16955e-07	3.77787e-07	5.88147e-07	3.16632e-07	1.1632e-07	2.60511e-07	5.12788e-07	4.94285e-07	0
Cluster_4961909	1.48192e-07	3.64308e-07	2.15273e-07	5.45117e-07	2.64404e-07	1.79419e-07	4.29857e-07	3.22053e-07	0	1.42053e-07	1.63888e-07	2.48574e-07	2.64757e-07	7.53117e-08	8.68626e-07	3.84426e-07	2.5674e-07	8.09173e-07	4.81603e-07	3.82266e-07	1.87847e-07	3.71808e-07	4.40674e-07	5.38424e-07	7.75682e-08	3.49986e-07	2.60832e-07	3.9487e-07	3.64132e-07	3.58051e-07	6.00381e-07	2.41272e-07	2.60287e-07	3.04144e-07	6.85101e-07	1.78991e-07	2.52663e-07	2.55911e-07	2.07106e-07	5.19847e-07	3.89409e-07	1.79168e-07	2.77863e-07	5.91261e-07	3.74251e-07	0	5.13037e-07	3.57105e-07	7.02255e-07
Cluster_3749275	3.09645e-07	4.10446e-07	4.55243e-07	3.97328e-07	4.55387e-07	4.53608e-07	3.91263e-07	5.35577e-07	6.01142e-07	5.97508e-07	5.40016e-07	4.33238e-07	3.97131e-07	2.9782e-07	5.73492e-07	6.55386e-07	6.4909e-07	4.41498e-07	4.40859e-07	5.18407e-07	4.20368e-07	4.2541e-07	3.40614e-07	6.35957e-07	2.82117e-07	2.8965e-07	3.5283e-07	3.76941e-07	7.89764e-07	5.4688e-07	3.71838e-07	4.54731e-07	6.71529e-07	6.85244e-07	4.7432e-07	1.98908e-07	5.32019e-07	7.21304e-07	3.94588e-07	2.11832e-07	7.60154e-07	5.3633e-07	5.37482e-07	6.73525e-07	4.07021e-07	4.74874e-07	7.18193e-07	4.77363e-07	3.53182e-07
Cluster_3237537	3.14392e-07	8.14075e-07	1.03559e-06	5.30963e-07	5.20535e-07	8.03057e-07	5.94019e-07	7.6405e-07	4.59529e-07	3.82044e-07	3.02888e-07	3.61365e-07	3.27077e-07	6.2334e-07	1.06552e-06	9.32764e-07	3.1175e-07	8.33126e-07	4.81772e-07	1.09381e-06	2.96561e-07	3.66514e-07	2.08596e-07	1.48168e-07	7.38914e-07	3.57666e-07	3.31673e-07	6.42149e-07	1.2213e-06	3.23352e-07	3.80352e-07	6.31152e-07	4.11788e-07	5.73628e-07	9.68673e-07	2.45776e-07	4.94048e-07	2.93658e-07	2.69922e-07	6.68283e-07	5.54564e-07	2.94999e-07	3.75675e-07	5.582e-07	4.56118e-07	1.02212e-06	1.20592e-06	4.16962e-07	0
Cluster_5476322	2.09285e-07	2.80799e-07	5.26201e-07	4.92724e-07	6.15187e-07	5.42406e-07	3.46003e-07	6.19832e-07	4.76951e-07	5.03905e-07	2.78853e-07	2.46894e-07	2.29743e-07	2.99211e-07	2.20468e-07	6.90914e-07	5.57097e-07	8.02101e-07	2.38324e-07	9.76038e-07	4.71228e-07	8.59371e-07	7.06654e-07	2.86825e-07	4.24829e-07	2.96732e-07	1.97556e-07	2.91438e-07	1.03839e-07	5.34222e-07	9.13172e-08	7.81946e-07	4.82072e-07	2.01897e-07	7.56001e-07	5.9472e-07	7.21683e-07	2.06715e-07	2.69779e-07	3.02259e-07	2.04482e-07	4.75884e-07	2.77042e-07	3.4801e-07	2.92833e-07	6.66321e-07	8.13307e-07	2.58098e-07	7.96449e-08
Cluster_7687538	1.69776e-07	8.34553e-08	2.91325e-07	3.13235e-07	3.88452e-07	1.58638e-07	2.6641e-07	3.12525e-07	1.51804e-07	2.67304e-07	1.85568e-07	3.64356e-07	3.70592e-07	3.07602e-07	4.61529e-07	3.23337e-07	8.72365e-08	3.1768e-07	2.53748e-07	4.50028e-07	4.14088e-07	2.60562e-07	1.25309e-07	4.56453e-07	3.71877e-07	3.14812e-07	3.1439e-07	5.72862e-07	4.77323e-07	4.21169e-07	3.77474e-07	2.33323e-07	1.36289e-07	3.75518e-07	5.00113e-07	4.63796e-07	1.72161e-07	4.645e-07	5.5426e-07	3.08731e-07	0	9.61041e-08	3.30663e-07	3.78053e-07	4.2985e-07	3.02966e-07	3.70421e-07	3.3167e-07	2.61161e-07
Cluster_384861	1.03999e-07	1.94578e-07	1.51564e-07	2.28802e-07	4.11927e-07	1.6241e-07	2.12565e-07	7.1182e-08	1.54707e-07	2.45831e-07	0	1.32459e-07	0	1.02508e-07	3.02661e-07	1.38978e-07	1.54146e-07	1.03048e-07	1.47819e-07	2.76595e-07	2.31489e-07	1.12186e-07	2.0751e-07	9.82642e-08	1.92136e-07	2.63904e-07	2.8619e-07	1.99689e-07	1.06724e-07	0	0	0	8.80197e-08	0	1.36461e-07	3.61093e-07	0	0	2.32262e-07	3.87077e-07	1.05081e-07	1.27852e-07	0	4.30017e-07	0	1.26498e-07	7.93073e-08	2.27953e-07	8.18572e-08
Cluster_386536	8.29873e-08	2.40165e-07	1.87931e-07	3.08692e-07	1.62585e-07	2.52915e-07	3.75538e-07	6.45886e-07	0	0	1.96525e-07	3.48003e-07	4.20011e-07	2.10873e-07	0	2.36231e-07	0	2.11984e-07	2.24748e-07	0	0	6.92349e-07	2.13438e-07	2.02143e-07	1.97626e-07	0	4.1769e-07	4.10789e-07	0	0	0	2.06657e-07	0	2.13434e-07	0	1.1177e-06	4.57456e-07	0	3.8026e-07	2.13021e-07	0	0	0	3.67896e-07	2.02728e-07	0	1.63146e-07	0	1.68392e-07
Cluster_969950	2.6011e-07	8.36397e-08	8.14373e-08	2.41886e-07	1.87106e-07	1.7616e-07	1.69732e-07	1.92802e-07	0	5.56552e-07	6.15973e-07	1.81793e-07	4.38818e-07	2.20315e-07	2.16832e-07	1.20482e-06	6.56905e-07	8.85903e-07	2.34811e-07	4.47308e-07	2.11355e-07	4.82233e-07	0	1.34341e-06	2.06475e-07	8.21955e-07	4.36392e-07	2.14591e-07	2.29376e-07	4.72029e-07	0	2.15911e-07	3.78353e-07	0	4.17493e-07	4.67097e-07	2.70274e-07	0	9.15746e-07	7.99878e-07	6.77538e-07	4.20483e-07	1.52993e-07	5.76553e-07	2.11806e-07	2.10268e-07	1.70451e-07	3.80085e-07	1.95812e-07
Cluster_80982	2.93955e-07	2.70065e-07	2.76102e-07	1.95257e-07	2.80506e-07	2.27522e-07	3.16719e-07	2.49016e-07	2.04112e-07	2.09657e-07	2.40925e-07	4.15151e-07	1.41691e-07	1.06707e-07	2.45046e-07	2.46398e-07	2.82812e-07	2.14538e-07	1.13728e-07	1.56275e-07	2.04734e-07	2.98222e-07	3.73949e-07	2.82762e-07	2.33341e-07	2.82193e-07	2.81815e-07	2.77159e-07	1.48127e-07	1.90518e-07	1.62831e-07	3.83436e-07	3.35959e-07	2.52007e-07	1.68506e-07	3.6118e-07	1.63389e-07	2.2116e-07	4.35416e-07	2.15587e-07	2.18771e-07	3.73369e-07	2.47001e-07	1.55137e-07	4.44537e-07	2.71575e-07	4.1278e-07	1.22726e-07	5.19954e-07
Cluster_6674090	0	0	0	0	0	0	1.13309e-08	0	0	0	0	0	0	0	0	0	0	0	0	0	0	0	0	0	0	0	0	0	0	0	0	0	0	0	0	0	0	0	2.86834e-08	0	0	0	0	0	0	0	0	0	0
Cluster_8371589	2.97179e-07	3.60221e-07	5.42748e-07	1.72503e-07	2.96992e-07	5.30458e-07	0	9.53589e-08	3.56275e-07	1.82953e-07	3.0914e-07	3.39401e-07	9.91038e-07	1.65855e-07	3.26466e-07	2.06152e-07	4.94524e-07	7.65119e-07	3.53536e-07	0	1.5911e-07	2.80259e-07	5.03619e-07	1.58989e-07	1.55436e-07	0	1.6426e-07	1.61546e-07	6.90705e-07	1.77674e-07	1.51853e-07	3.25079e-07	7.12069e-07	2.05472e-07	3.14293e-07	3.51635e-07	0	0	1.80346e-07	0	1.70019e-07	4.74815e-07	4.60699e-07	4.33311e-07	1.93093e-07	2.51208e-07	1.28317e-07	2.86132e-07	1.32443e-07
Cluster_1994758	4.96408e-07	7.86483e-07	3.1712e-07	6.82323e-07	4.88471e-07	7.51045e-07	3.60106e-07	8.80213e-07	7.27535e-07	5.43093e-07	1.42813e-06	2.15669e-07	2.70291e-07	8.98262e-07	2.54526e-07	7.79088e-07	9.0842e-07	2.45732e-07	5.05953e-07	5.99393e-07	2.56404e-07	4.30795e-07	5.97628e-07	8.59757e-07	6.6347e-07	3.90367e-07	0	3.17457e-07	8.78651e-07	0	3.60398e-07	6.85882e-07	5.06993e-07	7.96821e-07	5.59441e-07	7.0999e-07	6.05e-07	7.2283e-07	5.32364e-07	0	3.03642e-07	4.34793e-07	2.73348e-07	3.9539e-07	7.56853e-07	4.38228e-07	6.5735e-07	7.33582e-07	0
Cluster_8104807	3.27273e-07	1.51456e-07	2.94935e-07	5.84012e-07	7.68983e-08	4.78488e-07	7.10478e-08	2.72319e-07	1.90781e-07	4.50155e-07	0	2.50515e-07	3.97308e-07	0	0	5.92212e-07	5.94765e-07	4.01051e-07	0	2.02498e-07	6.65173e-07	2.18308e-07	4.03802e-07	0	0	7.91284e-07	0	7.77168e-07	0	4.27378e-07	4.19328e-07	4.17755e-07	5.13845e-07	2.01897e-07	1.89e-07	2.11456e-07	4.32728e-07	5.00664e-07	3.59706e-07	4.03013e-07	0	4.74362e-07	1.38521e-07	3.4801e-07	7.6708e-07	1.90377e-07	5.65302e-07	3.44131e-07	6.37159e-07
Cluster_4016329	6.93172e-07	7.38547e-07	6.98992e-07	6.61824e-07	5.65241e-07	7.386e-07	6.08395e-07	7.56909e-07	4.08858e-07	5.10937e-07	5.78939e-07	4.75801e-07	4.29704e-07	5.91011e-07	5.02119e-07	6.30564e-07	7.04959e-07	4.81392e-07	5.08626e-07	5.32097e-07	5.83874e-07	5.43639e-07	5.55467e-07	3.46075e-07	4.90848e-07	4.22213e-07	3.34154e-07	5.30923e-07	5.96155e-07	5.05199e-07	4.5141e-07	6.13561e-07	4.76435e-07	4.0702e-07	6.45749e-07	4.49445e-07	6.12111e-07	4.66277e-07	4.66236e-07	4.82796e-07	4.82437e-07	5.09598e-07	4.61026e-07	5.12122e-07	5.92014e-07	5.90695e-07	6.35743e-07	5.66844e-07	1.19306e-08
Cluster_9034121	2.66039e-07	3.72876e-07	4.29561e-07	3.25457e-07	3.20114e-07	3.29605e-07	3.44264e-07	3.68543e-07	2.91473e-07	2.69601e-07	4.51255e-07	2.75248e-07	3.84696e-07	4.51294e-07	5.25984e-07	4.90467e-07	3.18596e-07	5.4567e-07	3.20219e-07	3.71644e-07	3.35004e-07	3.29056e-07	2.01284e-07	3.7651e-07	2.80084e-07	3.28034e-07	3.5894e-07	4.16885e-07	4.27553e-07	4.71158e-07	2.3316e-07	4.62223e-07	2.76688e-07	4.59388e-07	4.20676e-07	4.01104e-07	2.49669e-07	2.9019e-07	3.01215e-07	4.88846e-07	4.81019e-07	3.29722e-07	2.4741e-07	3.52733e-07	3.34124e-07	5.76486e-07	2.94295e-07	5.41399e-07	3.02526e-07
Cluster_8211934	0	0	0	0	0	0	0	0	0	0	0	0	0	0	0	0	0	0	0	0	0	0	0	0	0	0	0	0	0	3.94338e-08	0	0	0	0	0	0	0	0	0	0	0	0	0	0	0	0	0	0	0
Cluster_8727765	2.27602e-07	2.55581e-07	1.39455e-07	9.38556e-08	2.56866e-07	1.19914e-07	1.75109e-07	2.26729e-07	0	0	4.95738e-07	3.29192e-07	5.29744e-07	0	2.259e-07	2.80248e-07	2.36981e-07	2.00525e-07	0	3.37496e-07	1.23365e-07	2.4698e-07	2.83335e-07	2.74906e-07	2.81973e-07	0	3.2926e-07	5.18112e-07	2.96288e-07	2.84918e-07	1.70641e-07	3.74618e-07	2.28375e-07	2.69196e-07	3.70378e-07	0	4.0049e-07	3.15654e-07	2.99755e-07	0	1.93645e-07	3.80708e-07	4.19072e-07	1.16003e-07	2.90596e-07	5.07673e-07	4.11541e-07	1.06164e-07	0
Cluster_6842096	1.51542e-07	1.21823e-07	1.72565e-07	1.77859e-07	2.21125e-07	4.88786e-08	1.57974e-07	2.10615e-07	1.02303e-07	1.8014e-07	0	4.41309e-07	1.59787e-07	1.06964e-07	1.75754e-07	3.17563e-07	2.12621e-07	1.61292e-07	5.70013e-08	1.24602e-07	2.05229e-07	1.17064e-07	1.62399e-07	4.10556e-07	5.01225e-08	8.58171e-08	4.23743e-07	4.16742e-07	1.16097e-07	4.58347e-07	1.71287e-07	8.4123e-08	1.83693e-07	3.36484e-07	2.02696e-07	1.13389e-07	4.2603e-07	4.70158e-07	2.41107e-07	2.65381e-07	1.0033e-07	2.36811e-07	3.85659e-07	1.93565e-07	1.5425e-07	1.54355e-07	3.10126e-07	2.30668e-07	1.28124e-07
Cluster_5592311	3.01772e-07	3.79352e-07	7.92651e-07	5.6403e-07	3.3256e-07	5.22997e-07	2.67759e-07	2.93584e-07	3.66695e-07	7.1414e-07	3.57318e-07	2.37275e-07	5.20241e-07	4.79256e-07	1.88672e-07	5.69139e-07	4.24979e-07	3.9005e-07	4.08633e-07	7.56539e-07	4.29329e-07	3.14704e-07	5.82105e-07	4.59417e-07	8.53744e-07	6.65398e-07	3.23804e-07	1.0111e-06	5.04057e-07	7.83563e-07	3.51037e-07	7.51481e-07	1.89546e-07	6.79109e-07	1.81637e-07	3.04826e-07	1.03967e-07	5.95984e-07	1.72846e-07	3.87311e-07	6.63436e-07	4.33745e-07	5.00547e-07	2.50838e-07	7.16829e-07	2.7444e-07	5.24145e-07	3.30723e-07	2.29625e-07
Cluster_5456220	1.04452e-07	3.72621e-07	3.0272e-07	1.81282e-07	2.52934e-07	2.75169e-07	1.8307e-07	3.60661e-07	4.40275e-07	3.23649e-07	1.65257e-07	0	2.7648e-07	5.99811e-07	4.72431e-07	5.62779e-07	3.61317e-07	9.87831e-07	5.48515e-07	6.65576e-07	2.60522e-07	2.22232e-07	0	2.25584e-07	3.20217e-07	1.32969e-07	5.37909e-07	2.32438e-07	3.381e-07	3.21834e-07	9.68571e-08	6.58667e-07	2.15635e-07	1.91544e-07	5.29407e-07	8.86003e-07	1.22853e-07	3.93503e-07	2.09533e-07	5.50004e-07	1.53451e-07	0	2.16444e-07	4.05605e-07	1.26991e-07	7.92627e-07	3.68962e-07	3.66641e-07	1.49836e-07
Cluster_6308521	1.95923e-08	9.45001e-09	2.76035e-08	5.93504e-08	0	1.99034e-08	8.86599e-09	0	0	0	2.31985e-08	2.05398e-08	4.95797e-08	2.48922e-08	2.44987e-08	0	0	2.50234e-08	0	0	4.77598e-08	2.72425e-08	0	3.8155e-08	4.66571e-08	4.93719e-08	2.46528e-08	0	0	0	0	0	2.13741e-08	2.51946e-08	2.35852e-08	0	0	0	2.38128e-08	2.51458e-08	0	7.12623e-08	3.45719e-08	2.17139e-08	0	0	3.85169e-08	0	9.00218e-07
Cluster_5611633	2.83371e-07	2.93542e-07	3.09102e-07	5.06525e-07	3.01642e-07	2.73957e-07	2.46591e-07	3.58913e-07	6.07293e-07	1.90487e-07	2.23687e-07	1.24376e-07	6.75859e-07	3.97949e-07	7.42923e-07	4.27548e-07	1.68775e-07	2.10036e-07	0	3.8656e-07	4.60513e-07	4.14903e-07	0	6.32495e-07	7.00126e-07	2.38029e-07	0	1.29749e-07	5.23018e-07	5.94722e-07	3.29633e-07	5.0831e-07	0	0	1.13708e-07	4.12184e-07	3.90511e-07	2.84547e-07	1.08204e-07	3.92062e-07	7.93244e-07	5.11111e-07	5.92949e-07	6.59311e-07	5.14337e-07	0	1.60069e-07	1.03519e-07	2.67565e-07
Cluster_8371753	1.05813e-08	1.02074e-08	9.93861e-09	9.83991e-09	2.07303e-08	2.14985e-08	1.59546e-08	1.17648e-08	0	2.26405e-08	0	0	2.67767e-08	0	0	2.66082e-08	2.67229e-08	2.70289e-08	0	5.45895e-08	5.15875e-08	0	0	0	0	0	0	0	2.79931e-08	0	2.46174e-08	0	2.30871e-08	2.72138e-08	0	0	2.91638e-08	2.78632e-08	2.42425e-08	2.71611e-08	0	0	1.86713e-08	2.34542e-08	5.16976e-08	0	6.24057e-08	2.31928e-08	2.80945e-07
Cluster_4064741	9.27208e-08	1.24212e-07	2.78271e-07	8.27056e-08	9.66379e-08	2.70132e-07	6.85701e-08	2.0632e-07	4.97104e-08	4.37664e-08	0	8.57755e-08	5.17619e-08	4.15805e-07	2.91015e-07	8.89333e-08	5.72887e-08	1.16412e-07	6.59762e-08	0	0	0	0	0	1.78378e-07	5.15449e-08	5.14758e-08	1.51876e-07	4.16943e-07	5.56795e-08	1.42763e-07	2.38384e-07	4.46297e-08	8.36978e-08	3.44726e-07	0	1.12753e-07	5.38624e-08	4.68631e-08	1.991e-07	8.83391e-08	9.91985e-08	5.58367e-08	1.81357e-07	0	2.67224e-07	2.01061e-07	1.34502e-07	2.81446e-07
Cluster_8684954	1.66446e-07	2.98391e-07	3.50582e-07	4.10049e-07	3.69282e-07	4.27972e-07	2.62517e-07	1.95873e-07	3.57699e-07	8.57646e-08	1.44808e-07	0	7.73705e-08	1.5538e-07	2.76868e-07	1.89364e-07	1.5443e-07	2.20631e-07	5.52785e-07	1.36125e-07	2.75241e-07	2.16985e-07	1.5727e-07	5.21317e-07	6.55286e-07	3.48634e-07	9.17158e-08	3.67991e-07	8.08852e-07	4.71476e-07	3.55656e-07	3.04548e-07	4.10464e-07	2.35901e-07	8.6014e-07	5.67601e-07	4.05246e-07	9.06543e-08	3.15006e-07	3.86442e-07	5.84799e-07	3.89817e-07	2.8858e-07	3.38851e-07	0	2.48022e-07	5.16436e-07	1.3403e-07	6.14312e-07
Cluster_8704713	2.70455e-08	3.68675e-08	1.19656e-08	5.39974e-08	4.99165e-08	1.29416e-08	1.7087e-08	0	0	8.17741e-08	3.01683e-08	2.91949e-08	3.22377e-08	0	9.03843e-08	6.40697e-08	9.7291e-08	0	4.10559e-08	4.5776e-08	3.10543e-08	3.54272e-08	1.12842e-07	3.10308e-08	0	0	0	0	3.37022e-08	6.93551e-08	0	3.17237e-08	1.11183e-07	3.2764e-08	0	6.86304e-08	1.05335e-07	0	6.12336e-08	0	0	4.88383e-08	2.24793e-08	6.03156e-08	9.33618e-08	0	5.00888e-08	8.37688e-08	2.58496e-08
Cluster_6476548	0	0	0	0	0	0	0	0	0	0	0	0	0	0	0	0	0	0	0	0	0	0	0	0	0	0	0	0	0	0	0	0	0	0	0	0	0	0	0	0	0	0	0	0	0	0	0	0	0
Cluster_4926874	4.52045e-07	3.00221e-07	5.50053e-07	6.14594e-07	4.31702e-07	6.16254e-07	7.33255e-07	6.87926e-07	2.86699e-07	4.73577e-07	4.55275e-07	6.23276e-07	5.67487e-07	7.86094e-07	1.35082e-06	3.69779e-07	6.61404e-07	1.1771e-06	1.20739e-07	7.33103e-07	1.93977e-07	6.69134e-07	7.39343e-07	3.34912e-07	4.91141e-07	4.33099e-07	7.35455e-07	6.80596e-07	5.09333e-07	2.80704e-07	1.83531e-07	5.13586e-07	3.30146e-07	4.8711e-07	7.14198e-07	6.0017e-07	4.73697e-07	5.22539e-07	3.91004e-07	2.0029e-07	2.12649e-07	7.63154e-07	8.77059e-07	3.32576e-07	4.71325e-07	6.09032e-07	7.4333e-07	5.90081e-07	0
Cluster_2941405	5.27729e-07	5.58318e-07	4.63081e-07	4.58482e-07	6.29942e-07	4.13748e-07	3.15685e-07	5.48169e-07	3.64665e-07	6.42123e-07	5.07629e-07	5.47161e-07	7.05185e-07	7.37401e-07	2.6804e-07	2.69518e-07	4.33088e-07	5.4756e-07	5.59166e-07	2.76473e-07	5.28912e-07	2.98059e-07	3.85922e-07	5.02196e-07	1.53142e-07	7.7553e-07	3.77616e-07	5.83593e-07	4.53674e-07	3.12817e-07	1.99483e-07	2.1352e-07	3.74165e-07	5.29916e-07	4.6448e-07	4.04185e-07	2.95405e-07	2.25785e-07	5.40222e-07	4.40191e-07	6.14201e-07	1.55936e-07	3.40424e-07	3.80114e-07	4.7998e-07	4.67865e-07	5.05694e-07	3.28893e-07	0
Cluster_8360189	0	0	0	2.21398e-08	1.16608e-08	1.20929e-08	1.07736e-08	0	0	0	0	0	0	0	0	0	3.00633e-08	0	0	6.14132e-08	0	0	0	0	0	0	0	0	0	0	0	0	0	3.06156e-08	0	0	6.56186e-08	0	0	0	0	0	0	0	2.90799e-08	3.00235e-08	0	0	4.41087e-07
Cluster_5583737	5.88543e-07	5.86098e-07	4.56029e-07	6.32312e-07	5.73567e-07	4.28368e-07	4.08284e-07	6.84576e-07	9.68866e-07	4.87438e-07	4.0461e-07	6.33008e-07	4.89581e-07	0	3.27302e-07	5.40206e-07	8.62992e-07	1.72684e-07	6.88368e-07	2.9382e-07	9.1448e-07	3.16761e-07	5.85909e-07	5.54904e-07	9.4938e-07	3.86492e-07	8.59949e-07	2.81914e-07	7.53343e-07	1.55029e-07	7.94997e-07	7.09118e-07	6.21315e-07	2.92949e-07	3.63637e-07	0	8.02902e-07	1.4997e-07	1.77716e-07	5.1006e-07	8.44555e-07	1.34095e-06	5.02478e-07	9.579e-07	3.51714e-07	7.59643e-07	4.47853e-07	0	0
Cluster_1357641	3.13613e-07	1.26906e-07	5.01237e-07	2.98954e-07	2.55026e-07	3.53439e-07	2.9993e-07	5.07833e-07	4.86246e-07	1.05855e-06	3.31753e-07	3.74021e-07	3.27609e-07	5.62729e-07	0	8.37718e-07	1.77448e-07	1.13058e-07	4.28091e-07	1.73294e-07	5.22214e-07	2.26387e-07	1.77967e-07	2.28615e-07	2.82323e-07	2.25258e-07	6.21761e-07	4.93827e-07	6.54246e-07	0	4.37351e-07	3.97372e-07	3.97231e-07	2.25935e-07	2.64593e-07	5.81202e-08	7.74516e-07	6.24364e-07	3.82976e-07	5.66636e-07	7.10983e-07	5.01353e-07	6.59871e-07	5.45712e-07	3.38846e-07	6.31561e-07	2.36329e-07	3.45086e-07	2.99658e-07
Cluster_7446349	1.96033e-08	0	6.82007e-08	4.25363e-08	4.72073e-08	3.31909e-08	1.20823e-08	5.14674e-08	0	2.79632e-08	0	3.73898e-08	3.72884e-08	0	0	3.28637e-08	4.56299e-08	5.07092e-08	2.39259e-08	1.68558e-08	3.49161e-08	1.81719e-08	3.36124e-08	1.59168e-08	1.71328e-08	1.64665e-08	3.28889e-08	0	1.72871e-08	1.77874e-08	3.04048e-08	3.33418e-08	5.94676e-08	3.36117e-08	1.6456e-08	1.76015e-08	5.40302e-08	1.89276e-08	1.49709e-08	1.67733e-08	0	4.86441e-08	1.55776e-08	4.38433e-08	1.59629e-08	3.20584e-08	4.15188e-08	1.43227e-08	0
Cluster_1936581	4.42323e-07	4.54149e-07	1.86701e-07	4.54602e-07	5.00651e-07	3.69371e-07	3.04681e-07	4.92069e-07	4.75558e-07	2.42863e-07	5.54289e-07	7.26694e-07	6.17273e-07	2.91963e-07	5.24603e-07	4.92637e-07	5.332e-07	4.29701e-07	3.13217e-07	6.0562e-07	2.56779e-07	2.07443e-07	4.34299e-07	4.32587e-07	4.08771e-07	8.34932e-07	5.69956e-07	5.35986e-07	1.7379e-07	2.45563e-07	6.53544e-07	4.98842e-07	8.33288e-07	2.50058e-07	4.0732e-07	7.1309e-07	4.60523e-07	7.41702e-07	5.12919e-07	3.87989e-07	4.48546e-07	6.32689e-07	3.72248e-07	5.75088e-07	3.10773e-07	5.21802e-07	3.14613e-07	5.96088e-07	2.67896e-07
Cluster_5893350	2.73208e-07	3.46106e-07	3.68823e-07	1.88024e-07	2.48086e-07	2.73359e-07	3.60019e-07	4.06797e-07	2.30808e-07	2.47363e-07	2.74885e-07	1.88067e-07	3.23248e-07	2.60283e-07	3.10836e-07	3.3768e-07	2.95043e-07	3.20875e-07	3.2865e-07	2.85814e-07	2.57235e-07	1.58614e-07	3.52823e-07	2.31336e-07	2.8899e-07	2.03121e-07	1.48661e-07	2.35056e-07	2.79168e-07	2.72885e-07	3.31429e-07	2.75918e-07	3.91412e-07	2.44257e-07	4.31903e-07	2.7316e-07	2.47217e-07	2.88404e-07	2.39093e-07	2.70871e-07	3.43589e-07	2.94262e-07	2.97927e-07	2.48405e-07	4.18048e-07	2.17525e-07	2.90433e-07	1.12075e-07	2.48946e-06
Cluster_6488017	0	0	0	0	0	0	0	0	0	0	0	0	0	0	0	0	0	0	0	0	0	0	0	0	0	0	0	0	0	0	1.37908e-07	0	0	0	0	0	0	0	0	0	0	0	0	0	0	0	0	0	0
Cluster_8183613	3.29667e-07	2.50251e-07	2.77161e-07	3.44102e-07	4.48059e-07	2.55062e-07	1.56228e-07	2.68268e-07	3.80523e-07	1.55949e-07	5.39472e-07	5.74873e-07	2.56402e-07	4.29359e-07	6.0003e-07	2.77465e-07	6.73325e-07	3.40345e-07	3.4099e-07	8.34881e-07	3.9469e-07	6.34264e-07	7.12897e-07	0	1.01823e-07	3.64522e-07	1.6999e-07	4.56823e-07	2.86367e-07	6.12293e-07	2.16711e-07	1.68209e-07	2.6934e-07	3.47451e-07	3.31761e-07	1.81041e-07	4.65435e-07	4.65844e-07	7.73785e-08	3.4201e-07	2.97531e-07	3.33155e-07	4.91312e-07	2.41432e-07	8.25057e-08	3.71201e-07	3.97717e-07	6.85057e-07	1.06018e-07
Cluster_6629811	0	0	0	0	0	0	4.10745e-08	0	0	0	0	0	0	0	0	0	0	0	0	0	0	0	0	0	0	0	0	0	0	0	0	0	0	0	0	0	0	0	0	0	0	0	0	0	0	0	0	0	0
Cluster_1257266	5.28629e-07	5.0185e-07	2.16591e-07	2.99993e-07	1.74364e-07	5.92957e-07	1.40068e-07	4.83853e-07	3.0123e-07	7.06329e-07	0	7.69466e-07	3.96431e-07	2.04249e-07	1.22002e-06	0	5.854e-07	9.93075e-07	1.94089e-07	5.46131e-07	7.51598e-07	4.24591e-07	4.87196e-07	4.20656e-07	0	0	4.07111e-07	7.18255e-07	6.00863e-07	2.97353e-07	0	2.33029e-07	2.57079e-07	7.28344e-07	6.55367e-07	6.05329e-07	1.9509e-07	4.77197e-07	7.93483e-07	4.94996e-07	3.28949e-07	6.25916e-07	1.25235e-07	0	1.26747e-06	6.09303e-07	2.79796e-07	0	0
Cluster_1929386	5.7516e-08	4.16128e-08	2.70114e-08	4.01147e-08	7.16099e-08	1.51332e-08	2.60274e-08	4.97364e-08	0	3.07665e-08	7.6309e-08	6.02976e-08	3.63871e-08	3.65374e-08	0	1.08474e-07	1.23686e-07	0	0	3.93908e-08	3.50514e-08	0	0	3.50249e-08	3.42421e-08	7.24691e-08	7.2372e-08	3.55881e-08	3.80401e-08	3.9141e-08	1.00358e-07	3.5807e-08	1.8824e-07	0	6.92377e-08	7.74641e-08	8.75054e-08	7.92865e-08	0	7.38191e-08	0	6.97336e-08	2.53727e-08	6.37443e-08	7.02524e-08	3.48711e-08	2.82679e-08	1.57585e-07	4.9694e-07
Cluster_779417	0	0	0	0	0	0	0	0	0	0	0	0	0	0	0	0	0	0	0	0	0	0	0	0	0	0	0	0	0	0	0	0	0	0	0	0	0	0	0	0	0	0	0	0	0	0	0	0	0
Cluster_7774888	5.83422e-07	2.01881e-07	2.38505e-07	1.45399e-07	4.08123e-07	5.59878e-07	1.59642e-07	1.41274e-07	0	1.16607e-07	2.33165e-07	1.42755e-07	3.69503e-07	5.54417e-07	0	2.47591e-07	3.72988e-07	3.77259e-07	5.30234e-07	0	7.68402e-07	4.93406e-07	5.13048e-07	2.39831e-07	4.0798e-07	6.35421e-07	1.23891e-07	4.87376e-07	5.97276e-07	1.34008e-07	2.29067e-07	2.9263e-07	3.22241e-07	0	2.37051e-07	1.32608e-07	0	6.48174e-07	3.5021e-07	5.69542e-07	3.84704e-07	2.30034e-07	6.08084e-07	1.09122e-07	2.87548e-07	5.62443e-07	6.02854e-07	1.17811e-06	6.49208e-07
Cluster_8047788	1.83909e-07	1.93237e-07	7.73477e-08	6.21057e-08	1.17734e-07	1.62796e-07	9.06471e-08	1.00803e-07	0	1.5267e-07	0	8.40008e-08	1.24244e-07	0	1.43725e-07	3.02232e-07	0	5.75646e-08	0	9.78147e-08	4.88302e-08	1.67119e-07	5.92476e-08	1.95173e-07	9.54056e-08	5.04785e-08	1.00822e-07	0	1.32272e-07	0	1.92192e-07	1.71447e-07	0	1.03037e-07	4.82277e-08	1.22592e-07	5.52102e-08	1.05496e-07	0	0	5.21782e-08	3.63666e-07	9.88649e-08	0	9.78689e-08	5.44086e-08	1.04436e-07	1.31719e-07	0
Cluster_2399600	3.62494e-07	2.67009e-07	2.50014e-07	3.85064e-07	4.03199e-07	2.04808e-07	1.99431e-07	4.46223e-07	2.07742e-07	1.20093e-07	2.18247e-07	9.3069e-07	4.16369e-07	1.42619e-07	3.16733e-07	1.01902e-07	1.36503e-07	1.43371e-07	7.42385e-07	7.23904e-08	3.84051e-07	3.61415e-07	5.55981e-07	2.73431e-07	3.3415e-07	5.42483e-07	4.21836e-07	1.66975e-07	1.15521e-07	4.58347e-07	2.83422e-07	3.06022e-07	2.74254e-07	2.7932e-07	2.70261e-07	1.90494e-07	5.72295e-07	2.54801e-07	4.65369e-07	2.16108e-07	1.77998e-07	2.04148e-07	3.00683e-07	4.69956e-07	5.88206e-07	4.08346e-07	1.10341e-07	1.71371e-07	2.56704e-07
Cluster_7611163	7.27173e-08	2.51642e-07	2.2511e-07	1.53501e-07	1.32298e-07	6.48215e-08	2.12276e-07	8.39396e-08	2.27056e-07	6.62751e-08	1.18536e-07	0	2.51011e-07	2.78944e-07	7.32704e-08	9.34213e-08	1.73963e-07	2.34079e-07	1.26792e-07	2.53913e-07	2.49688e-07	2.90659e-07	2.25823e-07	3.00451e-07	0	0	1.07592e-07	1.77532e-07	1.38739e-07	0	7.58546e-08	0	2.20482e-07	2.43239e-07	8.01018e-08	6.72915e-08	1.60363e-07	3.82e-07	2.48612e-07	0	0	8.20673e-08	6.00042e-08	0	1.30467e-07	4.60447e-07	2.40457e-07	7.23206e-08	2.75957e-07
Cluster_7944270	1.64842e-07	0	0	0	0	2.08283e-07	6.18533e-08	0	0	0	0	0	0	0	0	0	0	0	1.85087e-07	0	3.33195e-07	0	0	3.32942e-07	0	0	1.7199e-07	0	0	0	0	0	0	3.51539e-07	4.93624e-07	0	0	0	0	0	1.7802e-07	0	5.72946e-07	0	0	0	0	1.49798e-07	0
Cluster_5236572	1.65975e-07	4.82412e-07	4.67683e-07	2.52448e-07	2.87418e-07	3.79069e-07	4.87839e-07	2.56398e-07	8.06729e-08	3.21466e-07	2.88105e-07	0	2.07486e-07	0	5.8111e-07	3.60106e-07	2.99286e-07	3.39174e-07	2.08746e-07	1.71255e-07	1.90887e-07	5.53879e-07	1.70751e-07	1.72873e-07	6.24577e-07	2.91855e-07	3.47935e-07	5.75104e-07	1.84857e-07	2.76049e-07	5.86008e-07	8.26629e-08	1.08497e-07	2.56121e-07	4.79521e-07	1.78831e-07	1.82616e-07	5.87489e-07	5.12363e-07	3.14675e-07	2.9978e-07	4.6259e-07	1.13108e-07	7.35792e-08	1.14014e-07	4.33828e-07	4.96814e-07	2.16458e-07	6.76666e-07
Cluster_2941173	3.79771e-07	1.93237e-07	7.75171e-08	2.81678e-07	2.20751e-07	2.54368e-07	1.10499e-07	1.56599e-07	1.36553e-07	4.28609e-07	3.88094e-07	2.10002e-07	5.70274e-07	1.27251e-07	1.25239e-07	4.02221e-07	0	3.83764e-07	3.24751e-07	2.58359e-07	5.29076e-07	8.66929e-08	1.93199e-07	2.6879e-07	2.38514e-07	0	3.78081e-07	3.71834e-07	2.64969e-07	1.63787e-07	3.49524e-07	3.74121e-07	2.62839e-07	3.09498e-07	3.01423e-07	1.34894e-07	3.45064e-07	1.97805e-07	3.7168e-07	1.92821e-07	2.60891e-07	4.8573e-07	2.88032e-07	2.66518e-07	1.22336e-07	2.42895e-07	3.33009e-07	2.19532e-07	1.52424e-07
Cluster_5131546	5.15439e-07	6.59277e-08	3.85151e-07	2.39091e-07	2.66113e-07	1.96966e-07	7.00798e-08	3.33201e-07	1.66091e-07	4.38694e-07	6.47376e-07	5.01104e-07	4.76984e-07	4.77391e-07	2.45604e-07	4.4958e-07	4.67569e-07	4.81827e-07	6.11711e-07	2.18426e-07	2.5606e-07	1.60313e-06	0	3.32942e-07	2.57472e-07	5.16662e-07	3.97297e-07	1.318e-06	5.42407e-07	1.86035e-07	0	3.74074e-07	8.22075e-07	5.89355e-07	1.62057e-06	6.37876e-07	1.88364e-07	5.4385e-07	6.36645e-07	3.50858e-07	1.7802e-07	2.35819e-07	9.18812e-07	6.49271e-07	2.59445e-07	5.99151e-07	4.99535e-07	7.48991e-07	4.16027e-07
Cluster_8052320	2.36089e-07	1.95389e-07	2.37481e-07	1.9648e-07	1.21726e-07	2.48927e-07	1.94762e-07	1.44178e-07	1.41405e-07	2.74906e-07	2.66537e-07	1.96453e-07	0	2.38082e-07	3.51478e-07	5.89028e-08	4.3634e-07	4.43551e-07	6.34369e-08	1.20845e-07	5.70999e-08	2.60562e-07	3.1026e-07	1.7117e-07	1.24002e-07	2.18755e-07	1.07698e-07	3.74919e-07	2.66403e-07	6.82253e-08	0	3.25777e-07	3.06649e-07	6.02435e-08	2.30149e-07	3.15479e-07	1.68631e-07	2.05583e-07	3.19258e-07	3.75252e-07	2.76153e-07	1.94253e-07	4.55778e-07	2.82293e-07	2.7764e-07	3.40837e-07	2.93887e-07	3.59395e-07	2.0262e-07
Cluster_8445232	1.81373e-07	2.4906e-07	1.21251e-07	2.13503e-07	1.11091e-07	3.09755e-07	3.19716e-07	1.4353e-07	1.56864e-07	4.14322e-07	7.64263e-07	3.77584e-07	1.63338e-07	3.28024e-07	0	4.8693e-07	6.52039e-07	4.94629e-07	1.74804e-07	0	1.57342e-07	3.58996e-07	1.66008e-07	6.28891e-07	0	3.25306e-07	3.2487e-07	0	2.77994e-07	3.51399e-07	1.50166e-07	1.60733e-07	4.22494e-07	4.98013e-07	3.71717e-07	0	0	5.09897e-07	0	4.79486e-07	0	5.01625e-07	0	5.72283e-07	6.05482e-07	1.56533e-07	2.53783e-07	2.82952e-07	3.92915e-07
Cluster_3027658	7.39748e-07	3.83257e-07	4.41159e-07	3.19253e-07	3.58142e-07	5.82335e-07	5.32408e-07	4.40377e-07	9.87256e-08	8.69207e-08	2.88603e-07	1.92156e-07	3.07577e-07	5.7145e-07	6.09556e-07	3.06459e-07	3.62668e-07	7.26378e-07	6.63839e-07	3.14891e-07	2.97079e-07	0	3.40293e-07	4.3499e-07	6.7718e-07	0	2.04463e-07	1.76251e-07	6.44819e-07	5.0126e-07	9.34232e-07	1.01161e-07	1.7727e-07	5.3566e-07	3.91217e-07	2.1885e-07	1.11965e-07	0	0	4.1846e-07	5.9003e-07	4.92524e-07	4.30093e-07	5.17846e-07	4.96188e-07	5.91102e-07	3.99309e-07	2.33465e-07	0
Cluster_8306514	4.84093e-08	4.66988e-08	0	1.35053e-07	1.66494e-07	0	4.38128e-08	2.69119e-07	1.17648e-07	1.28025e-07	0	0	0	1.71475e-07	0	2.58316e-07	0	1.23657e-07	2.62206e-07	0	0	0	3.73517e-07	3.53751e-07	1.15282e-07	0	0	3.5944e-07	2.56137e-07	0	0	0	2.11247e-07	1.24503e-07	0	2.60796e-07	1.33425e-07	0	1.10909e-07	0	0	0	1.13098e-07	0	1.18258e-07	1.17399e-07	9.51688e-08	0	3.33781e-07
Cluster_8307537	0	1.26031e-07	7.22689e-08	0	4.1793e-08	7.81635e-08	6.96362e-08	0	0	0	0	0	0	0	0	0	9.71581e-08	1.15665e-07	0	0	0	1.06986e-07	0	0	9.16147e-08	9.69454e-08	0	9.52159e-08	0	0	0	0	0	9.8943e-08	0	1.03627e-07	0	0	8.81398e-08	0	0	9.3286e-08	0	0	0	0	0	8.43235e-08	4.26143e-07
Cluster_5163946	3.54356e-07	4.76695e-07	4.83759e-07	3.9027e-07	2.83914e-07	3.4839e-07	4.80751e-07	2.4709e-07	4.3555e-07	5.91888e-07	2.45656e-07	3.38288e-07	4.11611e-07	1.75727e-07	5.44618e-07	3.15113e-07	3.12629e-07	7.9494e-07	4.41255e-07	1.78391e-07	6.97418e-07	6.86676e-07	5.14742e-07	2.26569e-07	1.09757e-06	5.43725e-07	5.70842e-07	2.56743e-07	6.05488e-07	1.8825e-07	7.52975e-07	3.44429e-07	4.52673e-07	5.33586e-07	9.26657e-07	9.31413e-08	4.50689e-07	2.09877e-07	4.75325e-07	5.00422e-07	1.40598e-07	7.81951e-07	4.27107e-07	2.93397e-07	4.22351e-07	8.00999e-07	4.75844e-07	4.86425e-07	0
Cluster_5213690	2.92511e-07	1.22337e-07	2.26366e-07	2.30296e-07	3.04689e-07	3.10956e-07	2.78002e-07	4.13069e-07	9.1874e-08	5.84704e-07	8.52777e-07	3.47664e-07	2.44403e-07	2.3807e-07	1.80442e-07	3.95986e-07	3.518e-07	0	6.20258e-07	2.97391e-07	1.72979e-07	5.18777e-07	1.39063e-07	2.04051e-07	2.07791e-07	3.75428e-07	5.4773e-07	3.64159e-07	3.15245e-07	4.55981e-07	4.66647e-07	6.71074e-07	6.27372e-07	4.38941e-07	0	2.555e-07	8.15819e-07	3.59046e-07	4.95918e-07	1.23727e-07	4.79403e-07	4.66578e-07	4.59435e-07	1.49432e-07	1.00283e-07	1.869e-07	5.23106e-07	5.9198e-07	1.69074e-07
Cluster_5500495	3.26425e-07	5.42401e-07	7.14965e-07	4.08299e-07	7.9402e-07	4.20334e-07	5.93429e-07	6.69956e-07	2.4624e-07	1.56238e-07	3.19924e-07	3.30704e-07	6.6203e-07	4.29101e-07	7.60173e-07	4.24648e-07	5.9707e-07	3.4509e-07	2.74402e-07	6.09847e-07	2.4699e-07	2.8177e-07	3.81943e-07	5.75874e-07	3.21717e-07	3.68352e-07	7.65975e-07	3.34363e-07	5.361e-07	4.59679e-07	1.5715e-07	5.04628e-07	3.68454e-07	5.58354e-07	2.43942e-07	1.8195e-07	9.30869e-08	8.0042e-07	3.44102e-07	3.46778e-07	2.63925e-07	3.27586e-07	2.07276e-07	1.41191e-07	4.75893e-07	6.55252e-07	1.12875e-06	4.44169e-07	6.85316e-08
Cluster_6976578	8.67032e-08	2.76178e-07	8.9581e-08	2.41886e-07	3.3973e-07	4.2798e-07	2.04416e-07	4.19151e-07	3.76755e-07	3.41352e-07	0	1.02168e-07	0	2.20315e-07	0	2.18028e-07	5.36472e-07	0	0	0	2.11355e-07	4.82233e-07	2.83873e-07	1.57974e-07	6.19425e-07	2.18489e-07	0	0	6.88128e-07	2.36014e-07	2.01716e-07	3.75037e-07	1.89177e-07	2.22991e-07	2.08747e-07	3.93763e-07	4.31579e-07	0	0	4.10622e-07	9.28227e-08	2.10242e-07	3.05987e-07	5.76553e-07	3.85275e-07	2.10268e-07	2.78859e-07	1.90043e-07	0
Cluster_1244948	0	2.20367e-07	1.22666e-07	3.70395e-08	0	0	7.55284e-08	2.08238e-07	1.57975e-07	0	0	5.63894e-08	2.04172e-07	0	0	0	6.79207e-08	1.37397e-07	7.2835e-08	0	0	7.47908e-08	9.62153e-08	2.83394e-07	2.18779e-07	3.57159e-08	1.88086e-07	0	7.1149e-08	0	0	1.51826e-07	6.50759e-08	1.75342e-07	4.43862e-07	1.23661e-07	1.4825e-07	7.0819e-08	1.84849e-07	0	1.40108e-07	6.52138e-08	0	0	2.45057e-07	2.58605e-07	8.60749e-08	0	0
Cluster_1039687	2.17084e-07	2.52661e-07	3.70465e-07	1.86373e-07	2.27557e-07	1.02889e-07	1.94586e-07	2.08123e-07	2.87112e-07	2.54605e-07	2.24295e-07	4.90581e-07	6.03036e-07	3.96143e-07	2.88344e-07	3.33124e-07	2.0603e-07	4.61779e-07	1.71004e-07	1.89428e-07	5.18792e-07	5.26788e-07	3.33892e-07	9.27059e-07	3.98248e-07	3.25792e-07	1.45794e-07	1.08066e-07	2.02793e-07	0	5.14229e-07	2.30591e-07	7.1413e-07	2.6641e-07	3.99362e-07	3.08277e-07	6.52707e-07	1.8323e-07	3.26435e-07	4.11524e-07	5.77471e-07	6.15122e-07	1.15764e-07	2.19598e-07	4.76555e-07	3.59089e-07	5.21235e-07	4.35131e-07	1.36773e-07
Cluster_5364344	2.70196e-07	1.7428e-07	2.72815e-07	0	2.84524e-07	2.21301e-07	1.31438e-07	4.84414e-07	8.8236e-07	3.10741e-07	1.71959e-07	3.04503e-07	3.6751e-07	2.46879e-07	5.44791e-07	3.65197e-07	5.50158e-07	7.41944e-07	3.93309e-07	1.8731e-07	0	2.95229e-07	5.60276e-07	5.00381e-07	3.45845e-07	5.48953e-07	5.48218e-07	0	0	3.95324e-07	1.68937e-07	7.233e-07	3.16871e-07	5.60265e-07	0	1.95597e-07	4.00274e-07	1.91211e-07	4.99092e-07	1.86393e-07	1.89146e-07	4.66605e-07	2.56264e-07	3.21909e-07	5.32162e-07	8.80496e-07	3.83149e-07	3.18321e-07	1.47343e-07
Cluster_4862761	4.674e-07	6.44122e-07	2.50864e-07	5.58839e-07	5.58779e-07	6.10484e-07	2.6191e-07	3.89462e-07	3.24546e-07	5.71479e-07	7.90617e-07	7.00007e-07	4.40336e-07	5.09003e-07	1.66986e-07	3.35814e-07	3.37261e-07	6.82247e-07	8.6094e-07	6.11105e-07	6.00937e-07	0	1.71732e-07	3.25288e-07	6.36037e-07	3.36523e-07	5.11838e-07	2.38305e-07	3.53292e-07	3.63517e-07	6.21377e-07	4.98828e-07	2.91375e-07	1.71729e-07	4.82277e-07	3.59718e-07	3.68068e-07	5.2748e-07	0	5.14188e-07	4.95345e-07	1.6191e-07	4.11083e-07	1.48004e-07	1.63115e-07	1.6193e-07	5.25069e-07	3.69399e-07	2.24503e-07
Cluster_8452590	0	2.17263e-07	2.10473e-07	1.82504e-07	5.31752e-08	1.9937e-07	1.06572e-07	8.72819e-08	1.55009e-07	8.39842e-08	9.29509e-08	8.22981e-08	9.9327e-08	9.97371e-08	1.96321e-07	2.96106e-07	1.28667e-07	2.00525e-07	1.54241e-07	0	9.56809e-08	0	2.01901e-07	9.56084e-08	3.98377e-07	0	9.87779e-08	1.94292e-07	3.11517e-07	1.06844e-07	9.13172e-08	9.77433e-08	0	1.00949e-07	9.45002e-08	0	4.32728e-07	3.10073e-07	8.99264e-08	3.02259e-07	0	0	0	8.70024e-08	0	3.80755e-07	7.71639e-08	1.72066e-07	2.38935e-07
Cluster_6376589	2.02644e-07	2.60645e-07	1.74284e-07	3.76892e-07	2.32185e-07	1.37241e-07	1.96424e-07	2.16372e-07	2.73162e-07	4.80276e-07	6.39848e-07	2.13577e-07	5.12804e-07	1.71641e-07	2.30755e-07	3.39719e-07	3.21736e-07	5.17635e-07	3.65869e-07	0	4.9398e-07	2.50212e-07	7.32962e-07	1.64535e-07	8.4708e-07	5.10654e-07	5.0997e-07	5.01544e-07	6.83706e-07	5.37457e-07	7.17706e-07	3.36419e-07	3.7435e-07	3.47451e-07	1.62628e-07	4.31768e-07	3.72348e-07	3.1999e-07	7.18537e-07	0	5.27849e-07	7.87843e-07	4.63301e-07	5.989e-07	6.07242e-07	5.56473e-07	3.79259e-07	1.28365e-06	4.53268e-07
Cluster_5490130	3.82174e-07	2.93109e-07	4.6383e-07	3.43495e-07	3.681e-07	2.37949e-07	3.40906e-07	3.33183e-07	5.35844e-07	3.72132e-07	7.23962e-07	3.07919e-07	3.06437e-07	7.02532e-07	8.81468e-07	7.77366e-07	6.222e-07	5.42886e-07	6.73997e-07	4.68367e-07	8.20749e-07	3.26249e-07	6.79923e-07	4.52859e-07	6.20722e-07	4.34581e-07	6.20006e-07	4.93456e-07	3.74834e-07	3.56563e-07	2.8755e-07	3.58945e-07	3.27021e-07	8.53121e-07	4.36921e-07	1.78295e-07	5.29468e-07	1.70753e-07	3.26722e-07	6.05248e-07	2.28267e-07	4.88722e-07	2.41263e-07	2.31774e-07	4.47997e-07	6.17922e-07	4.28259e-07	1.72101e-07	4.04367e-07
Cluster_1113545	3.77215e-07	2.9111e-07	4.96027e-07	6.31416e-07	5.91218e-07	4.59845e-07	3.41398e-07	5.03288e-07	1.83348e-07	4.84272e-07	7.14636e-07	3.16367e-07	1.90914e-07	3.83405e-07	0	7.58852e-07	3.09613e-07	1.92713e-07	6.12949e-07	7.78432e-07	1.83906e-07	8.39211e-07	3.8807e-07	3.67534e-07	3.5932e-07	5.70341e-07	9.49295e-07	0	1.99587e-07	4.10726e-07	1.22863e-06	1.8787e-07	6.58433e-07	7.76125e-07	1.81637e-07	6.09652e-07	6.23803e-07	1.98661e-07	6.42985e-07	3.87311e-07	3.93031e-07	1.82937e-07	1.33124e-07	5.01676e-07	3.68597e-07	1.8296e-07	7.41575e-07	4.96085e-07	0
Cluster_938810	2.49128e-07	2.47317e-07	2.35868e-07	1.19773e-07	4.3627e-08	2.53646e-07	2.13606e-07	3.02767e-07	9.01654e-07	1.40041e-07	0	8.07484e-07	2.34506e-07	1.88098e-07	9.56064e-08	1.39123e-07	6.98613e-07	1.45562e-07	0	5.83837e-07	6.99137e-07	3.07711e-07	8.47066e-07	7.79196e-07	0	0	5.86297e-07	2.45515e-07	7.83778e-07	3.69873e-07	7.43708e-07	5.51086e-07	5.66263e-07	1.98352e-07	6.20047e-07	1.28759e-07	4.75144e-07	4.95183e-07	3.09912e-07	5.02729e-07	2.4398e-07	3.61411e-07	4.43996e-07	2.99835e-07	6.34945e-07	1.63822e-07	4.20918e-07	7.67488e-07	7.22738e-07
Cluster_1331561	1.90229e-07	9.73766e-08	1.90298e-07	5.40581e-08	2.76417e-07	8.86415e-08	1.51172e-07	7.33921e-08	0	1.18337e-07	2.34053e-07	2.92323e-07	1.48111e-07	0	1.11744e-07	1.6629e-07	3.49488e-07	3.56539e-07	3.23268e-07	5.84921e-07	4.45094e-07	0	2.04667e-07	2.42489e-07	1.97558e-07	0	4.1234e-07	9.84767e-08	1.05262e-07	1.50656e-07	0	3.84835e-07	0	5.7541e-07	3.55781e-07	3.21529e-07	3.08704e-07	1.44902e-07	2.06747e-07	3.064e-07	1.03642e-07	9.64807e-08	2.54509e-07	0	6.83889e-07	1.35862e-07	0	0	8.07359e-08
Cluster_6999124	0	0	0	0	0	0	0	0	0	0	5.11403e-08	0	5.46483e-08	0	0	0	0	0	0	0	0	0	0	0	0	0	0	0	0	0	0	0	0	0	5.19927e-08	0	0	0	4.94762e-08	0	0	0	0	0	5.27546e-08	0	0	0	3.6506e-07
Cluster_6917443	0	0	0	0	0	0	0	0	0	0	0	0	0	0	0	0	0	0	0	0	0	0	0	0	0	0	0	0	0	0	0	0	0	0	3.04044e-08	0	0	0	0	0	0	0	0	0	0	0	0	0	0
Cluster_6695393	0	0	0	0	0	0	0	0	0	0	0	0	0	0	0	0	0	0	0	0	0	0	0	0	0	0	0	0	0	0	0	0	0	0	0	0	0	0	0	0	0	0	0	0	0	0	0	0	0
Cluster_5039257	4.93817e-07	7.05841e-07	3.64138e-07	5.77868e-07	5.39972e-07	7.85224e-07	5.93948e-07	4.96813e-07	5.88206e-07	3.38232e-07	6.74582e-07	7.7935e-07	8.27407e-07	1.15352e-06	2.97024e-07	1.83079e-07	7.27975e-07	6.13484e-07	9.18678e-07	6.16893e-07	1.4843e-07	3.53755e-07	4.50947e-07	2.28776e-07	8.25283e-07	7.25954e-07	3.20127e-07	3.55662e-07	2.50378e-07	5.77116e-07	3.67468e-07	2.11183e-07	0	7.44948e-07	9.1879e-07	5.54638e-07	5.84341e-07	4.46625e-07	0	4.35371e-07	1.30674e-06	5.08542e-07	3.48743e-07	2.4935e-07	2.07168e-07	3.08495e-07	8.66355e-07	3.65256e-07	0
Cluster_7096492	7.50956e-08	8.06011e-08	9.04157e-08	1.36481e-07	1.20568e-07	1.75797e-07	4.30675e-08	5.96393e-08	0	5.38142e-08	0	2.02815e-07	2.56834e-07	0	0	7.9252e-08	0	7.25456e-08	2.60277e-07	0	1.08512e-07	2.74075e-07	1.41107e-07	1.51422e-07	2.17631e-07	1.44481e-07	1.57394e-07	8.54393e-08	1.39491e-07	6.05861e-08	1.17129e-07	2.40324e-07	2.20377e-07	0	1.4688e-07	9.9522e-08	7.32455e-08	1.28822e-07	0	1.67911e-07	3.34056e-07	2.28131e-07	0	1.87275e-07	0	1.98203e-07	2.06746e-07	2.15824e-07	3.50326e-07
Cluster_976045	2.09968e-07	6.75164e-08	3.28693e-07	1.95257e-07	4.47354e-07	1.42201e-07	2.53375e-07	2.90493e-07	5.1028e-07	3.94454e-07	3.31488e-07	0	3.97088e-07	3.55689e-07	5.25099e-07	8.79994e-07	1.76757e-07	1.78782e-07	3.79093e-07	5.4162e-07	0	1.94636e-07	1.80008e-07	5.11447e-07	1.66672e-07	5.29112e-07	3.52268e-07	1.73224e-07	3.21991e-07	2.42339e-07	0	1.74289e-07	1.52709e-07	1.80005e-07	1.91592e-07	4.3135e-07	5.78709e-07	0	3.20701e-07	0	3.64619e-07	1.69713e-07	6.73943e-07	4.6541e-07	0	3.39468e-07	6.87967e-07	3.06816e-07	4.26052e-07
Cluster_626528	3.21688e-07	6.59277e-08	1.28384e-07	1.27109e-07	2.0084e-07	6.94276e-08	1.23707e-07	1.86167e-07	0	1.46231e-07	2.53448e-07	0	0	0	3.41829e-07	1.71858e-07	0	1.74575e-07	3.70173e-07	0	0	0	1.75773e-07	0	1.62751e-07	1.72221e-07	0	3.38296e-07	0	0	0	0	1.49116e-07	0	2.14233e-07	1.84091e-07	0	0	0	0	3.56039e-07	7.60654e-08	1.4797e-07	6.05946e-07	0	9.83172e-07	3.99037e-07	1.49798e-07	6.70081e-07
Cluster_5530585	3.23501e-07	2.5524e-07	1.64259e-07	3.59661e-07	1.21296e-07	2.17201e-07	3.60604e-07	3.00906e-07	2.43329e-07	1.60185e-07	2.00093e-07	2.01796e-07	4.28932e-07	1.29855e-07	3.00022e-07	3.64359e-07	8.32452e-08	3.1788e-07	1.7441e-07	5.34233e-07	2.58144e-07	0	2.9067e-07	3.07213e-07	4.01719e-07	3.32102e-07	3.28751e-07	5.22897e-07	1.84954e-07	3.74716e-07	3.81603e-07	4.46846e-07	2.95885e-07	3.7103e-07	3.05629e-07	2.49498e-07	3.46335e-07	3.73144e-07	4.95246e-07	2.34489e-07	5.07376e-07	4.1508e-07	2.11712e-07	3.78217e-07	3.38693e-07	2.56845e-07	2.91848e-07	3.15503e-07	3.33213e-07
Cluster_371341	1.73156e-07	2.15533e-07	6.99525e-08	3.02726e-07	2.91819e-07	3.02633e-07	2.69617e-07	3.31224e-07	0	1.59355e-07	3.52737e-07	3.12311e-07	1.88467e-07	0	3.72506e-07	0	1.88088e-07	3.80484e-07	4.03394e-07	0	3.63097e-07	6.21339e-07	3.83095e-07	0	3.54713e-07	3.75353e-07	3.7485e-07	1.84328e-07	0	2.0273e-07	1.73268e-07	1.85462e-07	4.87494e-07	1.14926e-06	1.79308e-07	0	0	3.92228e-07	0	1.91173e-07	0	0	2.62835e-07	6.60326e-07	3.63871e-07	0	2.92827e-07	3.26483e-07	4.53363e-07
Cluster_3091956	2.51356e-07	4.04124e-07	3.14786e-07	2.85689e-07	2.18864e-07	2.26975e-07	3.28596e-07	2.7947e-07	2.03622e-07	2.9879e-07	1.32276e-07	2.92791e-07	4.94725e-07	4.96767e-07	5.5876e-07	7.02303e-08	0	3.56704e-07	2.26909e-07	7.20424e-07	1.36161e-07	1.55335e-07	3.59151e-07	4.76203e-07	4.65561e-07	3.51893e-07	4.21706e-07	2.76492e-07	5.17199e-07	0	2.59903e-07	2.08644e-07	3.6562e-07	1.43658e-07	6.72405e-08	1.50459e-07	5.3883e-07	4.41257e-07	1.91958e-07	5.73518e-07	3.63742e-07	4.74054e-07	2.95689e-07	3.71433e-07	2.04678e-07	6.09574e-07	5.49051e-07	3.06078e-07	1.13341e-07
Cluster_5510742	4.38916e-07	4.55088e-07	5.57203e-07	4.84578e-07	3.67128e-07	4.65969e-07	4.00887e-07	4.3764e-07	3.96208e-07	5.46404e-07	5.54707e-07	5.39265e-07	2.91163e-07	3.92835e-07	8.20115e-07	6.14121e-07	4.18593e-07	4.8717e-07	4.61186e-07	8.25253e-07	3.08339e-07	3.41596e-07	2.81102e-07	1.05053e-06	5.70756e-07	1.18055e-07	2.90025e-07	2.7932e-07	7.04334e-07	1.74963e-07	2.71389e-07	1.16661e-07	1.34721e-07	1.89526e-07	0	3.78574e-07	6.45603e-07	8.63535e-07	5.32686e-07	4.51072e-07	6.45049e-07	1.41998e-07	6.13297e-07	2.28244e-07	3.10485e-07	3.86282e-07	1.22583e-07	3.86196e-07	0
Cluster_5064259	4.94839e-07	1.17945e-07	1.2978e-07	3.18244e-07	2.72249e-07	2.87745e-07	2.35626e-07	1.32728e-07	1.4783e-07	1.34969e-07	2.16074e-07	2.4475e-07	3.07862e-07	2.4321e-07	2.62108e-07	3.3514e-07	3.84515e-07	4.49517e-07	3.15553e-07	2.21556e-07	2.47554e-07	8.99933e-08	0	1.48168e-07	1.84403e-07	3.67885e-07	1.98468e-07	2.78218e-07	2.62949e-07	6.62323e-07	1.41518e-07	4.5443e-07	4.55033e-07	0	2.00491e-07	2.45776e-07	1.21381e-07	1.69708e-07	2.42351e-07	1.21478e-07	1.55991e-07	2.94999e-07	2.76067e-07	3.15235e-07	2.22895e-07	5.06207e-07	3.01172e-07	3.18321e-07	2.46857e-07
Cluster_6480763	0	0	0	0	0	0	0	0	0	0	0	0	0	0	0	0	0	0	0	0	0	0	0	0	0	0	0	0	0	0	0	0	0	0	0	0	0	0	0	0	0	0	0	0	0	0	0	0	0
Cluster_1474007	3.75181e-07	1.60609e-07	7.8859e-08	1.76469e-07	2.75505e-07	2.80333e-07	3.28612e-07	3.05557e-07	6.07064e-07	1.04128e-07	2.59561e-07	4.41089e-07	4.50904e-07	5.22208e-07	5.48217e-07	2.34921e-07	9.22696e-08	2.79979e-07	2.96837e-07	6.59709e-07	8.90614e-08	3.04808e-07	3.75866e-07	1.77988e-07	1.95762e-07	3.68271e-07	4.59721e-07	3.11695e-07	4.5109e-07	1.65788e-07	5.06258e-07	3.63925e-07	2.39148e-07	1.8793e-07	1.75925e-07	3.50647e-07	2.01396e-07	1.92414e-07	2.51115e-07	3.75131e-07	1.90336e-07	3.10073e-07	4.51282e-07	4.04917e-07	3.57006e-07	2.36305e-07	1.79564e-07	1.06748e-07	1.97718e-07
Cluster_983539	4.97319e-07	7.15714e-07	5.09669e-07	4.16275e-07	4.17448e-07	3.8295e-07	5.303e-07	3.102e-07	6.54105e-07	5.27901e-07	3.71804e-07	3.51671e-07	3.4055e-07	5.18918e-07	4.57428e-07	4.48276e-07	4.53154e-07	3.78764e-07	5.34596e-07	2.89282e-07	5.36031e-07	3.41185e-07	4.58489e-07	2.98462e-07	6.34219e-07	2.26081e-07	4.95809e-07	6.10632e-07	5.36403e-07	3.12718e-07	3.65269e-07	2.79267e-07	3.42563e-07	4.76305e-07	3.78001e-07	5.82954e-07	4.94547e-07	3.54369e-07	1.32783e-07	2.17569e-07	3.88049e-07	2.71934e-07	6.09097e-07	3.17633e-07	2.19166e-07	5.43935e-07	3.79117e-07	5.57001e-07	9.10227e-08
Cluster_8335612	0	8.22957e-08	1.03018e-07	7.69121e-08	2.37372e-08	2.45889e-08	3.63398e-08	9.36128e-08	0	1.17261e-07	0	9.08338e-08	1.8283e-08	0	1.21796e-07	7.95855e-08	1.15337e-07	9.02698e-08	0	0	7.9042e-08	0	4.30367e-08	4.4497e-08	2.74936e-08	1.15085e-07	0	0	1.47786e-07	2.48632e-08	7.57772e-08	3.65744e-08	0	0	5.12821e-08	4.53686e-08	1.51047e-07	0	7.36814e-08	0	3.67348e-08	2.65777e-10	0	2.02458e-08	0	0	4.16229e-08	6.00606e-08	1.3474e-07
Cluster_7255522	1.38974e-07	2.26836e-07	1.31421e-07	2.72354e-07	9.70921e-08	5.64722e-08	1.50934e-07	6.83897e-08	2.02647e-07	2.37888e-07	2.56376e-07	6.87098e-08	2.38793e-07	3.17964e-07	1.88166e-07	2.09683e-07	2.08481e-07	7.09994e-08	1.50549e-07	8.67542e-08	3.02593e-07	3.10265e-07	4.72526e-07	3.06156e-07	0	1.52551e-07	2.09844e-07	2.3355e-07	8.51501e-08	7.56601e-08	3.01338e-07	8.92878e-08	2.42581e-07	1.4297e-07	1.33838e-07	2.47219e-07	2.57248e-07	0	2.19123e-07	0	4.34402e-07	1.58183e-07	0	2.15571e-07	3.59392e-07	1.58203e-07	6.42594e-08	0	1.12798e-07
Cluster_7235831	2.29534e-07	2.99878e-07	1.7276e-07	2.87642e-07	1.91079e-07	2.17197e-07	1.95103e-07	3.31598e-07	1.48702e-07	2.40422e-07	2.06246e-07	1.28293e-07	2.93523e-07	4.41297e-07	4.31555e-07	3.32311e-07	2.62251e-07	2.10042e-07	1.06772e-07	2.95475e-07	3.8155e-07	3.04645e-07	3.97635e-07	3.91712e-07	1.85949e-07	1.99258e-07	6.25469e-07	3.6006e-07	3.9419e-07	3.1638e-07	4.41911e-07	3.42631e-07	0	2.77156e-07	2.10252e-07	2.48378e-07	3.85197e-07	5.62841e-07	2.30545e-07	5.93582e-07	4.51262e-07	4.53225e-07	2.34176e-07	3.15928e-07	2.7143e-07	5.76783e-07	4.32143e-07	1.95194e-07	5.20113e-07
Cluster_6826596	0	0	0	0	0	0	0	0	0	0	0	0	0	0	0	0	0	0	0	0	0	0	6.5818e-08	0	0	0	0	0	0	0	0	0	0	0	0	0	0	0	0	0	0	0	0	0	0	0	0	0	0
Cluster_2963054	5.01294e-07	3.35776e-07	4.20149e-07	3.32833e-07	4.51454e-07	4.19385e-07	4.40352e-07	3.07484e-07	6.02334e-07	5.36305e-07	3.84071e-07	2.16398e-07	4.85038e-07	2.99718e-07	3.68725e-07	5.38305e-07	5.213e-07	5.2727e-07	3.59368e-07	6.0852e-07	3.95351e-07	6.15031e-07	3.79205e-07	5.38707e-07	2.8089e-07	3.71542e-07	4.82357e-07	3.64914e-07	2.73039e-07	2.66493e-07	4.22119e-07	6.24168e-07	5.59301e-07	3.50227e-07	1.46747e-07	2.78006e-07	3.86213e-07	3.88246e-07	4.91795e-07	5.29849e-07	4.99268e-07	3.93269e-07	5.27305e-07	4.24854e-07	3.67021e-07	3.21805e-07	1.44927e-07	4.52436e-07	2.69256e-07
Cluster_8482025	0	2.74699e-08	2.67466e-08	2.64809e-08	2.78945e-08	5.78564e-08	2.57722e-08	0	0	6.09297e-08	0	0	0	7.23583e-08	0	7.16073e-08	0	0	0	7.3455e-08	1.38831e-07	0	0	6.9363e-08	0	0	1.43325e-07	0	0	0	0	7.09118e-08	0	0	6.85589e-08	0	7.8485e-08	0	6.52407e-08	7.30954e-08	0	0	5.02478e-08	6.31194e-08	1.39127e-07	0	5.59816e-08	0	6.93379e-07
Cluster_7782321	2.81996e-07	1.30739e-07	1.05948e-07	1.04895e-07	1.65742e-07	1.14589e-07	3.57308e-07	6.27074e-08	4.11197e-07	3.62029e-07	2.67121e-07	2.36507e-07	1.56281e-07	2.86623e-07	0	2.83648e-07	0	1.44067e-07	4.58224e-07	2.90967e-07	4.1245e-07	6.27372e-07	2.9011e-07	4.75606e-07	1.34309e-07	0	0	4.18765e-07	0	4.60572e-07	3.93639e-07	0	0	4.35157e-07	4.0736e-07	1.5192e-07	4.66338e-07	4.047e-07	2.58429e-07	4.75285e-07	2.93819e-07	0	2.9856e-07	2.50026e-07	0	5.47104e-07	0	0	4.57765e-07
Cluster_6762808	0	0	3.04821e-08	0	0	0	2.93717e-08	3.6083e-08	0	0	0	0	0	1.09265e-07	0	0	0	0	0	0	0	0	0	0	0	0	0	0	0	0	0	0	0	8.34659e-08	0	0	0	8.54576e-08	0	0	8.45345e-08	0	0	0	0	0	0	0	2.22315e-07
Cluster_5122182	1.26801e-07	3.12008e-07	4.04998e-07	3.14688e-07	3.48312e-07	3.22575e-07	2.74975e-07	2.29463e-07	6.83117e-07	2.00478e-07	3.35265e-07	3.09938e-07	2.32045e-07	5.55525e-07	2.21431e-07	1.57074e-07	5.5213e-07	7.77286e-07	3.01029e-07	1.61127e-07	4.45988e-07	8.09739e-07	6.03491e-07	4.66647e-07	3.602e-07	3.08437e-07	3.21542e-07	3.62455e-07	2.47874e-07	2.55048e-07	2.6296e-07	3.11097e-07	1.08486e-07	2.73506e-07	4.08377e-07	0	2.58241e-07	1.01321e-07	2.9831e-07	6.02551e-07	2.91e-07	7.3074e-07	3.39756e-07	4.87086e-07	2.28887e-07	2.74563e-07	3.78894e-07	0	0
Cluster_6694340	0	0	0	0	0	0	4.73652e-08	0	0	2.23958e-07	0	0	0	0	0	0	0	0	0	0	0	0	0	0	1.24629e-07	0	0	0	1.38452e-07	0	0	0	0	0	1.26e-07	0	0	0	0	0	0	0	0	0	0	0	0	0	0
Cluster_9081518	3.29183e-07	1.30757e-07	2.4717e-07	3.0612e-07	3.45507e-07	4.91779e-07	3.50502e-07	3.66002e-07	1.41178e-07	4.0877e-07	2.29279e-07	1.76571e-07	1.47004e-07	3.44425e-07	3.38981e-07	3.89544e-07	4.89029e-07	6.43018e-07	3.67088e-07	2.62284e-07	2.36013e-07	2.92995e-07	7.96837e-07	2.83001e-07	2.95583e-07	1.95183e-07	3.41113e-07	2.39627e-07	5.74719e-07	4.21679e-07	1.80199e-07	2.8932e-07	3.80245e-07	3.48609e-07	4.19581e-07	2.08637e-07	2.13479e-07	4.07918e-07	3.10546e-07	5.96459e-07	5.04389e-07	4.22585e-07	2.05011e-07	3.4337e-07	5.51793e-07	5.71735e-07	4.5681e-07	3.81986e-07	3.14332e-07
Cluster_5371001	0	0	1.68752e-07	2.03832e-07	3.75747e-07	1.82516e-07	6.02177e-08	2.82392e-07	3.65315e-07	3.84422e-07	0	4.16259e-07	5.80893e-07	4.30963e-07	0	3.01194e-07	5.31479e-07	3.05956e-07	0	0	4.05115e-07	0	0	0	0	0	1.50713e-07	2.96445e-07	2.68072e-07	8.15102e-07	0	2.98268e-07	9.14679e-07	0	1.44186e-07	1.61317e-07	5.57907e-07	3.154e-07	2.74415e-07	4.61179e-07	0	1.45218e-07	2.11352e-07	2.65492e-07	1.46299e-07	2.90473e-07	2.35469e-07	0	2.4304e-07
Cluster_4854785	7.35331e-08	7.09349e-08	2.07201e-07	3.41906e-07	1.44063e-07	0	1.99653e-07	0	0	0	5.22408e-07	0	1.86081e-07	1.86849e-07	0	3.6982e-07	0	3.75668e-07	1.99144e-07	1.89681e-07	0	0	0	3.58229e-07	0	1.85301e-07	1.85052e-07	1.81995e-07	0	2.00164e-07	1.71075e-07	0	0	3.78238e-07	0	1.98073e-07	4.05341e-07	3.87264e-07	0	1.88753e-07	3.8308e-07	3.56612e-07	0	1.62992e-07	0	3.56656e-07	1.4456e-07	1.61175e-07	4.47624e-07
Cluster_5203306	3.26186e-07	1.5353e-07	2.98975e-07	2.22005e-07	2.66361e-07	3.63943e-07	2.33996e-07	3.5391e-07	9.6697e-07	3.40539e-07	5.65345e-07	0	3.01459e-07	0	3.98021e-07	5.32688e-07	2.00971e-07	2.03272e-07	5.38779e-07	8.21086e-07	9.69916e-08	4.42598e-07	3.20918e-07	5.09208e-07	3.79009e-07	3.778e-07	0	0	4.21046e-07	4.33232e-07	0	5.22758e-07	1.75364e-08	6.13989e-07	7.19418e-07	4.28705e-07	5.91309e-07	6.2864e-07	1.82317e-07	7.39445e-08	4.14566e-07	0	2.80837e-07	3.52777e-07	8.24244e-07	3.85971e-07	7.82209e-07	5.23268e-07	3.22944e-07
Cluster_604393	1.32046e-07	1.57889e-07	8.44831e-08	1.27109e-07	2.07522e-07	1.32748e-07	1.14377e-07	1.54716e-07	9.26768e-08	1.10643e-07	3.18e-07	2.05836e-07	9.65015e-08	1.938e-07	1.21022e-07	4.99609e-08	4.50078e-08	1.58682e-07	6.88506e-08	2.29527e-07	1.63949e-07	2.47448e-07	2.28851e-07	1.41996e-07	2.67534e-07	3.22117e-07	2.23926e-07	0	1.26577e-07	1.03805e-07	8.71226e-08	0	2.0424e-07	2.61539e-07	1.24099e-07	6.84803e-08	2.01871e-07	9.77061e-08	1.16404e-07	9.78871e-08	1.76514e-07	7.26193e-08	1.38394e-07	4.44333e-08	9.97716e-08	6.1654e-08	1.39167e-07	1.88875e-07	5.40804e-07
Cluster_7563424	4.15315e-07	1.78081e-07	3.36053e-07	2.93409e-07	3.02048e-07	2.61931e-07	2.18639e-07	3.13971e-07	3.21105e-07	2.97064e-07	6.36033e-08	1.09111e-07	1.31688e-07	1.23524e-07	1.82357e-07	1.15824e-07	7.36613e-08	3.95931e-07	1.6384e-07	3.82646e-07	1.7775e-07	3.02075e-07	2.67932e-07	1.1841e-07	8.79229e-08	1.225e-07	6.94256e-08	3.14202e-07	2.84408e-07	6.61631e-08	1.44536e-07	4.84218e-07	3.71229e-07	1.37089e-07	2.34076e-07	3.27359e-07	0	1.92011e-07	1.28692e-07	1.87173e-07	6.33124e-08	2.9027e-07	2.37822e-07	1.94816e-07	2.12865e-07	1.54731e-07	2.86701e-07	3.56999e-07	6.28335e-08
Cluster_5470919	2.12529e-07	3.94389e-07	3.06218e-07	5.27035e-07	2.43094e-07	4.12375e-07	4.9767e-07	2.363e-07	0	0	1.67765e-07	5.80189e-07	0	0	3.53272e-07	3.5629e-07	4.73583e-07	2.4647e-07	0	0	3.45385e-07	0	1.82204e-07	2.63674e-07	4.38971e-07	0	0	1.75337e-07	3.74834e-07	3.85682e-07	3.29633e-07	0	4.63713e-07	2.53258e-07	4.79277e-07	3.81652e-07	5.85766e-07	1.86548e-07	1.62306e-07	1.81847e-07	0	3.43565e-07	1.74759e-07	1.57029e-07	1.73061e-07	5.15412e-07	0	1.55279e-07	2.87498e-07
Cluster_8376442	0	0	0	0	0	0	0	0	0	0	0	0	0	0	0	0	0	0	0	0	0	0	2.8622e-08	0	0	0	0	0	0	0	0	0	0	0	0	0	0	0	0	0	0	0	0	0	0	0	0	0	0
Cluster_2495775	3.95687e-07	3.90512e-07	2.96004e-07	2.98549e-07	2.56565e-07	2.71944e-07	2.0723e-07	3.10898e-07	3.78154e-07	4.30187e-07	4.48287e-07	2.58796e-07	4.14536e-07	2.07107e-07	2.69171e-07	2.89363e-07	4.33839e-07	2.69144e-07	2.40801e-07	2.31385e-07	3.69914e-07	3.91507e-07	3.12954e-07	3.70933e-07	1.33821e-07	4.48125e-07	4.00273e-07	5.35345e-07	1.29375e-07	3.41189e-07	5.49251e-07	3.50469e-07	4.766e-07	2.29709e-07	5.82275e-07	4.03927e-07	2.30648e-07	6.93395e-07	8.93612e-08	1.82589e-07	6.21441e-07	6.84114e-07	4.01681e-07	3.68126e-07	2.03851e-07	4.36259e-07	3.97378e-07	4.87064e-07	3.9091e-07
Cluster_4916071	5.31327e-07	3.39062e-07	3.81941e-07	3.12059e-07	4.61334e-07	5.90035e-07	2.72643e-07	4.12075e-07	2.80919e-07	5.22804e-07	4.252e-07	6.72218e-07	5.67335e-07	3.25244e-07	8.48815e-07	4.93252e-07	7.57116e-07	6.76653e-07	5.68498e-07	5.69779e-07	7.65353e-07	3.96642e-07	6.16772e-07	3.17201e-07	4.67958e-07	2.42358e-07	2.54769e-07	5.87093e-07	7.57157e-07	6.90142e-07	3.05942e-07	2.50188e-07	4.35198e-07	2.97441e-07	3.70369e-07	1.91963e-07	6.90859e-07	5.68423e-07	3.39495e-07	3.92045e-07	3.72547e-07	4.97409e-07	8.97949e-07	6.97157e-07	7.57462e-07	5.07977e-07	3.02114e-07	3.64203e-07	0
[truncated: 11,460 more rows]
[truncated: 58 more columns]

## Sheet: CARD_taxa
Cluster_id	aw_fm_01	aw_fm_02	aw_fm_03	aw_fm_04	aw_fm_05	aw_fm_06	aw_fm_07	aw_fm_08	aw_fm_09	aw_fm_10	aw_fm_11	aw_fm_12	aw_fm_13	aw_fm_14	aw_fm_15	aw_fm_16	aw_fm_17	aw_fm_18	aw_fm_19	aw_fm_20	aw_fm_21	aw_fm_22	aw_fm_23	aw_fm_24	aw_fm_25	aw_fm_26	aw_fm_27	aw_fm_28	aw_fm_29	aw_fm_30	aw_fm_31	aw_fm_32	aw_fm_33	aw_fm_34	aw_fm_35	aw_fm_36	aw_fm_37	aw_fm_38	aw_fm_39	aw_fm_40	aw_fm_41	aw_fm_42	aw_fm_43	aw_fm_44	aw_fm_45	aw_fm_46	aw_fm_47	aw_fm_48	aw_fm_49
[truncated: 12,324 more rows]
[truncated: 58 more columns]

[truncated: 7 more sheets: Resistance_Mechanism, Resistance_Mechanism_raw, antibiotics, antibiotics_raw, ARO, ARO_raw, portion of card]
